# Supplementary material for: Anaerobic fungi in the tortoise alimentary tract illuminate early stages of host-fungal symbiosis and Neocallimastigomycota evolution
Source: Nat Commun. 2024 Mar 28;15:2714. doi: 10.1038/s41467-024-47047-4 (PMC10978972; doi:10.1038/s41467-024-47047-4)
Supplement: Supplementary file 6 — Dataset S3 [file 41467_2024_47047_MOESM6_ESM.xlsx]

## Sheet: Sheet1
Dataset 3. Functional annotation of hydrogenosomal predicted peptides in one representative of each tortoise-associated AGF genus (strains B1.1 and T130A), as well as one representative of mammalian-associated AGF genera (Orpinomyces joyonii strain AB3). Green shaded cells indicate the function was detected in the hydrogenosomal predicted peptides from the transcriptome in the Table header.
KEGG Pathway	Specific function	AB3	B1.1	T130A
Metabolism
Lipid metabolism
00061 Fatty acid biosynthesis [PATH:ko00061]
	ACACA; acetyl-CoA carboxylase / biotin carboxylase 1 [EC:6.4.1.2 6.3.4.14 2.1.3.15]
	ACSF3; malonyl-CoA/methylmalonyl-CoA synthetase [EC:6.2.1.-]
	ACSL, fadD; long-chain acyl-CoA synthetase [EC:6.2.1.3]
	MECR, NRBF1; mitochondrial enoyl-[acyl-carrier protein] reductase / trans-2-enoyl-CoA reductase [EC:1.3.1.- 1.3.1.38]
	Acyl-CoA synthetase (AMP-forming)/AMP-acid ligase II
	ACOT11; acyl-CoA thioesteraes 11 [EC:3.1.2.-]
	ACOT13; acyl-coenzyme A thioesterase 13 [EC:3.1.2.-]
	ybgC; acyl-CoA thioester hydrolase [EC:3.1.2.-]
00561 Glycerolipid metabolism [PATH:ko00561]
	lip, TGL2; triacylglycerol lipase [EC:3.1.1.3]
00564 Glycerophospholipid metabolism [PATH:ko00564]
	pgsA, PGS1; CDP-diacylglycerol---glycerol-3-phosphate 3-phosphatidyltransferase [EC:2.7.8.5]
	psd, PISD; phosphatidylserine decarboxylase [EC:4.1.1.65]
	NAPEPLD; N-acyl-phosphatidylethanolamine-hydrolysing phospholipase D [EC:3.1.4.54]
Amino acid metabolism
00220 Arginine biosynthesis [PATH:ko00220]
	ARG2; amino-acid N-acetyltransferase [EC:2.3.1.1]
	ARG56; N-acetyl-gamma-glutamyl-phosphate reductase / acetylglutamate kinase [EC:1.2.1.38 2.7.2.8]
	argJ; glutamate N-acetyltransferase / amino-acid N-acetyltransferase [EC:2.3.1.35 2.3.1.1]
	E2.6.1.11, argD; acetylornithine aminotransferase [EC:2.6.1.11]
	OTC, argF, argI; ornithine carbamoyltransferase [EC:2.1.3.3]
	CAD; carbamoyl-phosphate synthase / aspartate carbamoyltransferase / dihydroorotase [EC:6.3.5.5 2.1.3.2 3.5.2.3]
	carA, CPA1; carbamoyl-phosphate synthase small subunit [EC:6.3.5.5]
	carB, CPA2; carbamoyl-phosphate synthase large subunit [EC:6.3.5.5]
	URA2; carbamoyl-phosphate synthase / aspartate carbamoyltransferase [EC:6.3.5.5 2.1.3.2]
	E1.4.1.4, gdhA; glutamate dehydrogenase (NADP+) [EC:1.4.1.4]
00290 Valine, leucine and isoleucine biosynthesis [PATH:ko00290]
	ilvD; dihydroxy-acid dehydratase [EC:4.2.1.9]
	E2.2.1.6L, ilvB, ilvG, ilvI; acetolactate synthase I/II/III large subunit [EC:2.2.1.6]
	E2.2.1.6S, ilvH, ilvN; acetolactate synthase I/III small subunit [EC:2.2.1.6]
00270 Cysteine and methionine metabolism [PATH:ko00270]
	metK; S-adenosylmethionine synthetase [EC:2.5.1.6]
	metY; O-acetylhomoserine (thiol)-lyase [EC:2.5.1.49]
	metX; homoserine O-acetyltransferase/O-succinyltransferase [EC:2.3.1.31 2.3.1.46]
00330 Arginine and proline metabolism [PATH:ko00330]
	LAP3; cytosol aminopeptidase [EC:3.4.11.1 3.4.11.5]
	proB; glutamate 5-kinase [EC:2.7.2.11]
Other metabolic pathways
00240 Pyrimidine metabolism [PATH:ko00240]
	cmk; CMP/dCMP kinase [EC:2.7.4.25]
	CMPK1, UMPK; UMP-CMP kinase [EC:2.7.4.14]
	Ribonucleotide monophosphatase NagD, HAD superfamily
Various cofactors biosynthesis
	RFK, FMN1; riboflavin kinase [EC:2.7.1.26]
	nadA; quinolinate synthase [EC:2.5.1.72]
	panB; 3-methyl-2-oxobutanoate hydroxymethyltransferase [EC:2.1.2.11]
	bioB; biotin synthase [EC:2.8.1.6]
	DHFR, folA; dihydrofolate reductase [EC:1.5.1.3]
	CPOX, hemF; coproporphyrinogen III oxidase [EC:1.3.3.3]
	hemH, FECH; protoporphyrin/coproporphyrin ferrochelatase [EC:4.99.1.1 4.99.1.9]
	Pimeloyl-ACP methyl ester carboxylesterase (biotin)
	NADH-FMN oxidoreductase RutF, flavin reductase (DIM6/NTAB) family
00900 Terpenoid backbone biosynthesis [PATH:ko00900]
	ACAT, atoB; acetyl-CoA C-acetyltransferase [EC:2.3.1.9]
	E2.3.3.10; hydroxymethylglutaryl-CoA synthase [EC:2.3.3.10]
Energy metabolism
Substrate level phosphorylation
	LSC1; succinyl-CoA synthetase alpha subunit [EC:6.2.1.4 6.2.1.5]
	LSC2; succinyl-CoA synthetase beta subunit [EC:6.2.1.4 6.2.1.5]
	E3.1.2.1, ACH1; acetyl-CoA hydrolase [EC:3.1.2.1]
00190 Oxidative phosphorylation [PATH:ko00190]
	ATPeF1A, ATP5A1, ATP1; F-type H+-transporting ATPase subunit alpha
	ATPeF1B, ATP5B, ATP2; F-type H+-transporting ATPase subunit beta [EC:7.1.2.2]
	ATPeF1G, ATP5C1, ATP3; F-type H+-transporting ATPase subunit gamma
	NDUFV1; NADH dehydrogenase (ubiquinone) flavoprotein 1 [EC:7.1.1.2]
	NDUFV2; NADH dehydrogenase (ubiquinone) flavoprotein 2 [EC:7.1.1.2]
	ATP synthase, F1 epsilon subunit (delta in mitochondria)
	mitochondrial ATP synthase delta subunit
	SDHA, SDH1; succinate dehydrogenase (ubiquinone) flavoprotein subunit [EC:1.3.5.1]
	Succinate:quinone oxidoreductase (SQR) Type C subfamily
00620 Pyruvate metabolism [PATH:ko00620]
	E1.1.1.39; malate dehydrogenase (decarboxylating) [EC:1.1.1.39]
	E1.1.1.40, maeB; malate dehydrogenase (oxaloacetate-decarboxylating)(NADP+) [EC:1.1.1.40]
	E2.3.1.54, pflD; formate C-acetyltransferase [EC:2.3.1.54]
	pflA, pflC, pflE; pyruvate formate lyase activating enzyme [EC:1.97.1.4]
	gloB, gloC, HAGH; hydroxyacylglutathione hydrolase [EC:3.1.2.6]
	acyP; acylphosphatase [EC:3.6.1.7]
	hndD; NADP-reducing hydrogenase subunit HndD [EC:1.12.1.3]
	[FeFe] hydrogenase H-cluster radical SAM maturase HydG
	[FeFe] hydrogenase H-cluster maturation GTPase HydF
Chaperones
	dnaK, HSPA9; molecular chaperone DnaK
	groEL, HSPD1; chaperonin GroEL
	CCT8; T-complex protein 1 subunit theta
	dnaJ; molecular chaperone DnaJ
	DNAJC11; DnaJ homolog subfamily C member 11
	DNAJC19; DnaJ homolog subfamily C member 19
	groES, HSPE1; chaperonin GroES
	GRPE; molecular chaperone GrpE
	hscB, HSCB, HSC20; molecular chaperone HscB
	TRAP1, HSP75; TNF receptor-associated protein 1; heat shock protein 75 kDa, mitochondrial
Fe/S cluster assembly
	iscS, NFS1; cysteine desulfurase [EC:2.8.1.7]
	BOLA3; BolA-like protein 3
	ERV1, GFER, ALR; mitochondrial FAD-linked sulfhydryl oxidase [EC:1.8.3.2]
	FDX2; ferredoxin-2, mitochondrial
	ISCA1; iron-sulfur cluster assembly 1
	ISCA2; iron-sulfur cluster assembly 2
	FXN; frataxin [EC:1.16.3.1]
	ISCU; iron-sulfur cluster assembly enzyme ISCU, mitochondrial
	NFU1, HIRIP5; NFU1 iron-sulfur cluster scaffold homolog, mitochondrial
	grxD, GLRX5; monothiol glutaredoxin
	trxA; thioredoxin 1
	E2.3.2.15; glutathione gamma-glutamylcysteinyltransferase [EC:2.3.2.15]
	mitoferrin (mrs3/mrs4): SLC25A28_37, MFRN; solute carrier family 25 (mitochondrial iron transporter), member 28/37
	iron-sulfur clusters transporter ATM1, mitochondrial
	heat shock protein SSQ1, mitochondrial
	J-type co-chaperone JAC1, mitochondrial-like
	Glutathione S-transferase N-terminal domain
Protein import
	TOM40; mitochondrial import receptor subunit TOM40
	TOM70; mitochondrial import receptor subunit TOM70
	TOM20; mitochondrial import receptor subunit TOM20
	TOM22; mitochondrial import receptor subunit TOM22
	Sam50: sorting and assembly machinery component 50 homolog A-like
	TIM22; mitochondrial import inner membrane translocase subunit TIM22
	TIM23; mitochondrial import inner membrane translocase subunit TIM23
	TIM17; mitochondrial import inner membrane translocase subunit TIM17
	PAM16, TIM16; mitochondrial import inner membrane translocase subunit TIM16
	TIM44; mitochondrial import inner membrane translocase subunit TIM44
	Pam18/mitochondrial import inner membrane translocase subunit TIM14
	TIM50; mitochondrial import inner membrane translocase subunit TIM50
	mito0chondrial HSP70
	Mge1: nucleotide exchange factor mge1
	mitochondrial genome maintenance protein Mgr2
	Mia40: mitochondrial intermembrane space import and assembly protein 40
	Tim54: mitochondrial import inner membrane translocase subunit TIM54
	Tim10: mitochondrial import inner membrane translocase subunit TIM10
	Mdm10: mitochondrial distribution and morphology protein 10
	MMp37 MMP37-like protein, mitochondrial/ mitochondrial translocator assembly and maintenance protein 41
	mdm31: mitochondrial distribution and morphology protein 31
	mdm38: LETM1 and EF-hand domain-containing protein 1, mitochondrial/ similar to mitochondrial distribution and morphology; Mdm38p
	mdm17/mgm1: MGM1; dynamin-like GTPase MGM1, mitochondrial
	MTX; metaxin
	ZIM17, DNLZ, Tim15; mitochondrial protein import protein ZIM17
	FIS1, TTC11, MDV2; mitochondrial fission 1 protein
	MFN2, FZO1; mitofusin 2 [EC:3.6.5.-]
	RHOT1, ARHT1; mitochondrial Rho GTPase 1 [EC:3.6.5.-]
01002 Peptidases and inhibitors [BR:ko01002]
	ECE; endothelin-converting enzyme [EC:3.4.24.71]
	htpX; heat shock protein HtpX [EC:3.4.24.-]
	MIPEP; mitochondrial intermediate peptidase [EC:3.4.24.59]
	pepP; Xaa-Pro aminopeptidase [EC:3.4.11.9]
	PITRM1, PreP, CYM1; presequence protease [EC:3.4.24.-]
	PMPCA, MAS2; mitochondrial-processing peptidase subunit alpha [EC:3.4.24.64]
	PMPCB, MAS1; mitochondrial-processing peptidase subunit beta [EC:3.4.24.64]
	PRSS15, PIM1; ATP-dependent Lon protease [EC:3.4.21.53]
	sppA; protease IV [EC:3.4.21.-]
	IMP1; mitochondrial inner membrane protease subunit 1 [EC:3.4.21.-]
	clpP, CLPP; ATP-dependent Clp protease, protease subunit [EC:3.4.21.92]
	clpX, CLPX; ATP-dependent Clp protease ATP-binding subunit ClpX
	clpB; ATP-dependent Clp protease ATP-binding subunit ClpB
	AGBL4, CCP6; cytosolic carboxypeptidase protein 6 [EC:3.4.17.24]
	THOP1; thimet oligopeptidase [EC:3.4.24.15]
	AFG3; AFG3 family protein [EC:3.4.24.-] Family M41: FtsH endopeptidase family
	Membrane associated serine protease, rhomboid family
	Aspartyl aminopeptidase
	Signal peptide peptidase A (SppA; Peptidase S49; Protease IV)
	several peptidases belonging to family S8.
	microsomal signal peptidase 25 kDa subunit proteins
02000 Transporters [BR:ko02000]
	ORT1; mitochondrial ornithine carrier protein
	SLC25A19, DNC, TPC1; solute carrier family 25 (mitochondrial thiamine pyrophosphate transporter), member 19
	SLC25A23S; solute carrier family 25 (mitochondrial phosphate transporter), member 23/24/25/41
	SLC25A27, UCP4; solute carrier family 25 (mitochondrial uncoupling protein), member 27
	SLC25A32, MFT; solute carrier family 25 (mitochondrial folate transporter), member 32
	SLC25A33_36, RIM2; solute carrier family 25, member 33/36
	SLC25A46; solute carrier family 25, member 46
	SLC30A9, ZNT9; solute carrier family 30 (zinc transporter), member 9
	ABCB7; ATP-binding cassette, subfamily B (MDR/TAP), member 7
	SLC25A4S, ANT; solute carrier family 25 (mitochondrial adenine nucleotide translocator), member 4/5/6/31
	VDAC: voltage-dependent anion channel protein
	SLC25A20_29, CACT, CACL, CRC1; solute carrier family 25 (mitochondrial carnitine/acylcarnitine transporter), member 20/29
	ATP13A2; cation-transporting P-type ATPase 13A2 [EC:7.2.2.-]
	ATPase inhibitor, IATP, mitochondria
	Mitochondrial carrier protein
	mitochondrial carrier protein; Provisional
General function prediction only
	Short-chain dehydrogenases/reductases (SDRs)
	Aspartate aminotransferase family.
	alpha/beta hydrolase fold
	Acetyltransferase (GNAT) domain
	Golgi-body localization protein domain
	Arrestin (or S-antigen), C-terminal domain
	Autophagy-related protein C terminal domain
	CinA is the first gene in the competence-inducible (cin) operon
	CoA binding domain
	Nudix hydrolase
	Coenzyme A pyrophosphatase (CoAse)
	Cytochrome b5-like Heme/Steroid binding domain
	Disco-interacting protein 2 (Dip2)
	Domain of unknown function
	E. coli Ras-like protein (Era)-like GTPase
	capsid protein
	This domain is found in sulfite reductase, NADPH cytochrome P450 reductase, Nitric oxide synthase and methionine synthase reductase.
	GH48
	E3.2.1.8, xynA; endo-1,4-beta-xylanase [EC:3.2.1.8]
	GyrI-like small molecule binding domain
	cytosolic 5'-nucleotidase
	HAUS augmin-like complex subunit 6
	HIT domain
	2-keto-4-pentenoate hydratase [Secondary metabolites biosynthesis, transport and catabolism]
	Membrane-associated apoptosis protein
	NLI interacting factor-like phosphatase
	This family encodes a 25 kDa protein that is phosphorylated by a Ser/Thr-Pro kinase
	PB1 domain
	peroxisomal membrane anchor protein
	large tegument protein UL36; Provisional
	putative aminopeptidase 1; Provisional
	The PWWP domain
	RRM domain
	Reactive mitochondrial oxygen species modulator 1
	vinexin family adaptor proteins containing one sorbin homology (SoHo) and three SH3 domains
	AAA+-type ATPase, SpoVK/Ycf46/Vps4 family
	ATAD1; ATPase family AAA domain-containing protein 1 [EC:3.6.1.-]
	YcaC related amidohydrolases;
	trxB, TRR; thioredoxin reductase (NADPH) [EC:1.8.1.9]
	PIGN; GPI ethanolamine phosphate transferase 1 [EC:2.7.-.-]
	E3.1.3.1, phoA, phoB; alkaline phosphatase [EC:3.1.3.1]
	PDP; pyruvate dehydrogenase phosphatase [EC:3.1.3.43]
	SIRT2, SIR2L2; NAD+-dependent protein deacetylase sirtuin 2 [EC:2.3.1.286]
	SOD2; superoxide dismutase, Fe-Mn family [EC:1.15.1.1]
	TSC2; tuberous sclerosis 2
	UBLE1B, SAE2, UBA2; ubiquitin-like 1-activating enzyme E1 B [EC:6.2.1.45]
	COG3, SEC34; conserved oligomeric Golgi complex subunit 3
	SZT2; KICSTOR complex protein SZT2
	VPS13A_C; vacuolar protein sorting-associated protein 13A/C
	EDEM2; ER degradation enhancer, mannosidase alpha-like 2
	SEC23; protein transport protein SEC23
	SEL1, SEL1L; SEL1 protein
	DYNC2H, DNCH2; dynein heavy chain 2, cytosolic
	DNAH; dynein heavy chain, axonemal
	MPV17; protein Mpv17
	PEX10; peroxin-10
	PEX14; peroxin-14
	WHAMM; WASP homolog-associated protein with actin, membranes and microtubules
	PICK1; PRKCA-binding protein
	HOXD10; homrobox protein Hox-D10
	CLYBL; citrate lyase subunit beta-like protein [EC:4.1.-.-]
	DDX59; ATP-dependent RNA helicase DDX59 [EC:3.6.4.13]
	SMYD4, ZMYND21; SET and MYND domain-containing protein 4
DNA repair and recombination proteins [BR:ko03400]
	DNA repair protein (rad1)
	ERCC1; DNA excision repair protein ERCC-1
	TOP3; DNA topoisomerase III [EC:5.6.2.1]
	RFC3_5; replication factor C subunit 3/5
	TFIIH4, GTF2H4, TFB2; transcription initiation factor TFIIH subunit 4
	DNA polymerase III subunit gamma/tau [EC:2.7.7.7]
	DDX59; ATP-dependent RNA helicase DDX59 [EC:3.6.4.13]
	DDX11, CHL1, CTF1; chromosome transmission fidelity protein 1 [EC:3.6.4.13]
Translation factors [BR:ko03012]
	DPH2; diphthamide biosynthesis protein 2
	EIF2AK4; eukaryotic translation initiation factor 2-alpha kinase 4 [EC:2.7.11.1]
	EIF2B3; translation initiation factor eIF-2B subunit gamma
	PTH1, pth, spoVC; peptidyl-tRNA hydrolase, PTH1 family [EC:3.1.1.29]
	PTH2; peptidyl-tRNA hydrolase, PTH2 family [EC:3.1.1.29]
Ribosomal proteins [br01610.html]
	RP-S20e, RPS20; small subunit ribosomal protein S20e
	RP-S3e, RPS3; small subunit ribosomal protein S3e
Mitochondrial biogenesis [BR:ko03029]
	tsf, TSFM; elongation factor Ts
Spliceosome [BR:ko03041]
	AQR; intron-binding protein aquarius
	PABPC; polyadenylate-binding protein
Mitochondrial biogenesis [BR:ko03029]
	Efg1; G elongation factor mitochondrial 1
	POP1; ribonuclease P/MRP protein subunit POP1 [EC:3.1.26.5]
Messenger RNA biogenesis [BR:ko03019]
	MPE1; protein MPE1
	pcnB; poly(A) polymerase [EC:2.7.7.19]
Transfer RNA biogenesis [BR:ko03016]
	tcdA; tRNA threonylcarbamoyladenosine dehydratase
	TRM3, TARBP1; tRNA guanosine-2'-O-methyltransferase [EC:2.1.1.34]
Ribosome biogenesis [BR:ko03009]
	URB2; nucleolar pre-ribosomal-associated protein 2
