# Supplementary material for: Anaerobic fungi in the tortoise alimentary tract illuminate early stages of host-fungal symbiosis and Neocallimastigomycota evolution
Source: Nat Commun. 2024 Mar 28;15:2714. doi: 10.1038/s41467-024-47047-4 (PMC10978972; doi:10.1038/s41467-024-47047-4)
Supplement: Supplementary file 8 — Dataset S5 [file 41467_2024_47047_MOESM8_ESM.xlsx]

## Sheet: Sheet1
Dataset 5. Mass spectrometry results. Peptides identified in mass spectrometry are shown for each strain along with the predited function using KEGG, Conserved Domain Database, and dbcan4. Also shown are the intensities of each peptide in the biomass and cellulose bound fraction as well as the ratio of intensity in cellulose-bound fraction to the intensity in the biomass fraction
Peptide name	KEGG Database prediction					CDD (conserved domein database)		dbcan4 prediction	MS intensity		Ratio (Cellulose-bound: Biomass)
	KO	Predicted function	Tier1	Tier2	Tier3	CBM10	Other domains		Biomass fraction	Cellulose-bound fraction
Strain B1.1
B1.1_TRINITY_DN0_c0_g1_i1.p1									1423420000	1.92521e+09	1.35252
B1.1_TRINITY_DN0_c0_g1_i2.p1									18644500	145784000	7.81914
B1.1_TRINITY_DN0_c0_g1_i3.p1									9477600	32700400	3.45028
B1.1_TRINITY_DN0_c0_g1_i4.p1									122310000	392210000	3.20669
B1.1_TRINITY_DN0_c2_g1_i1.p1	K01179	E3.2.1.4; endoglucanase [EC:3.2.1.4]	A09100 Metabolism	B 09101 Carbohydrate metabolism	C 00500 Starch and sucrose metabolism [PATH:ko00500]	CBM_10	Cellulase	GH5	20724600	1170000000	56.4546
B1.1_TRINITY_DN0_c2_g1_i11.p1	K01179	E3.2.1.4; endoglucanase [EC:3.2.1.4]	A09100 Metabolism	B 09101 Carbohydrate metabolism	C 00500 Starch and sucrose metabolism [PATH:ko00500]		Cellulase	GH5	0	13494000
B1.1_TRINITY_DN0_c2_g1_i6.p1						CBM_10	CBM29_CBM65		0	110552600
B1.1_TRINITY_DN0_c2_g2_i1.p1	K01179	E3.2.1.4; endoglucanase [EC:3.2.1.4]	A09100 Metabolism	B 09101 Carbohydrate metabolism	C 00500 Starch and sucrose metabolism [PATH:ko00500]				0	245989300
B1.1_TRINITY_DN0_c5_g1_i1.p1	K01179	E3.2.1.4; endoglucanase [EC:3.2.1.4]	A09100 Metabolism	B 09101 Carbohydrate metabolism	C 00500 Starch and sucrose metabolism [PATH:ko00500]		Cellulase	GH5_5	0	626489000
B1.1_TRINITY_DN1_c0_g1_i1.p1	K04079	HSP90A, htpG; molecular chaperone HtpG	A09120 Genetic Information Processing	B 09123 Folding, sorting and degradation	C 04141 Protein processing in endoplasmic reticulum [PATH:ko04141]		PTZ00272		211396000	11646000	0.0550909
B1.1_TRINITY_DN1_c0_g2_i1.p1	K04079	HSP90A, htpG; molecular chaperone HtpG	A09120 Genetic Information Processing	B 09123 Folding, sorting and degradation	C 04141 Protein processing in endoplasmic reticulum [PATH:ko04141]		PTZ00272		5602800000	547910000	0.0977922
B1.1_TRINITY_DN10004_c0_g2_i2.p1	K13179	DDX18, HAS1; ATP-dependent RNA helicase DDX18/HAS1 [EC:3.6.4.13]	A09180 Brite Hierarchies	B 09182 Protein families: genetic information processing	C 03041 Spliceosome [BR:ko03041]		DEADc_DDX18		5152670	0	0
B1.1_TRINITY_DN10012_c0_g1_i4.p1	K17605	PPP2R4, PTPA; serine/threonine-protein phosphatase 2A activator	A09160 Human Diseases	B 09166 Cardiovascular disease			PTPA		2238700	0	0
B1.1_TRINITY_DN10022_c1_g1_i5.p1	K10416	DYNC1LI, DNCLI; dynein cytoplasmic 1 light intermediate chain	A09140 Cellular Processes	B 09141 Transport and catabolism	C 04145 Phagosome [PATH:ko04145]		DLIC		7474800	0	0
B1.1_TRINITY_DN1003_c0_g1_i4.p1	K10356	MYO1; myosin I	A09160 Human Diseases	B 09171 Infectious disease: bacterial	C 05130 Pathogenic Escherichia coli infection [PATH:ko05130]		Myosin_TH1		3224700	0	0
B1.1_TRINITY_DN1003_c2_g1_i2.p1									2396200	0	0
B1.1_TRINITY_DN10033_c0_g3_i1.p1	K05302	SETD6; N-lysine methyltransferase SETD6 [EC:2.1.1.-]	A09180 Brite Hierarchies	B 09182 Protein families: genetic information processing	C 03036 Chromosome and associated proteins [BR:ko03036]		SET_SETD6		2562600	0	0
B1.1_TRINITY_DN1006_c0_g1_i4.p1	K01613	psd, PISD; phosphatidylserine decarboxylase [EC:4.1.1.65]	A09100 Metabolism	B 09103 Lipid metabolism	C 00564 Glycerophospholipid metabolism [PATH:ko00564]		PLN02964		27861000	0	0
B1.1_TRINITY_DN10078_c7_g1_i1.p1									242018000	465949000	1.92527
B1.1_TRINITY_DN10079_c2_g1_i1.p1	K00134	GAPDH, gapA; glyceraldehyde 3-phosphate dehydrogenase (phosphorylating) [EC:1.2.1.12]	A09100 Metabolism	B 09101 Carbohydrate metabolism	C 00010 Glycolysis / Gluconeogenesis [PATH:ko00010]		PLN02272		560420000	89154000	0.159084
B1.1_TRINITY_DN10088_c0_g1_i2.p1									3481200	7224300	2.07523
B1.1_TRINITY_DN1010_c0_g1_i3.p1	K14835	NOP2; 25S rRNA (cytosine2870-C5)-methyltransferase [EC:2.1.1.310]	A09180 Brite Hierarchies	B 09182 Protein families: genetic information processing	C 03009 Ribosome biogenesis [BR:ko03009]		nop2p		21289700	0	0
B1.1_TRINITY_DN10106_c0_g1_i1.p1	K22068	ISCU; iron-sulfur cluster assembly enzyme ISCU, mitochondrial	A09180 Brite Hierarchies	B 09182 Protein families: genetic information processing	C 03029 Mitochondrial biogenesis [BR:ko03029]		iscU		68875000	3043800	0.0441931
B1.1_TRINITY_DN1011_c0_g1_i4.p1									3173700	2638600	0.831396
B1.1_TRINITY_DN1011_c0_g1_i8.p2									0	1709900
B1.1_TRINITY_DN10132_c0_g2_i1.p1									5138100	0	0
B1.1_TRINITY_DN10141_c0_g2_i1.p1									16542600	0	0
B1.1_TRINITY_DN10155_c0_g1_i3.p1	K08793	STK32, YANK; serine/threonine kinase 32 [EC:2.7.11.1]	A09180 Brite Hierarchies	B 09181 Protein families: metabolism	C 01001 Protein kinases [BR:ko01001]		STKc_Yank1		3189800	0	0
B1.1_TRINITY_DN10155_c1_g1_i1.p1									0	11511600
B1.1_TRINITY_DN10168_c1_g2_i2.p1	K14847	RPF2; ribosome production factor 2	A09180 Brite Hierarchies	B 09182 Protein families: genetic information processing	C 03009 Ribosome biogenesis [BR:ko03009]		RPF2		12960600	0	0
B1.1_TRINITY_DN10171_c0_g3_i1.p1	K06238	COL6A; collagen type VI alpha	A09130 Environmental Information Processing	B 09132 Signal transduction	C 04151 PI3K-Akt signaling pathway [PATH:ko04151]				4268200	34106200	7.99077
B1.1_TRINITY_DN10176_c0_g1_i1.p1	K12392	AP1B1; AP-1 complex subunit beta-1	A09140 Cellular Processes	B 09141 Transport and catabolism	C 04142 Lysosome [PATH:ko04142]		Alpha_adaptinC2		30413000	17479400	0.574734
B1.1_TRINITY_DN1019_c0_g1_i3.p1	K11593	ELF2C, AGO; eukaryotic translation initiation factor 2C	A09150 Organismal Systems	B 09158 Development and regeneration			Piwi_ago-like		136264000	16465500	0.120835
B1.1_TRINITY_DN1019_c0_g1_i4.p2	K11593	ELF2C, AGO; eukaryotic translation initiation factor 2C	A09150 Organismal Systems	B 09158 Development and regeneration			Piwi_ago-like		16972500	0	0
B1.1_TRINITY_DN1019_c0_g1_i5.p1	K11593	ELF2C, AGO; eukaryotic translation initiation factor 2C	A09150 Organismal Systems	B 09158 Development and regeneration			PLN03202		14393800	2391200	0.166127
B1.1_TRINITY_DN1019_c0_g1_i7.p1	K11593	ELF2C, AGO; eukaryotic translation initiation factor 2C	A09150 Organismal Systems	B 09158 Development and regeneration			Piwi_ago-like		203270000	55946700	0.275233
B1.1_TRINITY_DN10197_c2_g1_i1.p1							Mannosyl_trans3		1057490	0	0
B1.1_TRINITY_DN10207_c0_g1_i1.p1							DUF866		14922600	0	0
B1.1_TRINITY_DN1021_c1_g1_i1.p1	K11517	HAO; (S)-2-hydroxy-acid oxidase [EC:1.1.3.15]	A09100 Metabolism	B 09101 Carbohydrate metabolism	C 00630 Glyoxylate and dicarboxylate metabolism [PATH:ko00630]		FMN_dh		14721900	0	0
B1.1_TRINITY_DN1021_c2_g1_i3.p1							GST_C_3		21947200	0	0
B1.1_TRINITY_DN10210_c3_g2_i2.p1							Annexin		0	3311500
B1.1_TRINITY_DN10224_c3_g2_i1.p1									7536700	0	0
B1.1_TRINITY_DN10226_c0_g1_i3.p1									32871000	0	0
B1.1_TRINITY_DN10236_c1_g1_i2.p1	K04077	groEL, HSPD1; chaperonin GroEL	A09120 Genetic Information Processing	B 09123 Folding, sorting and degradation	C 03018 RNA degradation [PATH:ko03018]		GroEL		497890000	34635000	0.0695636
B1.1_TRINITY_DN10237_c0_g1_i3.p1	K06927	DPH6; diphthine-ammonia ligase [EC:6.3.1.14]	A09180 Brite Hierarchies	B 09182 Protein families: genetic information processing	C 03012 Translation factors [BR:ko03012]		Alpha_ANH_like_IV		6039900	0	0
B1.1_TRINITY_DN10241_c0_g2_i2.p1	K12405	HSD17B4; (3R)-3-hydroxyacyl-CoA dehydrogenase / 3a,7a,12a-trihydroxy-5b-cholest-24-enoyl-CoA hydratase / enoyl-CoA hydratase 2 [EC:1.1.1.- 4.2.1.107 4.2.1.119]	A09100 Metabolism	B 09103 Lipid metabolism	C 00120 Primary bile acid biosynthesis [PATH:ko00120]		SCP2		21336300	0	0
B1.1_TRINITY_DN10249_c0_g2_i2.p1							PDI_a_family		62907000	0	0
B1.1_TRINITY_DN10258_c1_g1_i2.p1									1296100	34011000	26.241
B1.1_TRINITY_DN1028_c4_g1_i1.p1									1279170	0	0
B1.1_TRINITY_DN10288_c0_g1_i1.p1									0	25796700
B1.1_TRINITY_DN10298_c0_g1_i2.p1	K20300	TRAPPC1, BET5; trafficking protein particle complex subunit 1	A09180 Brite Hierarchies	B 09182 Protein families: genetic information processing	C 04131 Membrane trafficking [BR:ko04131]		TRAPPC1_MUM2		25800000	0	0
B1.1_TRINITY_DN103_c1_g1_i2.p1	K00600	glyA, SHMT; glycine hydroxymethyltransferase [EC:2.1.2.1]	A09100 Metabolism	B 09101 Carbohydrate metabolism	C 00630 Glyoxylate and dicarboxylate metabolism [PATH:ko00630]		PLN03226		6.649e+09	1618570000	0.243431
B1.1_TRINITY_DN10302_c0_g1_i5.p1	K02971	RP-S21e, RPS21; small subunit ribosomal protein S21e	A09120 Genetic Information Processing	B 09122 Translation	C 03010 Ribosome [PATH:ko03010]		Ribosomal_S21e		558120000	105054000	0.188228
B1.1_TRINITY_DN10311_c0_g1_i2.p1	K00700	GBE1, glgB; 1,4-alpha-glucan branching enzyme [EC:2.4.1.18]	A09100 Metabolism	B 09101 Carbohydrate metabolism	C 00500 Starch and sucrose metabolism [PATH:ko00500]		PLN02447		36204000	15701800	0.433703
B1.1_TRINITY_DN10315_c0_g1_i2.p1									1992400	0	0
B1.1_TRINITY_DN10322_c2_g1_i1.p1									1926000	0	0
B1.1_TRINITY_DN10326_c0_g1_i11.p1	K02328	POLD2; DNA polymerase delta subunit 2	A09120 Genetic Information Processing	B 09124 Replication and repair	C 03030 DNA replication [PATH:ko03030]		MPP_PolD2_C		2872300	0	0
B1.1_TRINITY_DN10329_c0_g1_i2.p1							RPE65		110312000	2975200	0.0269708
B1.1_TRINITY_DN10339_c0_g1_i1.p1									0	4104500
B1.1_TRINITY_DN10339_c2_g1_i1.p1							E1_DerP2_DerF2		0	7740700
B1.1_TRINITY_DN1034_c0_g1_i6.p1	K04630	GNAI; guanine nucleotide-binding protein G(i) subunit alpha	A09130 Environmental Information Processing	B 09132 Signal transduction	C 04015 Rap1 signaling pathway [PATH:ko04015]		G-alpha		5320800	1941700	0.364926
B1.1_TRINITY_DN1034_c0_g6_i2.p1									11563000	0	0
B1.1_TRINITY_DN10354_c0_g2_i2.p1									44641000	0	0
B1.1_TRINITY_DN1036_c1_g1_i4.p1							SET_LegAS4-like		120582000	0	0
B1.1_TRINITY_DN1036_c3_g1_i1.p1	K00728	POMT, pmt; dolichyl-phosphate-mannose-protein mannosyltransferase [EC:2.4.1.109]	A09100 Metabolism	B 09107 Glycan biosynthesis and metabolism	C 00515 Mannose type O-glycan biosynthesis [PATH:ko00515]		PMT1		15358700	0	0
B1.1_TRINITY_DN10360_c0_g1_i1.p1	K17302	COPB2, SEC27; coatomer subunit beta'	A09180 Brite Hierarchies	B 09182 Protein families: genetic information processing	C 04131 Membrane trafficking [BR:ko04131]		Coatomer_WDAD_beta-like		6165900	0	0
B1.1_TRINITY_DN10365_c0_g1_i2.p1	K14652	ribBA; 3,4-dihydroxy 2-butanone 4-phosphate synthase / GTP cyclohydrolase II [EC:4.1.99.12 3.5.4.25]	A09100 Metabolism	B 09108 Metabolism of cofactors and vitamins	C 00740 Riboflavin metabolism [PATH:ko00740]		DHBP_synthase		59595000	41135000	0.690242
B1.1_TRINITY_DN1037_c0_g2_i6.p1							CotH		9908800	327200	0.0330212
B1.1_TRINITY_DN1037_c1_g1_i2.p1	K12603	CNOT6, CCR4; CCR4-NOT transcription complex subunit 6 [EC:3.1.13.4]	A09120 Genetic Information Processing	B 09123 Folding, sorting and degradation	C 03018 RNA degradation [PATH:ko03018]				3517800	0	0
B1.1_TRINITY_DN1038_c0_g1_i7.p1	K22503	DARS1; aspartyl-tRNA synthetase [EC:6.1.1.12]	A09120 Genetic Information Processing	B 09122 Translation	C 00970 Aminoacyl-tRNA biosynthesis [PATH:ko00970]		PLN02850		774370000	43759000	0.0565092
B1.1_TRINITY_DN10381_c0_g1_i1.p1							DadA		7886700	5056200	0.641105
B1.1_TRINITY_DN10386_c0_g1_i4.p1	K04739	PRKAR; cAMP-dependent protein kinase regulator	A09150 Organismal Systems	B 09152 Endocrine system			CAP_ED		297940000	15664200	0.052575
B1.1_TRINITY_DN1040_c0_g1_i1.p1	K00656	E2.3.1.54, pflD; formate C-acetyltransferase [EC:2.3.1.54]	A09100 Metabolism	B 09101 Carbohydrate metabolism	C 00620 Pyruvate metabolism [PATH:ko00620]		PFL1		898960000	160239000	0.178249
B1.1_TRINITY_DN1040_c2_g1_i1.p1	K00656	E2.3.1.54, pflD; formate C-acetyltransferase [EC:2.3.1.54]	A09100 Metabolism	B 09101 Carbohydrate metabolism	C 00620 Pyruvate metabolism [PATH:ko00620]		PFL1		0	1898900
B1.1_TRINITY_DN10404_c0_g1_i3.p1									6594300	0	0
B1.1_TRINITY_DN10409_c2_g1_i1.p1									2946600	36164000	12.2731
B1.1_TRINITY_DN10411_c0_g1_i3.p1	K01883	CARS, cysS; cysteinyl-tRNA synthetase [EC:6.1.1.16]	A09120 Genetic Information Processing	B 09122 Translation	C 00970 Aminoacyl-tRNA biosynthesis [PATH:ko00970]		PTZ00399		33505000	0	0
B1.1_TRINITY_DN10415_c2_g1_i1.p1									20206200	0	0
B1.1_TRINITY_DN10423_c0_g1_i1.p1							ARS2		28890000	0	0
B1.1_TRINITY_DN1043_c0_g2_i2.p1	K00945	cmk; CMP/dCMP kinase [EC:2.7.4.25]	A09100 Metabolism	B 09104 Nucleotide metabolism	C 00240 Pyrimidine metabolism [PATH:ko00240]		Cmk		333130000	17167700	0.0515345
B1.1_TRINITY_DN10432_c0_g1_i4.p1							Actin		14378900	0	0
B1.1_TRINITY_DN10435_c0_g1_i1.p1							CBM35_mannanase-like	CBM35	160729000	51516000	0.320515
B1.1_TRINITY_DN10437_c2_g1_i1.p1	K00697	otsA; trehalose 6-phosphate synthase [EC:2.4.1.15 2.4.1.347]	A09100 Metabolism	B 09101 Carbohydrate metabolism	C 00500 Starch and sucrose metabolism [PATH:ko00500]		GT20_TPS		2016800	0	0
B1.1_TRINITY_DN1046_c2_g1_i2.p1	K12869	CRN, CRNKL1, CLF1, SYF3; crooked neck	A09120 Genetic Information Processing	B 09121 Transcription	C 03040 Spliceosome [PATH:ko03040]				4013200	0	0
B1.1_TRINITY_DN1046_c2_g2_i3.p1							CotH		6295800	3879100	0.616141
B1.1_TRINITY_DN10474_c0_g4_i2.p1	K12393	AP1M; AP-1 complex subunit mu	A09140 Cellular Processes	B 09141 Transport and catabolism	C 04142 Lysosome [PATH:ko04142]		AP-1_Mu1_Cterm		41601000	0	0
B1.1_TRINITY_DN10478_c2_g2_i2.p1									0	35316000
B1.1_TRINITY_DN10480_c0_g1_i1.p1									0	23546000
B1.1_TRINITY_DN10485_c0_g1_i1.p1	K13984	TXNDC5, ERP46; thioredoxin domain-containing protein 5	A09120 Genetic Information Processing	B 09123 Folding, sorting and degradation	C 04141 Protein processing in endoplasmic reticulum [PATH:ko04141]		PDI_a_family		57193000	0	0
B1.1_TRINITY_DN10485_c1_g1_i1.p1	K01091	gph; phosphoglycolate phosphatase [EC:3.1.3.18]	A09100 Metabolism	B 09101 Carbohydrate metabolism	C 00630 Glyoxylate and dicarboxylate metabolism [PATH:ko00630]		Gph		15094300	16423000	1.08803
B1.1_TRINITY_DN10499_c0_g1_i3.p1	K12828	SF3B1, SAP155; splicing factor 3B subunit 1	A09120 Genetic Information Processing	B 09121 Transcription	C 03040 Spliceosome [PATH:ko03040]		HSH155		3560800	0	0
B1.1_TRINITY_DN10499_c0_g1_i3.p2	K12828	SF3B1, SAP155; splicing factor 3B subunit 1	A09120 Genetic Information Processing	B 09121 Transcription	C 03040 Spliceosome [PATH:ko03040]		HSH155		17808700	0	0
B1.1_TRINITY_DN105_c0_g1_i2.p1	K02927	RP-L40e, RPL40, UBA52; ubiquitin-large subunit ribosomal protein L40e	A09120 Genetic Information Processing	B 09122 Translation	C 03010 Ribosome [PATH:ko03010]		Ubl_ubiquitin		0	31612500
B1.1_TRINITY_DN105_c0_g1_i8.p1	K08770	UBC; ubiquitin C	A09120 Genetic Information Processing	B 09123 Folding, sorting and degradation	C 04120 Ubiquitin mediated proteolysis [PATH:ko04120]		Ubl_ubiquitin		340210000	1613340000	4.74219
B1.1_TRINITY_DN105_c1_g1_i10.p1	K18598	EML6; echinoderm microtubule-associated protein-like 6	A09180 Brite Hierarchies	B 09193 Unclassified: signaling and cellular processes	C 99993 Cell motility		WD40		90990000	64758100	0.711706
B1.1_TRINITY_DN1050_c1_g1_i1.p1							CotH		22485000	74487000	3.31274
B1.1_TRINITY_DN10524_c4_g1_i1.p1	K10268	FBXL2_20; F-box and leucine-rich repeat protein 2/20	A09180 Brite Hierarchies	B 09182 Protein families: genetic information processing	C 04121 Ubiquitin system [BR:ko04121]		AMN1		6155900	0	0
B1.1_TRINITY_DN10528_c0_g1_i2.p1							Dabb		118255000	447835000	3.78703
B1.1_TRINITY_DN1053_c1_g1_i3.p1	K14773	UTP23; U3 small nucleolar RNA-associated protein 23	A09180 Brite Hierarchies	B 09182 Protein families: genetic information processing	C 03009 Ribosome biogenesis [BR:ko03009]		PIN_Fcf1-like		9548200	0	0
B1.1_TRINITY_DN10535_c1_g1_i2.p1	K02218	CSNK1, CKI; casein kinase 1 [EC:2.7.11.1]	A09130 Environmental Information Processing	B 09132 Signal transduction	C 04011 MAPK signaling pathway - yeast [PATH:ko04011]		STKc_CK1_fungal		8964100	0	0
B1.1_TRINITY_DN10536_c0_g2_i8.p1	K14015	NPLOC4, NPL4; nuclear protein localization protein 4	A09120 Genetic Information Processing	B 09123 Folding, sorting and degradation	C 04141 Protein processing in endoplasmic reticulum [PATH:ko04141]		zf-NPL4		12430000	1765900	0.142068
B1.1_TRINITY_DN10589_c0_g2_i2.p1									5638800	0	0
B1.1_TRINITY_DN10609_c0_g1_i3.p1							ParA		205428000	85373700	0.415589
B1.1_TRINITY_DN1061_c0_g2_i3.p1	K15730	PTGES3; cytosolic prostaglandin-E synthase [EC:5.3.99.3]	A09100 Metabolism	B 09103 Lipid metabolism	C 00590 Arachidonic acid metabolism [PATH:ko00590]		p23_hB-ind1_like		501940000	154993000	0.308788
B1.1_TRINITY_DN1062_c0_g1_i1.p1	K15451	PPM2, LCMT2, TYW4; tRNA wybutosine-synthesizing protein 4 [EC:2.1.1.290 2.3.1.231]	A09180 Brite Hierarchies	B 09182 Protein families: genetic information processing	C 03016 Transfer RNA biogenesis [BR:ko03016]				23635000	3553100	0.150332
B1.1_TRINITY_DN10621_c0_g1_i1.p1							COG5036		2393900	0	0
B1.1_TRINITY_DN1065_c2_g1_i1.p1							DnaJ		420580	0	0
B1.1_TRINITY_DN10663_c0_g1_i2.p1	K03094	SKP1, CBF3D; S-phase kinase-associated protein 1	A09120 Genetic Information Processing	B 09123 Folding, sorting and degradation	C 04141 Protein processing in endoplasmic reticulum [PATH:ko04141]		SKP1		218854000	151055000	0.690209
B1.1_TRINITY_DN10672_c0_g1_i3.p1	K12860	CDC5L, CDC5, CEF1; pre-mRNA-splicing factor CDC5/CEF1	A09120 Genetic Information Processing	B 09121 Transcription	C 03040 Spliceosome [PATH:ko03040]		Myb_Cef		15071500	0	0
B1.1_TRINITY_DN107_c2_g2_i2.p1	K01897	ACSL, fadD; long-chain acyl-CoA synthetase [EC:6.2.1.3]	A09100 Metabolism	B 09103 Lipid metabolism	C 00061 Fatty acid biosynthesis [PATH:ko00061]		LC-FACS_euk		155464000	296570	0.00190764
B1.1_TRINITY_DN10701_c0_g1_i1.p1									0	31526000
B1.1_TRINITY_DN10703_c4_g1_i1.p1	K14573	NOP4, RBM28; nucleolar protein 4	A09120 Genetic Information Processing	B 09122 Translation	C 03008 Ribosome biogenesis in eukaryotes [PATH:ko03008]		RRM1_RBM28_like		12541900	0	0
B1.1_TRINITY_DN10704_c0_g1_i2.p1	K14859	SSF1_2; ribosome biogenesis protein SSF1/2	A09180 Brite Hierarchies	B 09182 Protein families: genetic information processing	C 03009 Ribosome biogenesis [BR:ko03009]		Brix		1612190	0	0
B1.1_TRINITY_DN1072_c0_g1_i5.p1							Rap_GAP		10804200	0	0
B1.1_TRINITY_DN10727_c0_g1_i3.p1							RRM1_MRN1		114764000	7055100	0.0614749
B1.1_TRINITY_DN10727_c2_g1_i1.p1									7870500	0	0
B1.1_TRINITY_DN10728_c0_g1_i1.p1									9266000	0	0
B1.1_TRINITY_DN10738_c0_g4_i1.p1	K12171	SH3RF, POSH; E3 ubiquitin-protein ligase SH3RF [EC:2.3.2.27]	A09180 Brite Hierarchies	B 09181 Protein families: metabolism	C 01009 Protein phosphatases and associated proteins [BR:ko01009]				10302900	0	0
B1.1_TRINITY_DN10738_c1_g1_i1.p1									4822600	0	0
B1.1_TRINITY_DN1074_c4_g1_i1.p2							START_STARD2-like		1997900	0	0
B1.1_TRINITY_DN10745_c0_g2_i1.p1	K16833	PPP1R2, IPP2; protein phosphatase inhibitor 2	A09180 Brite Hierarchies	B 09181 Protein families: metabolism	C 01009 Protein phosphatases and associated proteins [BR:ko01009]				20827000	0	0
B1.1_TRINITY_DN10759_c0_g1_i3.p1	K08517	SEC22; vesicle transport protein SEC22	A09120 Genetic Information Processing	B 09123 Folding, sorting and degradation	C 04130 SNARE interactions in vesicular transport [PATH:ko04130]		Longin		17240900	0	0
B1.1_TRINITY_DN10763_c0_g1_i2.p1	K01681	ACO, acnA; aconitate hydratase [EC:4.2.1.3]	A09100 Metabolism	B 09101 Carbohydrate metabolism	C 00020 Citrate cycle (TCA cycle) [PATH:ko00020]		AcnA_Mitochondrial		184823000	88128000	0.476824
B1.1_TRINITY_DN10763_c0_g2_i2.p1	K01681	ACO, acnA; aconitate hydratase [EC:4.2.1.3]	A09100 Metabolism	B 09101 Carbohydrate metabolism	C 00020 Citrate cycle (TCA cycle) [PATH:ko00020]		aconitase_mito		809690000	308698000	0.381255
B1.1_TRINITY_DN10778_c2_g1_i1.p1	K18757	LARP1; la-related protein 1	A09180 Brite Hierarchies	B 09182 Protein families: genetic information processing	C 03019 Messenger RNA biogenesis [BR:ko03019]		DM15		93106000	0	0
B1.1_TRINITY_DN10780_c3_g1_i1.p1									2502200	0	0
B1.1_TRINITY_DN10784_c1_g1_i1.p1							C2B_Copine		13301500	6347000	0.477164
B1.1_TRINITY_DN1079_c0_g1_i5.p1	K10752	RBBP4, HAT2, CAF1, MIS16; histone-binding protein RBBP4	A09140 Cellular Processes	B 09143 Cell growth and death	C 04218 Cellular senescence [PATH:ko04218]		WD40		18438900	0	0
B1.1_TRINITY_DN10790_c0_g2_i1.p1	K05658	ABCB1, CD243; ATP-binding cassette, subfamily B (MDR/TAP), member 1 [EC:7.6.2.2]	A09130 Environmental Information Processing	B 09131 Membrane transport	C 02010 ABC transporters [PATH:ko02010]		MdlB		5107150	0	0
B1.1_TRINITY_DN10790_c0_g3_i1.p1	K05658	ABCB1, CD243; ATP-binding cassette, subfamily B (MDR/TAP), member 1 [EC:7.6.2.2]	A09130 Environmental Information Processing	B 09131 Membrane transport	C 02010 ABC transporters [PATH:ko02010]		ABC_MTABC3_MDL1_MDL2		33722000	4345300	0.128857
B1.1_TRINITY_DN10792_c0_g1_i1.p1	K00601	E2.1.2.2; phosphoribosylglycinamide formyltransferase [EC:2.1.2.2]	A09100 Metabolism	B 09104 Nucleotide metabolism	C 00230 Purine metabolism [PATH:ko00230]		FMT_core_GART		530960000	94881000	0.178697
B1.1_TRINITY_DN10796_c0_g1_i1.p1									2291000	7507100	3.27678
B1.1_TRINITY_DN10797_c0_g1_i5.p1	K17267	COPG; coatomer subunit gamma	A09180 Brite Hierarchies	B 09182 Protein families: genetic information processing	C 04131 Membrane trafficking [BR:ko04131]		SEC21		156026000	0	0
B1.1_TRINITY_DN10797_c0_g1_i6.p1	K17267	COPG; coatomer subunit gamma	A09180 Brite Hierarchies	B 09182 Protein families: genetic information processing	C 04131 Membrane trafficking [BR:ko04131]		SEC21		72146000	0	0
B1.1_TRINITY_DN108_c0_g1_i5.p1							PLN00113		5.6115e+09	350469000	0.0624555
B1.1_TRINITY_DN108_c0_g1_i9.p1									427580	60680000	141.915
B1.1_TRINITY_DN108_c0_g2_i7.p1							PLN00113		1.55293e+10	4798320000	0.308985
B1.1_TRINITY_DN1080_c0_g1_i1.p1									104960000	2240000	0.0213415
B1.1_TRINITY_DN10809_c0_g1_i3.p1	K01392	THOP1; thimet oligopeptidase [EC:3.4.24.15]	A09150 Organismal Systems	B 09152 Endocrine system			M3A_TOP		5489000	1766630	0.321849
B1.1_TRINITY_DN10809_c6_g1_i1.p1									0	8305500
B1.1_TRINITY_DN10816_c0_g2_i5.p1	K24728	CFAP52, WDR16; cilia- and flagella-associated protein 52	A09180 Brite Hierarchies	B 09183 Protein families: signaling and cellular processes	C 04990 Domain-containing proteins not elsewhere classified [BR:ko04990]		WD40		8052800	5603200	0.695808
B1.1_TRINITY_DN10821_c0_g1_i1.p1									30069600	22984000	0.76436
B1.1_TRINITY_DN10829_c1_g1_i1.p1	K21618	DLD3; (R)-2-hydroxyglutarate---pyruvate transhydrogenase [EC:1.1.99.40]	A09100 Metabolism	B 09101 Carbohydrate metabolism	C 00620 Pyruvate metabolism [PATH:ko00620]		GlcD		371630000	26545490	0.0714299
B1.1_TRINITY_DN10832_c1_g1_i13.p1	K13985	NAPEPLD; N-acyl-phosphatidylethanolamine-hydrolysing phospholipase D [EC:3.1.4.54]	A09150 Organismal Systems	B 09156 Nervous system			RomA-like_MBL-fold		11209000	0	0
B1.1_TRINITY_DN10841_c0_g1_i8.p1	K00671	NMT; glycylpeptide N-tetradecanoyltransferase [EC:2.3.1.97]	A09180 Brite Hierarchies	B 09191 Unclassified: metabolism	C 99980 Enzymes with EC numbers		NMT1		33605000	4698100	0.139804
B1.1_TRINITY_DN10843_c0_g1_i7.p1							CSP_CDS		481170000	261198000	0.542839
B1.1_TRINITY_DN1086_c0_g1_i2.p1	K14394	ACP1; low molecular weight phosphotyrosine protein phosphatase [EC:3.1.3.2 3.1.3.48]	A09100 Metabolism	B 09108 Metabolism of cofactors and vitamins	C 00730 Thiamine metabolism [PATH:ko00730]		LMWPTP		39805000	38047000	0.955835
B1.1_TRINITY_DN1086_c0_g2_i1.p1	K17279	REEP5_6; receptor expression-enhancing protein 5/6	A09180 Brite Hierarchies	B 09183 Protein families: signaling and cellular processes	C 04147 Exosome [BR:ko04147]				48222000	0	0
B1.1_TRINITY_DN1086_c3_g1_i1.p1	K20040	HIP1R, SLA2; huntingtin-interacting protein 1-related protein	A09180 Brite Hierarchies	B 09182 Protein families: genetic information processing	C 04131 Membrane trafficking [BR:ko04131]		ILWEQ		94864000	3011900	0.0317497
B1.1_TRINITY_DN10863_c0_g2_i1.p1									3839500	0	0
B1.1_TRINITY_DN1088_c0_g1_i9.p1	K01870	IARS, ileS; isoleucyl-tRNA synthetase [EC:6.1.1.5]	A09120 Genetic Information Processing	B 09122 Translation	C 00970 Aminoacyl-tRNA biosynthesis [PATH:ko00970]		PLN02882		1414530000	174856000	0.123614
B1.1_TRINITY_DN1088_c0_g2_i1.p1	K02183	CALM; calmodulin	A09130 Environmental Information Processing	B 09132 Signal transduction	C 04016 MAPK signaling pathway - plant [PATH:ko04016]		PTZ00184		1163740000	4.0771e+09	3.50345
B1.1_TRINITY_DN109_c0_g2_i1.p1	K00656	E2.3.1.54, pflD; formate C-acetyltransferase [EC:2.3.1.54]	A09100 Metabolism	B 09101 Carbohydrate metabolism	C 00620 Pyruvate metabolism [PATH:ko00620]		PFL1		2.5315e+09	359181000	0.141885
B1.1_TRINITY_DN109_c0_g2_i3.p1	K00656	E2.3.1.54, pflD; formate C-acetyltransferase [EC:2.3.1.54]	A09100 Metabolism	B 09101 Carbohydrate metabolism	C 00620 Pyruvate metabolism [PATH:ko00620]		PFL1		191951000	0	0
B1.1_TRINITY_DN10901_c0_g2_i2.p1	K05824	LYS12; homoisocitrate dehydrogenase [EC:1.1.1.87]	A09100 Metabolism	B 09105 Amino acid metabolism	C 00300 Lysine biosynthesis [PATH:ko00300]		LeuB		4402600000	1482730000	0.336785
B1.1_TRINITY_DN10902_c0_g1_i1.p1									1389900	0	0
B1.1_TRINITY_DN1093_c0_g1_i1.p1	K08793	STK32, YANK; serine/threonine kinase 32 [EC:2.7.11.1]	A09180 Brite Hierarchies	B 09181 Protein families: metabolism	C 01001 Protein kinases [BR:ko01001]		STKc_Yank1		26984000	13537200	0.501675
B1.1_TRINITY_DN10935_c0_g3_i2.p1	K06698	PSME3; proteasome activator subunit 3 (PA28 gamma)	A09120 Genetic Information Processing	B 09123 Folding, sorting and degradation	C 03050 Proteasome [PATH:ko03050]		PA28_beta		4633600	1159500	0.250237
B1.1_TRINITY_DN10945_c0_g3_i1.p1									5112800	0	0
B1.1_TRINITY_DN10948_c1_g1_i1.p1									29290000	0	0
B1.1_TRINITY_DN10959_c1_g1_i1.p1	K08776	NPEPPS; puromycin-sensitive aminopeptidase [EC:3.4.11.14]	A09180 Brite Hierarchies	B 09181 Protein families: metabolism	C 01002 Peptidases and inhibitors [BR:ko01002]		M1_APN-Q_like		14560500	10492700	0.720628
B1.1_TRINITY_DN10967_c0_g1_i1.p1	K05863	SLC25A4S, ANT; solute carrier family 25 (mitochondrial adenine nucleotide translocator), member 4/5/6/31	A09130 Environmental Information Processing	B 09132 Signal transduction	C 04020 Calcium signaling pathway [PATH:ko04020]		PTZ00169		24696000000	431183000	0.0174596
B1.1_TRINITY_DN10968_c1_g1_i1.p1	K24814	HEATR5, LAA1; HEAT repeat-containing protein 5	A09180 Brite Hierarchies	B 09182 Protein families: genetic information processing	C 04131 Membrane trafficking [BR:ko04131]				611550	0	0
B1.1_TRINITY_DN10991_c2_g1_i1.p1	K00560	thyA, TYMS; thymidylate synthase [EC:2.1.1.45]	A09100 Metabolism	B 09104 Nucleotide metabolism	C 00240 Pyrimidine metabolism [PATH:ko00240]		PTZ00164		16639800	22721100	1.36547
B1.1_TRINITY_DN10993_c1_g1_i2.p1									95804000	0	0
B1.1_TRINITY_DN110_c3_g1_i1.p1							ABC_6TM_YOR1_D1_like		3507300	0	0
B1.1_TRINITY_DN11000_c0_g1_i2.p1	K24172	CAND2, TIP120B; cullin-associated NEDD8-dissociated protein 2	A09180 Brite Hierarchies	B 09182 Protein families: genetic information processing	C 04121 Ubiquitin system [BR:ko04121]				42991000	0	0
B1.1_TRINITY_DN11007_c0_g1_i2.p1									2239900	0	0
B1.1_TRINITY_DN11013_c0_g2_i1.p1							GT8_Glycogenin		0	1427300
B1.1_TRINITY_DN1102_c0_g1_i1.p1	K00856	ADK, adoK; adenosine kinase [EC:2.7.1.20]	A09100 Metabolism	B 09104 Nucleotide metabolism	C 00230 Purine metabolism [PATH:ko00230]		PLN02548		399440000	282384000	0.70695
B1.1_TRINITY_DN1102_c2_g2_i1.p1	K09506	DNAJA5; DnaJ homolog subfamily A member 5	A09180 Brite Hierarchies	B 09182 Protein families: genetic information processing	C 03009 Ribosome biogenesis [BR:ko03009]		PRK10767		839050	0	0
B1.1_TRINITY_DN1104_c0_g1_i1.p1	K13348	MPV17; protein Mpv17	A09140 Cellular Processes	B 09141 Transport and catabolism	C 04146 Peroxisome [PATH:ko04146]		Mpv17_PMP22		12701400	0	0
B1.1_TRINITY_DN11040_c0_g1_i2.p1	K04567	KARS, lysS; lysyl-tRNA synthetase, class II [EC:6.1.1.6]	A09120 Genetic Information Processing	B 09122 Translation	C 00970 Aminoacyl-tRNA biosynthesis [PATH:ko00970]		PLN02502		2.4137e+09	53315500	0.0220887
B1.1_TRINITY_DN11043_c0_g1_i2.p1									472340000	155991000	0.330252
B1.1_TRINITY_DN11044_c0_g1_i2.p1	K11092	SNRPA1; U2 small nuclear ribonucleoprotein A'	A09120 Genetic Information Processing	B 09121 Transcription	C 03040 Spliceosome [PATH:ko03040]		LRR_9		39754000	2480100	0.0623862
B1.1_TRINITY_DN11046_c3_g2_i1.p1							TMR_SDR_a		919290000	0	0
B1.1_TRINITY_DN11057_c0_g1_i3.p1									1880100	0	0
B1.1_TRINITY_DN11062_c0_g2_i2.p1	K03106	SRP54, ffh; signal recognition particle subunit SRP54 [EC:3.6.5.4]	A09120 Genetic Information Processing	B 09123 Folding, sorting and degradation	C 03060 Protein export [PATH:ko03060]		SRP54_euk		81816000	0	0
B1.1_TRINITY_DN11072_c0_g2_i7.p1	K07955	ARL8; ADP-ribosylation factor-like protein 8	A09160 Human Diseases	B 09171 Infectious disease: bacterial	C 05132 Salmonella infection [PATH:ko05132]		Arl10_like		13084200	0	0
B1.1_TRINITY_DN11072_c1_g1_i1.p1	K01952	PFAS, purL; phosphoribosylformylglycinamidine synthase [EC:6.3.5.3]	A09100 Metabolism	B 09104 Nucleotide metabolism	C 00230 Purine metabolism [PATH:ko00230]		PRK05297		739290000	37799000	0.0511288
B1.1_TRINITY_DN11074_c0_g1_i4.p1	K12391	AP1G1; AP-1 complex subunit gamma-1	A09140 Cellular Processes	B 09141 Transport and catabolism	C 04142 Lysosome [PATH:ko04142]		Adaptin_N		15427300	0	0
B1.1_TRINITY_DN11074_c0_g2_i2.p1	K12391	AP1G1; AP-1 complex subunit gamma-1	A09140 Cellular Processes	B 09141 Transport and catabolism	C 04142 Lysosome [PATH:ko04142]				13329900	0	0
B1.1_TRINITY_DN11079_c0_g1_i4.p1	K01415	ECE; endothelin-converting enzyme [EC:3.4.24.71]	A09180 Brite Hierarchies	B 09181 Protein families: metabolism	C 01002 Peptidases and inhibitors [BR:ko01002]		M13		123967000	42386300	0.341916
B1.1_TRINITY_DN11089_c1_g2_i6.p1	K08794	CAMK1; calcium/calmodulin-dependent protein kinase I [EC:2.7.11.17]	A09130 Environmental Information Processing	B 09132 Signal transduction	C 04020 Calcium signaling pathway [PATH:ko04020]		STKc_CAMK		4996700	0	0
B1.1_TRINITY_DN1109_c2_g1_i2.p1	K13126	PABPC; polyadenylate-binding protein	A09120 Genetic Information Processing	B 09122 Translation	C 03015 mRNA surveillance pathway [PATH:ko03015]		PABP-1234		472000000	76923000	0.162972
B1.1_TRINITY_DN1109_c3_g1_i2.p1									36897000	0	0
B1.1_TRINITY_DN111_c0_g1_i4.p1	K05349	bglX; beta-glucosidase [EC:3.2.1.21]	A09100 Metabolism	B 09101 Carbohydrate metabolism	C 00500 Starch and sucrose metabolism [PATH:ko00500]		PRK15098	GH3	143991000	153099000	1.06325
B1.1_TRINITY_DN111_c0_g2_i1.p1	K05349	bglX; beta-glucosidase [EC:3.2.1.21]	A09100 Metabolism	B 09101 Carbohydrate metabolism	C 00500 Starch and sucrose metabolism [PATH:ko00500]	CBM_10	PRK15098		0	825210000
B1.1_TRINITY_DN111_c0_g3_i1.p1	K05349	bglX; beta-glucosidase [EC:3.2.1.21]	A09100 Metabolism	B 09101 Carbohydrate metabolism	C 00500 Starch and sucrose metabolism [PATH:ko00500]		BglX	GH3	0	22091000
B1.1_TRINITY_DN1110_c0_g1_i15.p1	K02144	ATPeV1H; V-type H+-transporting ATPase subunit H	A09100 Metabolism	B 09102 Energy metabolism	C 00190 Oxidative phosphorylation [PATH:ko00190]		VATPase_H		1176320000	199355000	0.169473
B1.1_TRINITY_DN1110_c0_g1_i4.p2	K02144	ATPeV1H; V-type H+-transporting ATPase subunit H	A09100 Metabolism	B 09102 Energy metabolism	C 00190 Oxidative phosphorylation [PATH:ko00190]		VATPase_H		809910	0	0
B1.1_TRINITY_DN11101_c0_g1_i1.p1							Cof		72423000	0	0
B1.1_TRINITY_DN11106_c0_g2_i1.p1	K05609	UCHL3, YUH1; ubiquitin carboxyl-terminal hydrolase L3 [EC:3.4.19.12]	A09180 Brite Hierarchies	B 09181 Protein families: metabolism	C 01002 Peptidases and inhibitors [BR:ko01002]		Peptidase_C12_UCH_L1_L3		13486000	29790000	2.20896
B1.1_TRINITY_DN11154_c0_g1_i2.p1	K07827	KRAS, KRAS2; GTPase KRas	A09130 Environmental Information Processing	B 09132 Signal transduction	C 04010 MAPK signaling pathway [PATH:ko04010]		RAS		8517000	2905500	0.341141
B1.1_TRINITY_DN1117_c0_g1_i3.p1	K08288	PRKCSH; protein kinase C substrate 80K-H	A09120 Genetic Information Processing	B 09123 Folding, sorting and degradation	C 04141 Protein processing in endoplasmic reticulum [PATH:ko04141]		PRKCSH_1		23599400	0	0
B1.1_TRINITY_DN11219_c0_g1_i5.p1							TMEM18		29943000	0	0
B1.1_TRINITY_DN1123_c1_g1_i2.p1									0	2149900
B1.1_TRINITY_DN1123_c1_g2_i1.p1									4597600	6219900	1.35286
B1.1_TRINITY_DN1124_c1_g1_i1.p1	K13171	SRRM1, SRM160; serine/arginine repetitive matrix protein 1	A09120 Genetic Information Processing	B 09122 Translation	C 03013 Nucleocytoplasmic transport [PATH:ko03013]		PWI		4022300	0	0
B1.1_TRINITY_DN11252_c0_g2_i5.p1	K04354	PPP2R2; serine/threonine-protein phosphatase 2A regulatory subunit B	A09120 Genetic Information Processing	B 09122 Translation	C 03015 mRNA surveillance pathway [PATH:ko03015]		CDC55		120342000	29983400	0.249152
B1.1_TRINITY_DN11253_c0_g1_i2.p1									1230800	0	0
B1.1_TRINITY_DN11264_c0_g2_i3.p1	K06997	yggS, PROSC; PLP dependent protein	A09180 Brite Hierarchies	B 09191 Unclassified: metabolism	C 99985 Amino acid metabolism		PLPDE_III_YBL036c_euk		103765000	231089000	2.22704
B1.1_TRINITY_DN11268_c0_g1_i2.p1							CE4_ClCDA_like	CE4	928270	96181000	103.613
B1.1_TRINITY_DN11287_c0_g1_i1.p1							Chitin_bind_1		20482500	0	0
B1.1_TRINITY_DN11295_c0_g1_i2.p1	K05759	PFN; profilin	A09130 Environmental Information Processing	B 09132 Signal transduction	C 04013 MAPK signaling pathway - fly [PATH:ko04013]		Profilin		369000000	1794260000	4.86249
B1.1_TRINITY_DN113_c0_g1_i10.p1							ER_PDI_fam		127526000	0	0
B1.1_TRINITY_DN1130_c1_g1_i1.p1							RasGAP_IQGAP_like		12349600	0	0
B1.1_TRINITY_DN11305_c0_g1_i3.p1	K15921	xynD; arabinoxylan arabinofuranohydrolase [EC:3.2.1.55]	A09100 Metabolism	B 09101 Carbohydrate metabolism	C 00520 Amino sugar and nucleotide sugar metabolism [PATH:ko00520]	CBM_10	GH43_XynD-like	GH43_16+CBM6	21158940	1090306000	51.5293
B1.1_TRINITY_DN11305_c0_g2_i1.p1	K01181	E3.2.1.8, xynA; endo-1,4-beta-xylanase [EC:3.2.1.8]	A09180 Brite Hierarchies	B 09191 Unclassified: metabolism	C 99980 Enzymes with EC numbers	CBM_10	Glyco_10	CBM13	0	326577000
B1.1_TRINITY_DN1131_c1_g1_i2.p1									5377100	0	0
B1.1_TRINITY_DN11310_c1_g2_i1.p1									3455100	0	0
B1.1_TRINITY_DN1133_c0_g2_i2.p1	K09660	MPDU1; mannose-P-dolichol utilization defect 1	A09180 Brite Hierarchies	B 09181 Protein families: metabolism	C 01003 Glycosyltransferases [BR:ko01003]		2A43		22070900	0	0
B1.1_TRINITY_DN11331_c0_g1_i1.p1	K11836	USP5_13, UBP14; ubiquitin carboxyl-terminal hydrolase 5/13 [EC:3.4.19.12]	A09180 Brite Hierarchies	B 09181 Protein families: metabolism	C 01002 Peptidases and inhibitors [BR:ko01002]		UBP14		10577600	1851400	0.17503
B1.1_TRINITY_DN1134_c0_g1_i2.p1							PolyPPase_VTC4_like		145410000	0	0
B1.1_TRINITY_DN11340_c0_g3_i8.p1	K01551	arsA, ASNA1, GET3; arsenite/tail-anchored protein-transporting ATPase [EC:7.3.2.7 7.3.-.-]	A09180 Brite Hierarchies	B 09182 Protein families: genetic information processing	C 04131 Membrane trafficking [BR:ko04131]		ArsA_ATPase		45589000	0	0
B1.1_TRINITY_DN11341_c2_g1_i1.p1	K02898	RP-L26e, RPL26; large subunit ribosomal protein L26e	A09120 Genetic Information Processing	B 09122 Translation	C 03010 Ribosome [PATH:ko03010]		Ribosomal_L26		1128340000	83244000	0.0737756
B1.1_TRINITY_DN11350_c0_g1_i1.p1									2429600	0	0
B1.1_TRINITY_DN11367_c0_g1_i1.p1	K16449	RGS; regulator of G-protein signaling	A09180 Brite Hierarchies	B 09193 Unclassified: signaling and cellular processes	C 99995 Signaling proteins				6243500	12610100	2.01972
B1.1_TRINITY_DN1137_c0_g2_i3.p1									49589000	14186500	0.286082
B1.1_TRINITY_DN11376_c5_g1_i1.p1									76127000	2529000	0.0332208
B1.1_TRINITY_DN1138_c0_g1_i2.p1	K23643	LSM12; protein LSM12	A09150 Organismal Systems	B 09159 Environmental adaptation			AD		39449000	0	0
B1.1_TRINITY_DN1139_c0_g1_i3.p1	K09487	HSP90B, TRA1; heat shock protein 90kDa beta	A09120 Genetic Information Processing	B 09123 Folding, sorting and degradation	C 04141 Protein processing in endoplasmic reticulum [PATH:ko04141]		PRK05218		1383710000	67721000	0.0489416
B1.1_TRINITY_DN1139_c0_g2_i1.p1									65402000	6355800	0.0971805
B1.1_TRINITY_DN1139_c1_g2_i3.p1	K02943	RP-LP2, RPLP2; large subunit ribosomal protein LP2	A09120 Genetic Information Processing	B 09122 Translation	C 03010 Ribosome [PATH:ko03010]		Ribosomal_P2		1051210000	47889000	0.0455561
B1.1_TRINITY_DN1140_c0_g1_i1.p1	K13338	PEX1; peroxin-1	A09140 Cellular Processes	B 09141 Transport and catabolism	C 04146 Peroxisome [PATH:ko04146]		RecA-like_PEX1_r2		2003700	0	0
B1.1_TRINITY_DN11405_c0_g1_i2.p1	K01624	FBA, fbaA; fructose-bisphosphate aldolase, class II [EC:4.1.2.13]	A09100 Metabolism	B 09101 Carbohydrate metabolism	C 00010 Glycolysis / Gluconeogenesis [PATH:ko00010]		FBP_aldolase_IIA		10775900	0	0
B1.1_TRINITY_DN11415_c0_g1_i1.p1	K03097	CSNK2A; casein kinase II subunit alpha [EC:2.7.11.1]	A09120 Genetic Information Processing	B 09122 Translation	C 03008 Ribosome biogenesis in eukaryotes [PATH:ko03008]		STKc_CK2_alpha		8979800	0	0
B1.1_TRINITY_DN1142_c1_g1_i4.p1	K13289	CTSA, CPY; cathepsin A (carboxypeptidase C) [EC:3.4.16.5]	A09140 Cellular Processes	B 09141 Transport and catabolism	C 04142 Lysosome [PATH:ko04142]		PTZ00472		8818700	10850300	1.23037
B1.1_TRINITY_DN11431_c0_g1_i2.p1	K14573	NOP4, RBM28; nucleolar protein 4	A09120 Genetic Information Processing	B 09122 Translation	C 03008 Ribosome biogenesis in eukaryotes [PATH:ko03008]		RRM2_RBM28_like		13744100	0	0
B1.1_TRINITY_DN11434_c2_g1_i1.p1	K15371	GDH2; glutamate dehydrogenase [EC:1.4.1.2]	A09100 Metabolism	B 09102 Energy metabolism	C 00910 Nitrogen metabolism [PATH:ko00910]		PTZ00324		5895500	0	0
B1.1_TRINITY_DN11444_c0_g1_i2.p1									0	21336600
B1.1_TRINITY_DN1145_c0_g2_i1.p1									9754500	1572820000	161.24
B1.1_TRINITY_DN11470_c0_g1_i1.p1	K23787	DMA1_2; E3 ubiquitin-protein ligase DMA1/2 [EC:2.3.2.27]	A09180 Brite Hierarchies	B 09182 Protein families: genetic information processing	C 04121 Ubiquitin system [BR:ko04121]		FHA_DMA-like		17485800	0	0
B1.1_TRINITY_DN1148_c0_g1_i2.p1									1662700	0	0
B1.1_TRINITY_DN1149_c0_g2_i2.p1	K17508	PTC7, PPTC7; protein phosphatase PTC7 [EC:3.1.3.16]	A09180 Brite Hierarchies	B 09181 Protein families: metabolism	C 01009 Protein phosphatases and associated proteins [BR:ko01009]		PP2C_SIG		4972900	0	0
B1.1_TRINITY_DN1149_c1_g2_i1.p1	K01652	E2.2.1.6L, ilvB, ilvG, ilvI; acetolactate synthase I/II/III large subunit [EC:2.2.1.6]	A09100 Metabolism	B 09101 Carbohydrate metabolism	C 00650 Butanoate metabolism [PATH:ko00650]		acolac_lg		575860000	18371000	0.0319019
B1.1_TRINITY_DN115_c0_g1_i6.p1	K00889	PIP5K; 1-phosphatidylinositol-4-phosphate 5-kinase [EC:2.7.1.68]	A09100 Metabolism	B 09101 Carbohydrate metabolism	C 00562 Inositol phosphate metabolism [PATH:ko00562]		PIPKc_PIP5K_yeast_like		115756000	0	0
B1.1_TRINITY_DN1153_c0_g1_i2.p1	K06965	PELO, DOM34, pelA; protein pelota	A09120 Genetic Information Processing	B 09122 Translation	C 03015 mRNA surveillance pathway [PATH:ko03015]		PelA		3309800	0	0
B1.1_TRINITY_DN1154_c0_g1_i2.p1	K01835	pgm; phosphoglucomutase [EC:5.4.2.2]	A09100 Metabolism	B 09101 Carbohydrate metabolism	C 00010 Glycolysis / Gluconeogenesis [PATH:ko00010]		PGM1		3.8456e+09	3462800000	0.900458
B1.1_TRINITY_DN11541_c0_g5_i3.p1	K01641	HMGCS; hydroxymethylglutaryl-CoA synthase [EC:2.3.3.10]	A09100 Metabolism	B 09101 Carbohydrate metabolism	C 00650 Butanoate metabolism [PATH:ko00650]		HMG-CoA-S_euk		92271000	447570	0.0048506
B1.1_TRINITY_DN1155_c0_g4_i1.p1	K01519	ITPA; inosine triphosphate pyrophosphatase [EC:3.6.1.-]	A09100 Metabolism	B 09104 Nucleotide metabolism	C 00230 Purine metabolism [PATH:ko00230]		HAM1		14385400	26703100	1.85626
B1.1_TRINITY_DN11550_c0_g1_i1.p1	K11426	SMYD; [histone H3]-lysine4/36 N-trimethyltransferase SMYD [EC:2.1.1.354 2.1.1.357]	A09100 Metabolism	B 09105 Amino acid metabolism	C 00310 Lysine degradation [PATH:ko00310]		SET_SMYD		306610000	146163000	0.476707
B1.1_TRINITY_DN11557_c0_g2_i2.p1	K06685	MOB1, Mats; MOB kinase activator 1	A09130 Environmental Information Processing	B 09132 Signal transduction	C 04390 Hippo signaling pathway [PATH:ko04390]		Mob1_phocein		29867000	3056600	0.10234
B1.1_TRINITY_DN11561_c3_g1_i1.p1							SH3_Fus1p		10662600	1175700	0.110264
B1.1_TRINITY_DN11578_c0_g2_i1.p1	K05658	ABCB1, CD243; ATP-binding cassette, subfamily B (MDR/TAP), member 1 [EC:7.6.2.2]	A09130 Environmental Information Processing	B 09131 Membrane transport	C 02010 ABC transporters [PATH:ko02010]		PTZ00265		505480000	11764000	0.0232729
B1.1_TRINITY_DN11595_c0_g1_i1.p1							RPA3		13331100	3765300	0.282445
B1.1_TRINITY_DN116_c0_g1_i1.p1	K00698	CHS1; chitin synthase [EC:2.4.1.16]	A09100 Metabolism	B 09101 Carbohydrate metabolism	C 00520 Amino sugar and nucleotide sugar metabolism [PATH:ko00520]		Chitin_synth_2		10114500	0	0
B1.1_TRINITY_DN116_c1_g1_i3.p1	K00698	CHS1; chitin synthase [EC:2.4.1.16]	A09100 Metabolism	B 09101 Carbohydrate metabolism	C 00520 Amino sugar and nucleotide sugar metabolism [PATH:ko00520]		Chitin_synth_2		13887300	0	0
B1.1_TRINITY_DN116_c1_g3_i2.p1	K00698	CHS1; chitin synthase [EC:2.4.1.16]	A09100 Metabolism	B 09101 Carbohydrate metabolism	C 00520 Amino sugar and nucleotide sugar metabolism [PATH:ko00520]		Chitin_synth_2		107893000	0	0
B1.1_TRINITY_DN11611_c2_g1_i1.p1									1696100	0	0
B1.1_TRINITY_DN11619_c0_g1_i2.p1							SpoVK		69031000	0	0
B1.1_TRINITY_DN11624_c2_g1_i1.p1	K11841	USP10, UBP3; ubiquitin carboxyl-terminal hydrolase 10 [EC:3.4.19.12]	A09140 Cellular Processes	B 09141 Transport and catabolism	C 04139 Mitophagy - yeast [PATH:ko04139]		Peptidase_C19		3516700	0	0
B1.1_TRINITY_DN11631_c0_g1_i3.p1	K01101	E3.1.3.41; 4-nitrophenyl phosphatase [EC:3.1.3.41]	A09100 Metabolism	B 09111 Xenobiotics biodegradation and metabolism	C 00627 Aminobenzoate degradation [PATH:ko00627]		HAD_Pase_UmpH-like		146970000	97723000	0.664918
B1.1_TRINITY_DN1164_c0_g3_i2.p1	K03259	EIF4E; translation initiation factor 4E	A09130 Environmental Information Processing	B 09132 Signal transduction	C 04066 HIF-1 signaling pathway [PATH:ko04066]		IF4E		7301600	0	0
B1.1_TRINITY_DN11644_c0_g1_i1.p1									1200020	0	0
B1.1_TRINITY_DN11647_c0_g1_i1.p1									1162200	0	0
B1.1_TRINITY_DN1165_c0_g1_i19.p1	K14007	SEC24; protein transport protein SEC24	A09120 Genetic Information Processing	B 09123 Folding, sorting and degradation	C 04141 Protein processing in endoplasmic reticulum [PATH:ko04141]		COG5028		119086000	2854200	0.0239676
B1.1_TRINITY_DN1165_c0_g3_i3.p1	K14006	SEC23; protein transport protein SEC23	A09120 Genetic Information Processing	B 09123 Folding, sorting and degradation	C 04141 Protein processing in endoplasmic reticulum [PATH:ko04141]		PLN00162		8958400	0	0
B1.1_TRINITY_DN1165_c0_g4_i1.p1	K14006	SEC23; protein transport protein SEC23	A09120 Genetic Information Processing	B 09123 Folding, sorting and degradation	C 04141 Protein processing in endoplasmic reticulum [PATH:ko04141]		PLN00162		13264400	0	0
B1.1_TRINITY_DN1165_c0_g6_i2.p1	K14007	SEC24; protein transport protein SEC24	A09120 Genetic Information Processing	B 09123 Folding, sorting and degradation	C 04141 Protein processing in endoplasmic reticulum [PATH:ko04141]		COG5028		31239000	0	0
B1.1_TRINITY_DN1166_c0_g1_i3.p1	K03104	SRP14; signal recognition particle subunit SRP14	A09120 Genetic Information Processing	B 09123 Folding, sorting and degradation	C 03060 Protein export [PATH:ko03060]		SRP14		25446800	3623700	0.142403
B1.1_TRINITY_DN11663_c0_g1_i1.p1							Bbox1_DUF2009		13572600	0	0
B1.1_TRINITY_DN11664_c0_g1_i1.p1	K00698	CHS1; chitin synthase [EC:2.4.1.16]	A09100 Metabolism	B 09101 Carbohydrate metabolism	C 00520 Amino sugar and nucleotide sugar metabolism [PATH:ko00520]		Chitin_synth_2		10571200	0	0
B1.1_TRINITY_DN11664_c3_g1_i1.p1	K08286	E2.7.11.-; protein-serine/threonine kinase [EC:2.7.11.-]	A09180 Brite Hierarchies	B 09191 Unclassified: metabolism	C 99980 Enzymes with EC numbers		STKc_phototropin_like		2251300	0	0
B1.1_TRINITY_DN11669_c0_g1_i23.p1	K24736	WDR1, AIP1; WD repeat-containing protein 1 (actin-interacting protein 1)	A09180 Brite Hierarchies	B 09183 Protein families: signaling and cellular processes	C 04990 Domain-containing proteins not elsewhere classified [BR:ko04990]		WD40		361260000	1547220000	4.28284
B1.1_TRINITY_DN1167_c0_g1_i2.p1							STKc_CDK1_CdkB_like		38757000	0	0
B1.1_TRINITY_DN11678_c2_g1_i2.p1									0	5674000
B1.1_TRINITY_DN11680_c0_g1_i2.p1	K11412	SIRT2, SIR2L2; NAD+-dependent protein deacetylase sirtuin 2 [EC:2.3.1.286]	A09100 Metabolism	B 09108 Metabolism of cofactors and vitamins	C 00760 Nicotinate and nicotinamide metabolism [PATH:ko00760]		SIRT1		4817600	0	0
B1.1_TRINITY_DN11687_c0_g1_i1.p1	K01181	E3.2.1.8, xynA; endo-1,4-beta-xylanase [EC:3.2.1.8]	A09180 Brite Hierarchies	B 09191 Unclassified: metabolism	C 99980 Enzymes with EC numbers	CBM_10	Glyco_hydro_10		45470000	888710000	19.545
B1.1_TRINITY_DN11690_c1_g1_i1.p1	K00888	PI4KA; phosphatidylinositol 4-kinase A [EC:2.7.1.67]	A09100 Metabolism	B 09101 Carbohydrate metabolism	C 00562 Inositol phosphate metabolism [PATH:ko00562]				4747100	0	0
B1.1_TRINITY_DN11705_c4_g1_i1.p1	K02932	RP-L5e, RPL5; large subunit ribosomal protein L5e	A09120 Genetic Information Processing	B 09122 Translation	C 03010 Ribosome [PATH:ko03010]		PTZ00069		4947400000	119557000	0.0241656
B1.1_TRINITY_DN11705_c5_g1_i1.p1	K13993	HSP20; HSP20 family protein	A09120 Genetic Information Processing	B 09123 Folding, sorting and degradation	C 04141 Protein processing in endoplasmic reticulum [PATH:ko04141]		ACD_sHsps-like		0	4315800
B1.1_TRINITY_DN1171_c0_g1_i1.p1							PhoE		6428700	6216800	0.967038
B1.1_TRINITY_DN11723_c0_g1_i1.p2									24750000	0	0
B1.1_TRINITY_DN11724_c1_g1_i1.p1									1375000	0	0
B1.1_TRINITY_DN1173_c0_g1_i4.p1									503340000	710880000	1.41233
B1.1_TRINITY_DN1173_c1_g1_i1.p1	K03233	EEF1G; elongation factor 1-gamma	A09160 Human Diseases	B 09171 Infectious disease: bacterial	C 05134 Legionellosis [PATH:ko05134]		GST_C_EF1Bgamma_like		4.5664e+09	212512000	0.0465382
B1.1_TRINITY_DN1173_c1_g2_i1.p1	K03233	EEF1G; elongation factor 1-gamma	A09160 Human Diseases	B 09171 Infectious disease: bacterial	C 05134 Legionellosis [PATH:ko05134]		EF1G		3.1869e+09	262010000	0.0822147
B1.1_TRINITY_DN1173_c3_g1_i1.p1	K11279	NAP1L1, NRP; nucleosome assembly protein 1-like 1	A09180 Brite Hierarchies	B 09182 Protein families: genetic information processing	C 03036 Chromosome and associated proteins [BR:ko03036]		NAP		443200000	9944000	0.0224368
B1.1_TRINITY_DN1174_c0_g1_i5.p1	K01681	ACO, acnA; aconitate hydratase [EC:4.2.1.3]	A09100 Metabolism	B 09101 Carbohydrate metabolism	C 00020 Citrate cycle (TCA cycle) [PATH:ko00020]		aconitase_mito		475080000	220759000	0.464678
B1.1_TRINITY_DN11740_c0_g1_i1.p1									34572000	0	0
B1.1_TRINITY_DN11740_c0_g1_i6.p1									554490000	7318800	0.0131992
B1.1_TRINITY_DN11745_c0_g1_i1.p1	K19668	CBH2, cbhA; cellulose 1,4-beta-cellobiosidase [EC:3.2.1.91]	A09100 Metabolism	B 09101 Carbohydrate metabolism	C 00500 Starch and sucrose metabolism [PATH:ko00500]		Glyco_hydro_6	GH6	109154000	9.9652e+09	91.2949
B1.1_TRINITY_DN11758_c0_g1_i4.p1	K02937	RP-L7e, RPL7; large subunit ribosomal protein L7e	A09120 Genetic Information Processing	B 09122 Translation	C 03010 Ribosome [PATH:ko03010]		uL30_euk		4759300	0	0
B1.1_TRINITY_DN1176_c0_g1_i1.p1									0	11264000
B1.1_TRINITY_DN1178_c2_g1_i1.p1	K00844	HK; hexokinase [EC:2.7.1.1]	A09100 Metabolism	B 09101 Carbohydrate metabolism	C 00010 Glycolysis / Gluconeogenesis [PATH:ko00010]		COG5026		3.6089e+09	728890000	0.20197
B1.1_TRINITY_DN1178_c2_g2_i1.p1	K00844	HK; hexokinase [EC:2.7.1.1]	A09100 Metabolism	B 09101 Carbohydrate metabolism	C 00010 Glycolysis / Gluconeogenesis [PATH:ko00010]		COG5026		1.82045e+09	156578000	0.0860106
B1.1_TRINITY_DN11793_c0_g2_i1.p1									0	2481500
B1.1_TRINITY_DN11795_c0_g2_i1.p1	K12620	LSM1; U6 snRNA-associated Sm-like protein LSm1	A09120 Genetic Information Processing	B 09123 Folding, sorting and degradation	C 03018 RNA degradation [PATH:ko03018]		LSm1		6131400	7331600	1.19575
B1.1_TRINITY_DN118_c1_g1_i2.p1	K03687	GRPE; molecular chaperone GrpE	A09180 Brite Hierarchies	B 09182 Protein families: genetic information processing	C 03110 Chaperones and folding catalysts [BR:ko03110]		GrpE		145981000	20449300	0.140082
B1.1_TRINITY_DN1181_c1_g1_i1.p1							PKS		60244000	0	0
B1.1_TRINITY_DN11817_c0_g1_i2.p1	K05955	FNTA; protein farnesyltransferase/geranylgeranyltransferase type-1 subunit alpha [EC:2.5.1.58 2.5.1.59]	A09100 Metabolism	B 09109 Metabolism of terpenoids and polyketides	C 00900 Terpenoid backbone biosynthesis [PATH:ko00900]		PLN02789		19618900	1310400	0.0667927
B1.1_TRINITY_DN11821_c0_g1_i1.p1	K12876	RBM8A, Y14; RNA-binding protein 8A	A09120 Genetic Information Processing	B 09121 Transcription	C 03040 Spliceosome [PATH:ko03040]		RRM_RBM8		41451000	82408000	1.98808
B1.1_TRINITY_DN11824_c0_g1_i1.p1									5126800	0	0
B1.1_TRINITY_DN11827_c0_g1_i1.p1									0	17229100
B1.1_TRINITY_DN11827_c0_g2_i2.p1									0	247110000
B1.1_TRINITY_DN11827_c0_g2_i5.p1									0	3162900
B1.1_TRINITY_DN11827_c0_g3_i2.p1									990050	19551500	19.748
B1.1_TRINITY_DN11834_c0_g1_i1.p1	K24971	NEMF, RQC2; nuclear export mediator factor NEMF	A09180 Brite Hierarchies	B 09182 Protein families: genetic information processing	C 03009 Ribosome biogenesis [BR:ko03009]		DUF3441		2109700	0	0
B1.1_TRINITY_DN1184_c0_g3_i3.p1	K14820	BRX1, BRIX1; ribosome biogenesis protein BRX1	A09180 Brite Hierarchies	B 09182 Protein families: genetic information processing	C 03009 Ribosome biogenesis [BR:ko03009]		BRX1		8200600	0	0
B1.1_TRINITY_DN11841_c0_g1_i3.p1									4373000	52115300	11.9175
B1.1_TRINITY_DN11841_c0_g1_i3.p2									1539500	67176300	43.6351
B1.1_TRINITY_DN11848_c0_g1_i1.p1									18996000	0	0
B1.1_TRINITY_DN11854_c0_g1_i3.p1	K10396	KIF5; kinesin family member 5	A09140 Cellular Processes	B 09141 Transport and catabolism	C 04144 Endocytosis [PATH:ko04144]		KISc_KHC_KIF5		40427000	0	0
B1.1_TRINITY_DN11856_c0_g2_i1.p1	K02908	RP-L30e, RPL30; large subunit ribosomal protein L30e	A09120 Genetic Information Processing	B 09122 Translation	C 03010 Ribosome [PATH:ko03010]		PTZ00106		1478270000	126690000	0.0857015
B1.1_TRINITY_DN11864_c2_g1_i1.p1	K14536	RIA1; ribosome assembly protein 1 [EC:3.6.5.-]	A09120 Genetic Information Processing	B 09122 Translation	C 03008 Ribosome biogenesis in eukaryotes [PATH:ko03008]		PTZ00416		25180000	0	0
B1.1_TRINITY_DN11885_c0_g1_i1.p1									66526000	0	0
B1.1_TRINITY_DN11894_c0_g1_i1.p1	K02875	RP-L14e, RPL14; large subunit ribosomal protein L14e	A09120 Genetic Information Processing	B 09122 Translation	C 03010 Ribosome [PATH:ko03010]		PTZ00065		2502000000	187255000	0.0748421
B1.1_TRINITY_DN11899_c0_g1_i2.p1									15036500	0	0
B1.1_TRINITY_DN119_c0_g1_i4.p1							Clathrin_lg_ch		84363000	25048700	0.296916
B1.1_TRINITY_DN119_c1_g1_i6.p1									3395900	1707000	0.502665
B1.1_TRINITY_DN119_c2_g1_i1.p1	K01705	LYS4; homoaconitate hydratase [EC:4.2.1.36]	A09100 Metabolism	B 09105 Amino acid metabolism	C 00300 Lysine biosynthesis [PATH:ko00300]		h_aconitase		923720000	783640000	0.848352
B1.1_TRINITY_DN11910_c0_g2_i5.p1	K03245	EIF3J; translation initiation factor 3 subunit J	A09180 Brite Hierarchies	B 09182 Protein families: genetic information processing	C 03009 Ribosome biogenesis [BR:ko03009]		eIF3_subunit		241120000	17276200	0.0716498
B1.1_TRINITY_DN11913_c1_g1_i1.p1									2771200	0	0
B1.1_TRINITY_DN11928_c0_g1_i1.p1							Stealth_CR2		23595000	0	0
B1.1_TRINITY_DN11954_c0_g1_i1.p1	K10410	DNALI; dynein axonemal light intermediate chain 1	A09160 Human Diseases	B 09164 Neurodegenerative disease			Ax_dynein_light		26696000	5658200	0.211949
B1.1_TRINITY_DN11972_c0_g1_i2.p2	K02943	RP-LP2, RPLP2; large subunit ribosomal protein LP2	A09120 Genetic Information Processing	B 09122 Translation	C 03010 Ribosome [PATH:ko03010]		Ribosomal_P2		1279440000	187307000	0.146398
B1.1_TRINITY_DN11979_c0_g1_i1.p1							E_set_AMPKbeta_like_N		24458600	4618200	0.188817
B1.1_TRINITY_DN11986_c1_g1_i1.p1	K08332	VAC8; vacuolar protein 8	A09180 Brite Hierarchies	B 09182 Protein families: genetic information processing	C 04131 Membrane trafficking [BR:ko04131]				30087000	0	0
B1.1_TRINITY_DN11993_c0_g1_i5.p1									10280000	3863900	0.375866
B1.1_TRINITY_DN11996_c3_g1_i1.p1	K10356	MYO1; myosin I	A09160 Human Diseases	B 09171 Infectious disease: bacterial	C 05130 Pathogenic Escherichia coli infection [PATH:ko05130]		MYSc_Myo1		5293300	0	0
B1.1_TRINITY_DN12_c0_g1_i5.p1	K19668	CBH2, cbhA; cellulose 1,4-beta-cellobiosidase [EC:3.2.1.91]	A09100 Metabolism	B 09101 Carbohydrate metabolism	C 00500 Starch and sucrose metabolism [PATH:ko00500]		Glyco_hydro_6	GH6	0	2937000
B1.1_TRINITY_DN12_c0_g1_i8.p1	K19668	CBH2, cbhA; cellulose 1,4-beta-cellobiosidase [EC:3.2.1.91]	A09100 Metabolism	B 09101 Carbohydrate metabolism	C 00500 Starch and sucrose metabolism [PATH:ko00500]		Glyco_hydro_6	GH6	0	825036000
B1.1_TRINITY_DN12_c1_g1_i1.p1						CBM_10	Glyco_hydro_48	GH48	20770600	4.4615e+09	214.799
B1.1_TRINITY_DN12_c1_g1_i11.p1						CBM_10	Glyco_hydro_48	GH48	0	513170000
B1.1_TRINITY_DN12_c1_g1_i2.p1						CBM_10	Glyco_hydro_48	GH48	0	320186800
B1.1_TRINITY_DN12_c1_g1_i4.p1						CBM_10	Glyco_hydro_48	GH48	0	198810000
B1.1_TRINITY_DN12_c1_g1_i6.p1						CBM_10	Glyco_hydro_48	GH48	317720000	34480000000	108.523
B1.1_TRINITY_DN12_c1_g2_i1.p1						CBM_10	CotH		0	61609000
B1.1_TRINITY_DN12_c5_g1_i2.p1						CBM_10	CotH		7494100	42544400	5.67705
B1.1_TRINITY_DN12_c5_g2_i1.p1						CBM_10	fatty_acyltransferase_like	CE16+fungi_doc	42284000	979710000	23.1698
B1.1_TRINITY_DN1202_c0_g2_i1.p1									27204000	0	0
B1.1_TRINITY_DN1202_c3_g1_i2.p1									22037000	0	0
B1.1_TRINITY_DN12035_c0_g1_i2.p1	K04072	adhE; acetaldehyde dehydrogenase / alcohol dehydrogenase [EC:1.2.1.10 1.1.1.1]	A09100 Metabolism	B 09101 Carbohydrate metabolism	C 00010 Glycolysis / Gluconeogenesis [PATH:ko00010]		AAD_C		1538080000	282140000	0.183436
B1.1_TRINITY_DN12040_c0_g1_i1.p1							CE4_ClCDA_like	CE4	0	14034500
B1.1_TRINITY_DN1205_c2_g1_i1.p1									489970	0	0
B1.1_TRINITY_DN12062_c0_g2_i1.p1							nuc_hydro_CeIAG		1012800	0	0
B1.1_TRINITY_DN12071_c0_g1_i2.p1	K23336	ARMC8; armadillo repeat-containing protein 8	A09180 Brite Hierarchies	B 09182 Protein families: genetic information processing	C 04121 Ubiquitin system [BR:ko04121]		COG5369		7042200	0	0
B1.1_TRINITY_DN12073_c0_g1_i1.p1									0	31758300
B1.1_TRINITY_DN1208_c0_g1_i8.p1	K06215	pdxS, pdx1; pyridoxal 5'-phosphate synthase pdxS subunit [EC:4.3.3.6]	A09100 Metabolism	B 09108 Metabolism of cofactors and vitamins	C 00750 Vitamin B6 metabolism [PATH:ko00750]		PRK04180		3.5406e+09	2.30103e+09	0.649898
B1.1_TRINITY_DN1208_c0_g1_i9.p1	K06215	pdxS, pdx1; pyridoxal 5'-phosphate synthase pdxS subunit [EC:4.3.3.6]	A09100 Metabolism	B 09108 Metabolism of cofactors and vitamins	C 00750 Vitamin B6 metabolism [PATH:ko00750]		SOR_SNZ		0	21710000
B1.1_TRINITY_DN12088_c0_g1_i4.p1									1564900	16948200	10.8302
B1.1_TRINITY_DN1209_c0_g1_i3.p1	K06269	PPP1C; serine/threonine-protein phosphatase PP1 catalytic subunit [EC:3.1.3.16]	A09120 Genetic Information Processing	B 09122 Translation	C 03015 mRNA surveillance pathway [PATH:ko03015]		MPP_PP1_PPKL		4709400	0	0
B1.1_TRINITY_DN1209_c0_g2_i6.p1									77070000	0	0
B1.1_TRINITY_DN121_c0_g1_i2.p1	K21138	HDDC3; guanosine-3',5'-bis(diphosphate) 3'-pyrophosphohydrolase [EC:3.1.7.2]	A09100 Metabolism	B 09104 Nucleotide metabolism	C 00230 Purine metabolism [PATH:ko00230]		SpoT		22331000	2581300	0.115593
B1.1_TRINITY_DN12104_c0_g1_i6.p1	K10685	UBLE1B, SAE2, UBA2; ubiquitin-like 1-activating enzyme E1 B [EC:6.2.1.45]	A09120 Genetic Information Processing	B 09123 Folding, sorting and degradation	C 04120 Ubiquitin mediated proteolysis [PATH:ko04120]		Uba2_SUMO		1621500	0	0
B1.1_TRINITY_DN12107_c0_g1_i2.p1	K17496	TIM50; mitochondrial import inner membrane translocase subunit TIM50	A09180 Brite Hierarchies	B 09182 Protein families: genetic information processing	C 03029 Mitochondrial biogenesis [BR:ko03029]		NIF		6695800	0	0
B1.1_TRINITY_DN1211_c0_g1_i2.p1	K01267	DNPEP; aspartyl aminopeptidase [EC:3.4.11.21]	A09180 Brite Hierarchies	B 09181 Protein families: metabolism	C 01002 Peptidases and inhibitors [BR:ko01002]		M18_DAP		391690000	1271960000	3.24736
B1.1_TRINITY_DN12122_c0_g3_i1.p1	K16449	RGS; regulator of G-protein signaling	A09180 Brite Hierarchies	B 09193 Unclassified: signaling and cellular processes	C 99995 Signaling proteins		RGS		20954500	48945000	2.33578
B1.1_TRINITY_DN12123_c1_g1_i1.p1									7784120	0	0
B1.1_TRINITY_DN12140_c3_g1_i1.p1	K02941	RP-LP0, RPLP0; large subunit ribosomal protein LP0	A09120 Genetic Information Processing	B 09122 Translation	C 03010 Ribosome [PATH:ko03010]		PTZ00135		2.01781e+09	89342000	0.0442767
B1.1_TRINITY_DN12141_c0_g1_i2.p1							IPK		18715300	0	0
B1.1_TRINITY_DN12148_c0_g1_i4.p1	K10236	thuE, lpqY; trehalose/maltose transport system substrate-binding protein	A09130 Environmental Information Processing	B 09131 Membrane transport	C 02010 ABC transporters [PATH:ko02010]				15692200	0	0
B1.1_TRINITY_DN12151_c0_g3_i1.p1									8668900	0	0
B1.1_TRINITY_DN12153_c0_g1_i6.p1	K23336	ARMC8; armadillo repeat-containing protein 8	A09180 Brite Hierarchies	B 09182 Protein families: genetic information processing	C 04121 Ubiquitin system [BR:ko04121]				29189000	0	0
B1.1_TRINITY_DN12156_c0_g1_i3.p1	K03671	trxA; thioredoxin 1	A09150 Organismal Systems	B 09151 Immune system	C 04621 NOD-like receptor signaling pathway [PATH:ko04621]		TRX_family		305780000	387960000	1.26876
B1.1_TRINITY_DN12165_c0_g2_i7.p1	K12392	AP1B1; AP-1 complex subunit beta-1	A09140 Cellular Processes	B 09141 Transport and catabolism	C 04142 Lysosome [PATH:ko04142]		PTZ00429		34826000	0	0
B1.1_TRINITY_DN1218_c1_g3_i3.p1	K12586	RRP43, EXOSC8, OIP2; exosome complex component RRP43	A09120 Genetic Information Processing	B 09123 Folding, sorting and degradation	C 03018 RNA degradation [PATH:ko03018]		RNase_PH_RRP43		7246200	0	0
B1.1_TRINITY_DN12186_c0_g3_i4.p1							PWWP		51695000	0	0
B1.1_TRINITY_DN12199_c1_g1_i1.p1									0	3184900
B1.1_TRINITY_DN122_c0_g3_i2.p1	K01892	HARS, hisS; histidyl-tRNA synthetase [EC:6.1.1.21]	A09120 Genetic Information Processing	B 09122 Translation	C 00970 Aminoacyl-tRNA biosynthesis [PATH:ko00970]		PLN02972		209656000	7559000	0.0360543
B1.1_TRINITY_DN1220_c1_g1_i2.p1	K14297	NUP98, ADAR2, NUP116; nuclear pore complex protein Nup98-Nup96	A09120 Genetic Information Processing	B 09122 Translation	C 03013 Nucleocytoplasmic transport [PATH:ko03013]		Nup96		5140700	0	0
B1.1_TRINITY_DN12202_c0_g1_i3.p1	K01512	acyP; acylphosphatase [EC:3.6.1.7]	A09100 Metabolism	B 09101 Carbohydrate metabolism	C 00620 Pyruvate metabolism [PATH:ko00620]		Acylphosphatase		46569000	81576000	1.75172
B1.1_TRINITY_DN12205_c4_g1_i1.p1									3171600	13352000	4.20986
B1.1_TRINITY_DN1222_c1_g1_i1.p1	K08994	yneE, BEST; ion channel-forming bestrophin family protein	A09180 Brite Hierarchies	B 09183 Protein families: signaling and cellular processes	C 02000 Transporters [BR:ko02000]		YneE		0	18526000
B1.1_TRINITY_DN1224_c0_g1_i3.p1	K06990	MEMO1; MEMO1 family protein	A09180 Brite Hierarchies	B 09183 Protein families: signaling and cellular processes	C 04812 Cytoskeleton proteins [BR:ko04812]		MEMO_like		9700500	10323800	1.06425
B1.1_TRINITY_DN1225_c2_g1_i6.p1	K24242	NT5C3; 7-methylguanosine nucleotidase [EC:3.1.3.91]	A09100 Metabolism	B 09104 Nucleotide metabolism	C 00240 Pyrimidine metabolism [PATH:ko00240]		UMPH-1		32599600	10596000	0.325035
B1.1_TRINITY_DN12258_c0_g3_i1.p1									0	404200000
B1.1_TRINITY_DN1226_c0_g1_i8.p1	K24272	DENR, TMA22; density-regulated protein	A09180 Brite Hierarchies	B 09182 Protein families: genetic information processing	C 03019 Messenger RNA biogenesis [BR:ko03019]		DRP1		61426000	5097500	0.082986
B1.1_TRINITY_DN12260_c0_g1_i1.p1	K01809	manA, MPI; mannose-6-phosphate isomerase [EC:5.3.1.8]	A09100 Metabolism	B 09101 Carbohydrate metabolism	C 00051 Fructose and mannose metabolism [PATH:ko00051]		PLN02288		51015000	86717000	1.69983
B1.1_TRINITY_DN12260_c0_g1_i2.p1	K01809	manA, MPI; mannose-6-phosphate isomerase [EC:5.3.1.8]	A09100 Metabolism	B 09101 Carbohydrate metabolism	C 00051 Fructose and mannose metabolism [PATH:ko00051]		PLN02288		558550	0	0
B1.1_TRINITY_DN1228_c0_g3_i5.p1	K06666	TUP1; general transcriptional corepressor TUP1	A09130 Environmental Information Processing	B 09132 Signal transduction	C 04011 MAPK signaling pathway - yeast [PATH:ko04011]		WD40		9068400	5889900	0.649497
B1.1_TRINITY_DN1228_c0_g5_i1.p1									35945000	35737000	0.994213
B1.1_TRINITY_DN1229_c0_g1_i5.p1							FHA_MDC1		164557000	0	0
B1.1_TRINITY_DN1229_c1_g1_i1.p1							PLN03129		107945000000	82881000000	0.767808
B1.1_TRINITY_DN12293_c0_g1_i5.p1	K24523	CPNE5_8_9; copine 5/8/9	A09180 Brite Hierarchies	B 09183 Protein families: signaling and cellular processes	C 04990 Domain-containing proteins not elsewhere classified [BR:ko04990]		vWA_copine_like		31606000	14362000	0.454407
B1.1_TRINITY_DN123_c2_g1_i1.p1	K13993	HSP20; HSP20 family protein	A09120 Genetic Information Processing	B 09123 Folding, sorting and degradation	C 04141 Protein processing in endoplasmic reticulum [PATH:ko04141]		ACD_sHsps-like		5676600	0	0
B1.1_TRINITY_DN1231_c0_g1_i1.p1	K01728	pel; pectate lyase [EC:4.2.2.2]	A09100 Metabolism	B 09101 Carbohydrate metabolism	C 00040 Pentose and glucuronate interconversions [PATH:ko00040]		PelB	PL1_6	55438000	433328000	7.81644
B1.1_TRINITY_DN12311_c0_g1_i4.p1	K01179	E3.2.1.4; endoglucanase [EC:3.2.1.4]	A09100 Metabolism	B 09101 Carbohydrate metabolism	C 00500 Starch and sucrose metabolism [PATH:ko00500]		Glyco_hydro_9		0	629395000
B1.1_TRINITY_DN1232_c0_g1_i2.p1	K03234	EEF2; elongation factor 2	A09130 Environmental Information Processing	B 09132 Signal transduction	C 04152 AMPK signaling pathway [PATH:ko04152]		PTZ00416		21341600000	3.58138e+09	0.167812
B1.1_TRINITY_DN12341_c0_g1_i1.p1	K07936	RAN; GTP-binding nuclear protein Ran	A09120 Genetic Information Processing	B 09122 Translation	C 03013 Nucleocytoplasmic transport [PATH:ko03013]		PTZ00132		1615710000	196508000	0.121623
B1.1_TRINITY_DN12341_c1_g1_i1.p1	K07375	TUBB; tubulin beta	A09140 Cellular Processes	B 09141 Transport and catabolism	C 04145 Phagosome [PATH:ko04145]		PLN00220		280850000	0	0
B1.1_TRINITY_DN1237_c0_g1_i1.p1	K00793	ribE, RIB5; riboflavin synthase [EC:2.5.1.9]	A09100 Metabolism	B 09108 Metabolism of cofactors and vitamins	C 00740 Riboflavin metabolism [PATH:ko00740]		Riboflavin_synthase_like		10630300	102696000	9.66069
B1.1_TRINITY_DN12373_c0_g1_i1.p1	K03847	ALG12; alpha-1,6-mannosyltransferase [EC:2.4.1.260]	A09100 Metabolism	B 09107 Glycan biosynthesis and metabolism	C 00510 N-Glycan biosynthesis [PATH:ko00510]		Glyco_transf_22		55978000	0	0
B1.1_TRINITY_DN12386_c0_g1_i1.p1									2379410	0	0
B1.1_TRINITY_DN1241_c0_g1_i2.p1	K09613	COPS5, CSN5; COP9 signalosome complex subunit 5 [EC:3.4.-.-]	A09180 Brite Hierarchies	B 09181 Protein families: metabolism	C 01002 Peptidases and inhibitors [BR:ko01002]		MPN_RPN11_CSN5		19593400	0	0
B1.1_TRINITY_DN12427_c0_g1_i4.p1	K03695	clpB; ATP-dependent Clp protease ATP-binding subunit ClpB	A09150 Organismal Systems	B 09149 Aging			chaperone_ClpB		433510000	7180800	0.0165643
B1.1_TRINITY_DN12430_c0_g1_i5.p1							TRX_family		19367900	0	0
B1.1_TRINITY_DN12431_c0_g1_i4.p1	K19998	SCFD1, SLY1; sec1 family domain-containing protein 1	A09180 Brite Hierarchies	B 09182 Protein families: genetic information processing	C 04131 Membrane trafficking [BR:ko04131]		SEC1		4621500	0	0
B1.1_TRINITY_DN12450_c1_g1_i2.p1									33141000	0	0
B1.1_TRINITY_DN12456_c0_g1_i3.p1	K01875	SARS, serS; seryl-tRNA synthetase [EC:6.1.1.11]	A09120 Genetic Information Processing	B 09122 Translation	C 00970 Aminoacyl-tRNA biosynthesis [PATH:ko00970]		PLN02678		257700000	14348000	0.0556771
B1.1_TRINITY_DN12456_c0_g1_i5.p1	K01875	SARS, serS; seryl-tRNA synthetase [EC:6.1.1.11]	A09120 Genetic Information Processing	B 09122 Translation	C 00970 Aminoacyl-tRNA biosynthesis [PATH:ko00970]		PLN02678		1693450000	125265000	0.0739703
B1.1_TRINITY_DN12462_c0_g1_i3.p1	K04409	PAK1; p21-activated kinase 1 [EC:2.7.11.1]	A09130 Environmental Information Processing	B 09132 Signal transduction	C 04010 MAPK signaling pathway [PATH:ko04010]		STKc_PAK		3825600	0	0
B1.1_TRINITY_DN12466_c0_g1_i2.p1							CotH		3289500	0	0
B1.1_TRINITY_DN1247_c2_g1_i1.p1	K07466	RFA1, RPA1, rpa; replication factor A1	A09120 Genetic Information Processing	B 09124 Replication and repair	C 03030 DNA replication [PATH:ko03030]		rpa1		9813700	0	0
B1.1_TRINITY_DN1249_c0_g1_i1.p1	K01866	YARS, tyrS; tyrosyl-tRNA synthetase [EC:6.1.1.1]	A09120 Genetic Information Processing	B 09122 Translation	C 00970 Aminoacyl-tRNA biosynthesis [PATH:ko00970]		PRK08560		834050000	71524000	0.0857551
B1.1_TRINITY_DN1249_c0_g2_i1.p1									3543200	0	0
B1.1_TRINITY_DN125_c0_g1_i12.p1	K04392	RAC1; Ras-related C3 botulinum toxin substrate 1	A09130 Environmental Information Processing	B 09132 Signal transduction	C 04010 MAPK signaling pathway [PATH:ko04010]		Rac1_like		577450000	0	0
B1.1_TRINITY_DN125_c0_g1_i13.p1	K04513	RHOA; Ras homolog gene family, member A	A09130 Environmental Information Processing	B 09132 Signal transduction	C 04011 MAPK signaling pathway - yeast [PATH:ko04011]		RhoA_like		884800000	16874000	0.019071
B1.1_TRINITY_DN125_c0_g1_i6.p1	K04513	RHOA; Ras homolog gene family, member A	A09130 Environmental Information Processing	B 09132 Signal transduction	C 04011 MAPK signaling pathway - yeast [PATH:ko04011]		RhoA_like		404450000	12079600	0.0298667
B1.1_TRINITY_DN12512_c0_g1_i5.p1	K03250	EIF3E, INT6; translation initiation factor 3 subunit E	A09160 Human Diseases	B 09172 Infectious disease: viral			eIF3E		443570000	5818600	0.0131177
B1.1_TRINITY_DN12515_c0_g1_i3.p1	K00555	TRMT1, trm1; tRNA (guanine26-N2/guanine27-N2)-dimethyltransferase [EC:2.1.1.215 2.1.1.216]	A09180 Brite Hierarchies	B 09182 Protein families: genetic information processing	C 03016 Transfer RNA biogenesis [BR:ko03016]		TRM		5712600	0	0
B1.1_TRINITY_DN12520_c0_g1_i1.p1	K12879	THOC2; THO complex subunit 2	A09120 Genetic Information Processing	B 09121 Transcription	C 03040 Spliceosome [PATH:ko03040]		THOC2_N		1004400	0	0
B1.1_TRINITY_DN12520_c1_g1_i2.p1									0	13825000
B1.1_TRINITY_DN1253_c0_g1_i3.p1	K22197	BAF45A, PHF10; BRG1-associated factor 45A	A09160 Human Diseases	B 09162 Cancer: specific types			PHD_BAZ1A		2972800	0	0
B1.1_TRINITY_DN12532_c6_g1_i1.p1									5510900	0	0
B1.1_TRINITY_DN12552_c1_g3_i1.p1									213984000	3270900	0.0152857
B1.1_TRINITY_DN12555_c0_g1_i1.p1	K00850	pfkA, PFK; 6-phosphofructokinase 1 [EC:2.7.1.11]	A09100 Metabolism	B 09101 Carbohydrate metabolism	C 00010 Glycolysis / Gluconeogenesis [PATH:ko00010]				64877000	0	0
B1.1_TRINITY_DN12557_c0_g1_i5.p1									1568300	0	0
B1.1_TRINITY_DN12565_c0_g1_i4.p1	K20069	NECAP1_2; adaptin ear-binding coat-associated protein 1/2	A09180 Brite Hierarchies	B 09182 Protein families: genetic information processing	C 04131 Membrane trafficking [BR:ko04131]		DUF1681		1980400	0	0
B1.1_TRINITY_DN1257_c0_g1_i1.p1	K11096	SNRPD2, SMD2; small nuclear ribonucleoprotein D2	A09120 Genetic Information Processing	B 09121 Transcription	C 03040 Spliceosome [PATH:ko03040]		Sm_D2		25101100	0	0
B1.1_TRINITY_DN12574_c0_g1_i5.p1									3515200	0	0
B1.1_TRINITY_DN12579_c1_g1_i2.p1							HINT_subgroup		25919800	88916000	3.43043
B1.1_TRINITY_DN12585_c0_g1_i4.p1	K03065	PSMC3, RPT5; 26S proteasome regulatory subunit T5	A09120 Genetic Information Processing	B 09123 Folding, sorting and degradation	C 03050 Proteasome [PATH:ko03050]		RPT1		379090000	33361400	0.0880039
B1.1_TRINITY_DN12590_c1_g1_i2.p1									60599000	917276400	15.1368
B1.1_TRINITY_DN126_c0_g1_i1.p1									977820	1518500	1.55294
B1.1_TRINITY_DN126_c0_g6_i2.p1	K09580	PDIA1, P4HB; protein disulfide-isomerase A1 [EC:5.3.4.1]	A09120 Genetic Information Processing	B 09123 Folding, sorting and degradation	C 04141 Protein processing in endoplasmic reticulum [PATH:ko04141]		ER_PDI_fam		8.4472e+09	1.59526e+10	1.88851
B1.1_TRINITY_DN126_c0_g7_i2.p1									1331020000	64406300	0.0483887
B1.1_TRINITY_DN1260_c0_g3_i1.p1									47316000	0	0
B1.1_TRINITY_DN1260_c1_g1_i2.p1	K01181	E3.2.1.8, xynA; endo-1,4-beta-xylanase [EC:3.2.1.8]	A09180 Brite Hierarchies	B 09191 Unclassified: metabolism	C 99980 Enzymes with EC numbers		Glyco_hydro_10		101936000	1486950000	14.5871
B1.1_TRINITY_DN12602_c0_g1_i3.p1							Ubl_ubiquitin_like		16952300	922710	0.0544298
B1.1_TRINITY_DN12606_c1_g1_i2.p1	K10357	MYO5; myosin V	A09160 Human Diseases	B 09171 Infectious disease: bacterial	C 05130 Pathogenic Escherichia coli infection [PATH:ko05130]		MYSc_Myo5		20807000	0	0
B1.1_TRINITY_DN12624_c0_g1_i1.p1									0	6871400
B1.1_TRINITY_DN1263_c0_g1_i4.p1									0	953040
B1.1_TRINITY_DN1263_c2_g1_i3.p1	K12471	EPN; epsin	A09140 Cellular Processes	B 09141 Transport and catabolism	C 04144 Endocytosis [PATH:ko04144]		ENTH_EpsinR		196240	765900	3.90287
B1.1_TRINITY_DN1263_c3_g1_i1.p1	K01393	NLN; neurolysin [EC:3.4.24.16]	A09150 Organismal Systems	B 09152 Endocrine system			M3A_TOP		20841500	0	0
B1.1_TRINITY_DN12632_c0_g1_i1.p1							HSF_DNA-bind		832710	0	0
B1.1_TRINITY_DN12632_c1_g1_i2.p1	K01652	E2.2.1.6L, ilvB, ilvG, ilvI; acetolactate synthase I/II/III large subunit [EC:2.2.1.6]	A09100 Metabolism	B 09101 Carbohydrate metabolism	C 00650 Butanoate metabolism [PATH:ko00650]		acolac_lg		1334840000	113935000	0.0853548
B1.1_TRINITY_DN12655_c0_g1_i1.p1									2409800	584710	0.242638
B1.1_TRINITY_DN12656_c0_g1_i1.p1									791240	3720230	4.70177
B1.1_TRINITY_DN12667_c1_g1_i2.p1							Era_like		8252200	0	0
B1.1_TRINITY_DN12674_c0_g1_i1.p1	K03260	EIF4G; translation initiation factor 4G	A09160 Human Diseases	B 09166 Cardiovascular disease			MIF4G		120380000	46400000	0.385446
B1.1_TRINITY_DN12680_c0_g1_i2.p1						CBM_10			0	164741100
B1.1_TRINITY_DN12684_c0_g1_i8.p1	K13091	RBM23_39; RNA-binding protein 23/39	A09180 Brite Hierarchies	B 09182 Protein families: genetic information processing	C 03041 Spliceosome [BR:ko03041]		SF-CC1		4349900	0	0
B1.1_TRINITY_DN12684_c1_g2_i1.p1									31840000	0	0
B1.1_TRINITY_DN1269_c0_g1_i8.p1	K11253	H3; histone H3	A09150 Organismal Systems	B 09151 Immune system	C 04613 Neutrophil extracellular trap formation [PATH:ko04613]		PTZ00018		433920000	0	0
B1.1_TRINITY_DN12699_c0_g1_i5.p1	K23038	ZC3H14; zinc finger CCCH domain-containing protein 14	A09180 Brite Hierarchies	B 09182 Protein families: genetic information processing	C 03019 Messenger RNA biogenesis [BR:ko03019]				293720000	209943000	0.714773
B1.1_TRINITY_DN127_c3_g1_i1.p1									0	6384700
B1.1_TRINITY_DN12722_c0_g1_i1.p1							SMC_prok_B		42190000	25857500	0.612882
B1.1_TRINITY_DN12734_c1_g2_i1.p1							CE4_ClCDA_like	CE4	462920000	75779000	0.163698
B1.1_TRINITY_DN1274_c0_g1_i2.p1									6065700	1006600	0.16595
B1.1_TRINITY_DN1276_c0_g1_i2.p1	K01069	gloB, gloC, HAGH; hydroxyacylglutathione hydrolase [EC:3.1.2.6]	A09100 Metabolism	B 09101 Carbohydrate metabolism	C 00620 Pyruvate metabolism [PATH:ko00620]		metallo-hydrolase-like_MBL-fold		88628000	55359000	0.624622
B1.1_TRINITY_DN12761_c0_g1_i1.p1	K12589	RRP42, EXOSC7; exosome complex component RRP42	A09120 Genetic Information Processing	B 09123 Folding, sorting and degradation	C 03018 RNA degradation [PATH:ko03018]		RNase_PH_RRP42		2159600	0	0
B1.1_TRINITY_DN12785_c0_g1_i2.p1									80909000	61678000	0.762313
B1.1_TRINITY_DN12799_c0_g1_i1.p1									1141200	0	0
B1.1_TRINITY_DN12799_c1_g1_i5.p1									653410	0	0
B1.1_TRINITY_DN12829_c0_g1_i3.p1									0	1524400
B1.1_TRINITY_DN12834_c1_g1_i1.p1									60951000	0	0
B1.1_TRINITY_DN12851_c0_g2_i1.p1									10328800	0	0
B1.1_TRINITY_DN1286_c0_g1_i2.p1									5191800	8869100	1.70829
B1.1_TRINITY_DN1286_c1_g1_i3.p1	K11996	MOCS3, UBA4; adenylyltransferase and sulfurtransferase [EC:2.7.7.80 2.8.1.11]	A09120 Genetic Information Processing	B 09123 Folding, sorting and degradation	C 04122 Sulfur relay system [PATH:ko04122]		ThiF_MoeB_HesA_family		25304500	0	0
B1.1_TRINITY_DN12865_c0_g1_i3.p1							LUC7		2742900	0	0
B1.1_TRINITY_DN1288_c1_g1_i2.p1	K01417	MEP; extracellular elastinolytic metalloproteinase [EC:3.4.24.-]	A09180 Brite Hierarchies	B 09181 Protein families: metabolism	C 01002 Peptidases and inhibitors [BR:ko01002]		Peptidase_M36		30884600	174340000	5.64488
B1.1_TRINITY_DN1290_c0_g1_i10.p1	K00384	trxB, TRR; thioredoxin reductase (NADPH) [EC:1.8.1.9]	A09100 Metabolism	B 09106 Metabolism of other amino acids	C 00450 Selenocompound metabolism [PATH:ko00450]		TRX_reduct		598790000	240139000	0.40104
B1.1_TRINITY_DN1290_c0_g1_i11.p1	K00384	trxB, TRR; thioredoxin reductase (NADPH) [EC:1.8.1.9]	A09100 Metabolism	B 09106 Metabolism of other amino acids	C 00450 Selenocompound metabolism [PATH:ko00450]		TRX_reduct		24557000	11745000	0.478275
B1.1_TRINITY_DN12902_c0_g1_i2.p1	K02977	RP-S27Ae, RPS27A, UBA80; ubiquitin-small subunit ribosomal protein S27Ae	A09120 Genetic Information Processing	B 09122 Translation	C 03010 Ribosome [PATH:ko03010]		Ubl_ubiquitin		16162200	17187000	1.06341
B1.1_TRINITY_DN12902_c0_g1_i4.p1	K02977	RP-S27Ae, RPS27A, UBA80; ubiquitin-small subunit ribosomal protein S27Ae	A09120 Genetic Information Processing	B 09122 Translation	C 03010 Ribosome [PATH:ko03010]		Ubl_ubiquitin		94711000	6945700	0.0733357
B1.1_TRINITY_DN12908_c1_g1_i2.p1									32614000	0	0
B1.1_TRINITY_DN1292_c0_g2_i1.p1									59233000	111317000	1.87931
B1.1_TRINITY_DN1293_c1_g1_i5.p1	K01939	purA, ADSS; adenylosuccinate synthase [EC:6.3.4.4]	A09100 Metabolism	B 09104 Nucleotide metabolism	C 00230 Purine metabolism [PATH:ko00230]		Adenylsucc_synt		1319930000	1500760000	1.137
B1.1_TRINITY_DN12947_c1_g2_i1.p1							CYK3		0	8686800
B1.1_TRINITY_DN1297_c1_g1_i2.p1	K15174	PAF1; RNA polymerase II-associated factor 1	A09130 Environmental Information Processing	B 09132 Signal transduction	C 04011 MAPK signaling pathway - yeast [PATH:ko04011]		Paf1		23252400	0	0
B1.1_TRINITY_DN1297_c2_g1_i5.p1	K13337	PEX19; peroxin-19	A09140 Cellular Processes	B 09141 Transport and catabolism	C 04146 Peroxisome [PATH:ko04146]		Pex19		605370	795100	1.31341
B1.1_TRINITY_DN1298_c1_g3_i1.p1									69809000	2776000	0.0397656
B1.1_TRINITY_DN12982_c0_g1_i1.p1	K13100	CWC22; pre-mRNA-splicing factor CWC22	A09180 Brite Hierarchies	B 09182 Protein families: genetic information processing	C 03041 Spliceosome [BR:ko03041]		MA3		786110	0	0
B1.1_TRINITY_DN12996_c7_g1_i1.p1	K24081	ZMYND15; zinc finger MYND domain-containing protein 15	A09180 Brite Hierarchies	B 09182 Protein families: genetic information processing	C 03036 Chromosome and associated proteins [BR:ko03036]		zf-MYND		9734500	0	0
B1.1_TRINITY_DN13_c0_g1_i19.p1							Sugar_tr		2389200	0	0
B1.1_TRINITY_DN13_c0_g1_i6.p1							Sugar_tr		1.18271e+10	264713000	0.0223819
B1.1_TRINITY_DN1301_c0_g1_i3.p1									5695840	0	0
B1.1_TRINITY_DN13028_c1_g1_i1.p1							Mplasa_alph_rch		10685000	2890100	0.270482
B1.1_TRINITY_DN1305_c0_g1_i2.p1	K00700	GBE1, glgB; 1,4-alpha-glucan branching enzyme [EC:2.4.1.18]	A09100 Metabolism	B 09101 Carbohydrate metabolism	C 00500 Starch and sucrose metabolism [PATH:ko00500]		PLN02447		70934000	8095700	0.11413
B1.1_TRINITY_DN1305_c11_g1_i1.p1									923130	0	0
B1.1_TRINITY_DN1305_c7_g1_i1.p1	K00698	CHS1; chitin synthase [EC:2.4.1.16]	A09100 Metabolism	B 09101 Carbohydrate metabolism	C 00520 Amino sugar and nucleotide sugar metabolism [PATH:ko00520]		Chitin_synth_2		768140	0	0
B1.1_TRINITY_DN13050_c0_g1_i3.p1							EFh		14518900	0	0
B1.1_TRINITY_DN13052_c1_g1_i2.p1							CDC_Septin		76769000	5371700	0.0699723
B1.1_TRINITY_DN13082_c0_g1_i1.p1									0	54598000
B1.1_TRINITY_DN13083_c0_g1_i10.p1	K14454	GOT1; aspartate aminotransferase, cytoplasmic [EC:2.6.1.1]	A09100 Metabolism	B 09102 Energy metabolism	C 00710 Carbon fixation in photosynthetic organisms [PATH:ko00710]		PLN02397		112342000	87278000	0.776896
B1.1_TRINITY_DN13084_c1_g1_i1.p1	K14802	DRS2, ATP8A; phospholipid-transporting ATPase [EC:7.6.2.1]	A09180 Brite Hierarchies	B 09182 Protein families: genetic information processing	C 03009 Ribosome biogenesis [BR:ko03009]				6102400	0	0
B1.1_TRINITY_DN13086_c7_g1_i1.p1									0	2792700
B1.1_TRINITY_DN13091_c0_g1_i3.p1									3166200	0	0
B1.1_TRINITY_DN1310_c0_g1_i2.p1	K17275	PLS1; plastin-1	A09180 Brite Hierarchies	B 09183 Protein families: signaling and cellular processes	C 04812 Cytoskeleton proteins [BR:ko04812]		SAC6		22784100	88526000	3.88543
B1.1_TRINITY_DN1311_c0_g2_i3.p1	K12823	DDX5, DBP2; ATP-dependent RNA helicase DDX5/DBP2 [EC:3.6.4.13]	A09120 Genetic Information Processing	B 09121 Transcription	C 03040 Spliceosome [PATH:ko03040]		PTZ00110		12335800	0	0
B1.1_TRINITY_DN1312_c0_g1_i1.p1	K08486	STX1B_2_3; syntaxin 1B/2/3	A09120 Genetic Information Processing	B 09123 Folding, sorting and degradation	C 04130 SNARE interactions in vesicular transport [PATH:ko04130]		COG5074		55503000	0	0
B1.1_TRINITY_DN13206_c1_g1_i1.p1	K14699	irtB, ybtQ; ATP-binding cassette, subfamily B, bacterial IrtB/YbtQ [EC:7.-.-.-]	A09130 Environmental Information Processing	B 09131 Membrane transport	C 02010 ABC transporters [PATH:ko02010]		ABCC_ATM1_transporter		64649000	0	0
B1.1_TRINITY_DN1321_c0_g1_i1.p1	K06269	PPP1C; serine/threonine-protein phosphatase PP1 catalytic subunit [EC:3.1.3.16]	A09120 Genetic Information Processing	B 09122 Translation	C 03015 mRNA surveillance pathway [PATH:ko03015]		MPP_PP1_PPKL		424890000	30050400	0.0707251
B1.1_TRINITY_DN13226_c0_g2_i1.p1									236940	12498000	52.7475
B1.1_TRINITY_DN1323_c0_g1_i13.p1	K17301	COPB1, SEC26; coatomer subunit beta	A09180 Brite Hierarchies	B 09182 Protein families: genetic information processing	C 04131 Membrane trafficking [BR:ko04131]		Coatomer_b_Cpla		13529700	0	0
B1.1_TRINITY_DN1323_c0_g1_i17.p2	K17301	COPB1, SEC26; coatomer subunit beta	A09180 Brite Hierarchies	B 09182 Protein families: genetic information processing	C 04131 Membrane trafficking [BR:ko04131]				4886220	0	0
B1.1_TRINITY_DN1323_c0_g2_i1.p1	K17301	COPB1, SEC26; coatomer subunit beta	A09180 Brite Hierarchies	B 09182 Protein families: genetic information processing	C 04131 Membrane trafficking [BR:ko04131]				75460000	0	0
B1.1_TRINITY_DN1323_c1_g1_i1.p1	K26731						PLN03159		24250000	0	0
B1.1_TRINITY_DN13241_c0_g1_i1.p1	K05658	ABCB1, CD243; ATP-binding cassette, subfamily B (MDR/TAP), member 1 [EC:7.6.2.2]	A09130 Environmental Information Processing	B 09131 Membrane transport	C 02010 ABC transporters [PATH:ko02010]		ABC_MTABC3_MDL1_MDL2		29443000	0	0
B1.1_TRINITY_DN13241_c0_g1_i3.p1	K05658	ABCB1, CD243; ATP-binding cassette, subfamily B (MDR/TAP), member 1 [EC:7.6.2.2]	A09130 Environmental Information Processing	B 09131 Membrane transport	C 02010 ABC transporters [PATH:ko02010]		ABC_MTABC3_MDL1_MDL2		9111300	0	0
B1.1_TRINITY_DN1326_c0_g2_i3.p1									1757910	3154540	1.79448
B1.1_TRINITY_DN1326_c5_g1_i1.p1	K04512	DAAM; dishevelled associated activator of morphogenesis	A09130 Environmental Information Processing	B 09132 Signal transduction	C 04310 Wnt signaling pathway [PATH:ko04310]		Drf_GBD		0	631530
B1.1_TRINITY_DN13267_c0_g2_i2.p1	K10352	MYH9s; myosin heavy chain 9/10/11/14	A09140 Cellular Processes	B 09144 Cellular community - eukaryotes	C 04530 Tight junction [PATH:ko04530]		MYSc_class_II		809240000	87696100	0.108368
B1.1_TRINITY_DN1327_c1_g1_i2.p1							EEP-1		4561700	0	0
B1.1_TRINITY_DN1329_c1_g1_i1.p1	K03105	SRP19; signal recognition particle subunit SRP19	A09120 Genetic Information Processing	B 09123 Folding, sorting and degradation	C 03060 Protein export [PATH:ko03060]		SRP19		1473700	0	0
B1.1_TRINITY_DN1330_c0_g1_i3.p1	K20046	SLA1; actin cytoskeleton-regulatory complex protein SLA1	A09180 Brite Hierarchies	B 09182 Protein families: genetic information processing	C 04131 Membrane trafficking [BR:ko04131]				13357500	0	0
B1.1_TRINITY_DN1330_c0_g2_i1.p1							DUF3844		563570000	1278910000	2.2693
B1.1_TRINITY_DN1330_c2_g1_i1.p1									4644800	3293300	0.709029
B1.1_TRINITY_DN13302_c0_g1_i1.p1	K19668	CBH2, cbhA; cellulose 1,4-beta-cellobiosidase [EC:3.2.1.91]	A09100 Metabolism	B 09101 Carbohydrate metabolism	C 00500 Starch and sucrose metabolism [PATH:ko00500]		Glyco_hydro_6	GH6	0	6218000
B1.1_TRINITY_DN1332_c2_g1_i1.p1									799840	433970	0.542571
B1.1_TRINITY_DN13325_c6_g1_i1.p1	K00264	GLT1; glutamate synthase (NADH) [EC:1.4.1.14]	A09100 Metabolism	B 09102 Energy metabolism	C 00910 Nitrogen metabolism [PATH:ko00910]		gltB_C		33634800	3232500	0.0961058
B1.1_TRINITY_DN1333_c0_g1_i3.p1	K17278	PGRMC1_2; membrane-associated progesterone receptor component	A09180 Brite Hierarchies	B 09183 Protein families: signaling and cellular processes	C 04147 Exosome [BR:ko04147]				206956000	698950000	3.37729
B1.1_TRINITY_DN1333_c1_g1_i2.p1	K12198	CHMP5, VPS60; charged multivesicular body protein 5	A09140 Cellular Processes	B 09141 Transport and catabolism	C 04144 Endocytosis [PATH:ko04144]		PTZ00464		20020100	0	0
B1.1_TRINITY_DN1334_c0_g1_i1.p1	K10356	MYO1; myosin I	A09160 Human Diseases	B 09171 Infectious disease: bacterial	C 05130 Pathogenic Escherichia coli infection [PATH:ko05130]		MYSc_Myo1		16241100	0	0
B1.1_TRINITY_DN1336_c2_g1_i1.p1	K14793	RRP9; ribosomal RNA-processing protein 9	A09180 Brite Hierarchies	B 09182 Protein families: genetic information processing	C 03009 Ribosome biogenesis [BR:ko03009]				5535900	0	0
B1.1_TRINITY_DN13365_c0_g1_i2.p1	K20307	TRAPPC10, TRS130; trafficking protein particle complex subunit 10	A09180 Brite Hierarchies	B 09182 Protein families: genetic information processing	C 04131 Membrane trafficking [BR:ko04131]				4392800	0	0
B1.1_TRINITY_DN13368_c0_g2_i5.p1	K05349	bglX; beta-glucosidase [EC:3.2.1.21]	A09100 Metabolism	B 09101 Carbohydrate metabolism	C 00500 Starch and sucrose metabolism [PATH:ko00500]		BglX	GH3	31890000	35808000	1.12286
B1.1_TRINITY_DN13396_c0_g1_i1.p1							HMG-box_SOX		257100000	14395500	0.0559918
B1.1_TRINITY_DN134_c0_g1_i1.p2									2265020	0	0
B1.1_TRINITY_DN134_c0_g3_i1.p1									0	12491000
B1.1_TRINITY_DN134_c2_g1_i3.p1	K24983	G3BP2; Ras GTPase-activating protein-binding protein 2	A09180 Brite Hierarchies	B 09182 Protein families: genetic information processing	C 03019 Messenger RNA biogenesis [BR:ko03019]		NTF2		79904000	10809300	0.135279
B1.1_TRINITY_DN134_c3_g1_i1.p2									8615900	0	0
B1.1_TRINITY_DN1340_c0_g1_i6.p1	K04348	PPP3C, CNA; serine/threonine-protein phosphatase 2B catalytic subunit [EC:3.1.3.16]	A09130 Environmental Information Processing	B 09132 Signal transduction	C 04010 MAPK signaling pathway [PATH:ko04010]		MPP_PP2B		259990000	19391700	0.0745863
B1.1_TRINITY_DN1340_c1_g1_i3.p1	K04523	UBQLN, DSK2; ubiquilin	A09120 Genetic Information Processing	B 09123 Folding, sorting and degradation	C 04141 Protein processing in endoplasmic reticulum [PATH:ko04141]		Ubl_Dsk2p_like		15472900	24698700	1.59626
B1.1_TRINITY_DN1340_c2_g1_i2.p1							COG5038		409610000	152018000	0.371129
B1.1_TRINITY_DN13408_c1_g2_i3.p1									226777000	63440000	0.279746
B1.1_TRINITY_DN13417_c4_g1_i1.p1									2639700	0	0
B1.1_TRINITY_DN1342_c1_g2_i2.p1	K04072	adhE; acetaldehyde dehydrogenase / alcohol dehydrogenase [EC:1.2.1.10 1.1.1.1]	A09100 Metabolism	B 09101 Carbohydrate metabolism	C 00010 Glycolysis / Gluconeogenesis [PATH:ko00010]		PRK13805		25735000000	6.326e+09	0.245813
B1.1_TRINITY_DN13427_c2_g1_i2.p1									0	15210100
B1.1_TRINITY_DN1346_c4_g1_i2.p1									8578500	0	0
B1.1_TRINITY_DN13460_c1_g1_i1.p1	K10592	HUWE1, MULE, ARF-BP1; E3 ubiquitin-protein ligase HUWE1 [EC:2.3.2.26]	A09120 Genetic Information Processing	B 09123 Folding, sorting and degradation	C 04120 Ubiquitin mediated proteolysis [PATH:ko04120]		DUF913		2181200	0	0
B1.1_TRINITY_DN13462_c0_g2_i2.p1	K10413	DYNC1H; dynein cytoplasmic 1 heavy chain	A09140 Cellular Processes	B 09141 Transport and catabolism	C 04145 Phagosome [PATH:ko04145]		AAA_lid_11		11927700	0	0
B1.1_TRINITY_DN1348_c2_g1_i1.p1	K12856	PRPF8, PRP8; pre-mRNA-processing factor 8	A09120 Genetic Information Processing	B 09121 Transcription	C 03040 Spliceosome [PATH:ko03040]		PRO8NT		10115800	0	0
B1.1_TRINITY_DN13494_c0_g1_i3.p1									101894000	1014410000	9.95554
B1.1_TRINITY_DN1350_c6_g1_i1.p1	K18195	RGL4, rhiE; rhamnogalacturonan endolyase [EC:4.2.2.23]	A09180 Brite Hierarchies	B 09191 Unclassified: metabolism	C 99980 Enzymes with EC numbers	CBM_10	RGL4_C	PL4+fungi_doc	86660000	860130000	9.92534
B1.1_TRINITY_DN13507_c0_g1_i1.p1									50757000	0	0
B1.1_TRINITY_DN13518_c0_g1_i1.p1	K19668	CBH2, cbhA; cellulose 1,4-beta-cellobiosidase [EC:3.2.1.91]	A09100 Metabolism	B 09101 Carbohydrate metabolism	C 00500 Starch and sucrose metabolism [PATH:ko00500]	CBM_10	Glyco_hydro_6	fungi_doc+GH6	0	8116900
B1.1_TRINITY_DN13524_c0_g1_i2.p1									0	8553080
B1.1_TRINITY_DN1353_c0_g1_i2.p1	K12812	DDX39B, UAP56, SUB2; ATP-dependent RNA helicase UAP56/SUB2 [EC:3.6.4.13]	A09120 Genetic Information Processing	B 09121 Transcription	C 03040 Spliceosome [PATH:ko03040]		DEADc_DDX39		798660000	25996400	0.03255
B1.1_TRINITY_DN13530_c0_g1_i1.p1									86277000	427195000	4.95144
B1.1_TRINITY_DN13537_c0_g1_i6.p1						CBM_10	CBM_10		0	157630000
B1.1_TRINITY_DN13545_c2_g1_i1.p1									60163000	1940170000	32.2486
B1.1_TRINITY_DN1355_c0_g1_i2.p1	K07126	K07126; uncharacterized protein	A09180 Brite Hierarchies	B 09194 Poorly characterized	C 99997 Function unknown		TPR		42538000	0	0
B1.1_TRINITY_DN1355_c1_g2_i2.p1							UBX		12627700	997270	0.0789748
B1.1_TRINITY_DN1355_c5_g1_i1.p1									43047000	6441300	0.149634
B1.1_TRINITY_DN13557_c0_g1_i1.p1									3412100	0	0
B1.1_TRINITY_DN13557_c4_g1_i1.p1	K12855	PRPF6, PRP6; pre-mRNA-processing factor 6	A09120 Genetic Information Processing	B 09121 Transcription	C 03040 Spliceosome [PATH:ko03040]		PRP1_N		4386500	0	0
B1.1_TRINITY_DN13570_c0_g1_i1.p1	K04514	ROCK1; Rho-associated protein kinase 1 [EC:2.7.11.1]	A09130 Environmental Information Processing	B 09132 Signal transduction	C 04350 TGF-beta signaling pathway [PATH:ko04350]		STKc_DMPK_like		2483460	0	0
B1.1_TRINITY_DN1358_c0_g1_i7.p1	K12897	TRA2; transformer-2 protein	A09120 Genetic Information Processing	B 09121 Transcription	C 03040 Spliceosome [PATH:ko03040]		RRM		109800000	2908400	0.0264882
B1.1_TRINITY_DN13580_c0_g1_i3.p1	K25058	CACTIN; cactin	A09180 Brite Hierarchies	B 09182 Protein families: genetic information processing	C 03041 Spliceosome [BR:ko03041]		CactinC_cactus		7522300	0	0
B1.1_TRINITY_DN1359_c1_g1_i1.p2							S_TKc		72447000	0	0
B1.1_TRINITY_DN1359_c4_g2_i1.p1	K26544						SEC14		176007000	85335000	0.484839
B1.1_TRINITY_DN1359_c6_g1_i1.p1	K20221	IPO4, RANBP4; importin-4	A09120 Genetic Information Processing	B 09122 Translation	C 03013 Nucleocytoplasmic transport [PATH:ko03013]				206970000	3143900	0.0151901
B1.1_TRINITY_DN13591_c1_g1_i2.p1								CBM87	0	7023400
B1.1_TRINITY_DN13595_c2_g1_i1.p1	K01179	E3.2.1.4; endoglucanase [EC:3.2.1.4]	A09100 Metabolism	B 09101 Carbohydrate metabolism	C 00500 Starch and sucrose metabolism [PATH:ko00500]		Cellulase	GH5_4	0	33365000
B1.1_TRINITY_DN13615_c0_g2_i1.p1									17472000	0	0
B1.1_TRINITY_DN13618_c3_g1_i1.p1	K24730	CIAO1, CIA1; cytosolic iron-sulfur protein assembly protein CIAO1	A09180 Brite Hierarchies	B 09183 Protein families: signaling and cellular processes	C 04990 Domain-containing proteins not elsewhere classified [BR:ko04990]		WD40		10493600	4773500	0.454896
B1.1_TRINITY_DN13619_c0_g1_i4.p1	K01823	idi, IDI; isopentenyl-diphosphate Delta-isomerase [EC:5.3.3.2]	A09100 Metabolism	B 09109 Metabolism of terpenoids and polyketides	C 00900 Terpenoid backbone biosynthesis [PATH:ko00900]		PLN02552		43043000	1974700	0.0458774
B1.1_TRINITY_DN13619_c6_g1_i1.p1							CE4_ClCDA_like	CE4	34097000	590020000	17.3042
B1.1_TRINITY_DN13623_c0_g1_i1.p1							metallo-hydrolase-like_MBL-fold		502930000	36870800	0.073312
B1.1_TRINITY_DN13623_c7_g1_i1.p1	K03321	TC.SULP; sulfate permease, SulP family	A09180 Brite Hierarchies	B 09183 Protein families: signaling and cellular processes	C 02000 Transporters [BR:ko02000]				525010	0	0
B1.1_TRINITY_DN1363_c3_g1_i1.p1									0	585910
B1.1_TRINITY_DN1364_c0_g1_i5.p1	K20366	ERGIC2, ERV41; endoplasmic reticulum-Golgi intermediate compartment protein 2	A09180 Brite Hierarchies	B 09182 Protein families: genetic information processing	C 04131 Membrane trafficking [BR:ko04131]		COPIIcoated_ERV		21689500	0	0
B1.1_TRINITY_DN13659_c0_g1_i2.p1	K03237	EIF2S1; translation initiation factor 2 subunit 1	A09120 Genetic Information Processing	B 09123 Folding, sorting and degradation	C 04141 Protein processing in endoplasmic reticulum [PATH:ko04141]		PTZ00248		627730000	39514000	0.0629474
B1.1_TRINITY_DN1366_c0_g3_i2.p1	K10356	MYO1; myosin I	A09160 Human Diseases	B 09171 Infectious disease: bacterial	C 05130 Pathogenic Escherichia coli infection [PATH:ko05130]		MYSc		14354600	0	0
B1.1_TRINITY_DN13662_c0_g1_i6.p1	K01897	ACSL, fadD; long-chain acyl-CoA synthetase [EC:6.2.1.3]	A09100 Metabolism	B 09103 Lipid metabolism	C 00061 Fatty acid biosynthesis [PATH:ko00061]		LC-FACS_euk		227890000	158236000	0.694353
B1.1_TRINITY_DN13666_c0_g1_i2.p1	K17608	STRN1_3_4; striatin 1/3/4	A09130 Environmental Information Processing	B 09132 Signal transduction	C 04013 MAPK signaling pathway - fly [PATH:ko04013]		WD40		2964800	0	0
B1.1_TRINITY_DN13668_c0_g1_i3.p1	K14792	RRP5, PDCD11; rRNA biogenesis protein RRP5	A09180 Brite Hierarchies	B 09182 Protein families: genetic information processing	C 03009 Ribosome biogenesis [BR:ko03009]		S1_Rrp5_repeat_hs1_sc1		18303100	0	0
B1.1_TRINITY_DN13676_c0_g1_i4.p1									1150200	0	0
B1.1_TRINITY_DN13690_c1_g1_i1.p1	K08832	SRPK3, STK23; serine/threonine-protein kinase SRPK3 [EC:2.7.11.1]	A09180 Brite Hierarchies	B 09181 Protein families: metabolism	C 01001 Protein kinases [BR:ko01001]		STKc_SRPK		2413700	0	0
B1.1_TRINITY_DN1371_c0_g2_i4.p1							RanBD		27256600	597160	0.0219088
B1.1_TRINITY_DN13711_c0_g1_i5.p1									1935540	7205200	3.72258
B1.1_TRINITY_DN13713_c0_g1_i2.p1									1733300	0	0
B1.1_TRINITY_DN13717_c0_g1_i1.p1									43086000	1282500	0.029766
B1.1_TRINITY_DN13717_c0_g2_i1.p1									20308200	494710	0.0243601
B1.1_TRINITY_DN13719_c0_g1_i1.p1	K01694	TRP; tryptophan synthase [EC:4.2.1.20]	A09100 Metabolism	B 09105 Amino acid metabolism	C 00260 Glycine, serine and threonine metabolism [PATH:ko00260]		PRK04346		1347080000	280724000	0.208394
B1.1_TRINITY_DN13719_c1_g1_i2.p1							CAP_bacterial		19909800	0	0
B1.1_TRINITY_DN13723_c0_g1_i2.p1	K01408	IDE, ide; insulysin [EC:3.4.24.56]	A09160 Human Diseases	B 09164 Neurodegenerative disease			Ptr		1632900	3483800	2.1335
B1.1_TRINITY_DN13733_c0_g1_i1.p1	K09142	SPOUT1; methyltransferase [EC:2.1.1.-]	A09180 Brite Hierarchies	B 09182 Protein families: genetic information processing	C 03036 Chromosome and associated proteins [BR:ko03036]		Methyltrn_RNA_3		2586000	0	0
B1.1_TRINITY_DN1374_c0_g2_i1.p1							Polysacc_synt_4		109592000	0	0
B1.1_TRINITY_DN13767_c0_g2_i1.p1	K00698	CHS1; chitin synthase [EC:2.4.1.16]	A09100 Metabolism	B 09101 Carbohydrate metabolism	C 00520 Amino sugar and nucleotide sugar metabolism [PATH:ko00520]		Chitin_synth_C		1648000	0	0
B1.1_TRINITY_DN13774_c0_g1_i3.p1	K14709	SLC39A1_2_3, ZIP1_2_3; solute carrier family 39 (zinc transporter), member 1/2/3	A09160 Human Diseases	B 09164 Neurodegenerative disease			zip		3749700	0	0
B1.1_TRINITY_DN1379_c3_g1_i1.p1									21609000	0	0
B1.1_TRINITY_DN1380_c0_g1_i12.p1	K09129	K09129; uncharacterized protein	A09180 Brite Hierarchies	B 09194 Poorly characterized	C 99997 Function unknown		Adenosine_kin		144292000	208890000	1.44769
B1.1_TRINITY_DN1380_c0_g1_i6.p1	K11517	HAO; (S)-2-hydroxy-acid oxidase [EC:1.1.3.15]	A09100 Metabolism	B 09101 Carbohydrate metabolism	C 00630 Glyoxylate and dicarboxylate metabolism [PATH:ko00630]		FMN_dh		208542000	19853600	0.0952019
B1.1_TRINITY_DN13800_c4_g1_i1.p1	K00143	LYS2; L-2-aminoadipate reductase [EC:1.2.1.95]	A09100 Metabolism	B 09105 Amino acid metabolism	C 00300 Lysine biosynthesis [PATH:ko00300]		alpha_am_amid		435880000	35307700	0.0810033
B1.1_TRINITY_DN13814_c0_g2_i1.p1									32068000	373888000	11.6592
B1.1_TRINITY_DN13814_c0_g3_i1.p1									0	46931700
B1.1_TRINITY_DN13814_c1_g1_i6.p1	K18752	TNPO1, IPO2, KPNB2; transportin-1	A09120 Genetic Information Processing	B 09122 Translation	C 03013 Nucleocytoplasmic transport [PATH:ko03013]				7663000	0	0
B1.1_TRINITY_DN1383_c0_g1_i1.p1	K12626	LSM7; U6 snRNA-associated Sm-like protein LSm7	A09120 Genetic Information Processing	B 09121 Transcription	C 03040 Spliceosome [PATH:ko03040]		LSm7		8427300	13111800	1.55587
B1.1_TRINITY_DN1385_c0_g4_i1.p1	K21636	nrdD; ribonucleoside-triphosphate reductase (formate) [EC:1.1.98.6]	A09100 Metabolism	B 09104 Nucleotide metabolism	C 00230 Purine metabolism [PATH:ko00230]		PRK08271		77855000	2514100	0.0322921
B1.1_TRINITY_DN13856_c0_g1_i3.p1							CotH		86934000	553440000	6.36621
B1.1_TRINITY_DN1387_c0_g1_i2.p1									0	262740000
B1.1_TRINITY_DN13871_c0_g6_i1.p1	K10968	MNT2; alpha 1,3-mannosyltransferase [EC:2.4.1.-]	A09100 Metabolism	B 09107 Glycan biosynthesis and metabolism	C 00514 Other types of O-glycan biosynthesis [PATH:ko00514]		Mannosyl_trans3		6998200	0	0
B1.1_TRINITY_DN1388_c0_g1_i1.p1	K20353	SEC16; COPII coat assembly protein SEC16	A09180 Brite Hierarchies	B 09182 Protein families: genetic information processing	C 04131 Membrane trafficking [BR:ko04131]		Sec16_C		1518400	540640	0.356059
B1.1_TRINITY_DN1388_c0_g1_i2.p1									13301000	369390	0.0277716
B1.1_TRINITY_DN13891_c0_g1_i1.p1									7583200	44008000	5.80335
B1.1_TRINITY_DN13902_c0_g1_i1.p1	K14942	KHDRBS3, SLM2; KH domain-containing, RNA-binding, signal transduction-associated protein 3	A09180 Brite Hierarchies	B 09182 Protein families: genetic information processing	C 03041 Spliceosome [BR:ko03041]				12244300	0	0
B1.1_TRINITY_DN13915_c0_g1_i3.p1	K20790	NME5; nucleoside diphosphate kinase homolog 5	A09180 Brite Hierarchies	B 09182 Protein families: genetic information processing	C 03036 Chromosome and associated proteins [BR:ko03036]		NDPk5		754030	0	0
B1.1_TRINITY_DN1392_c0_g1_i2.p1								CBM87	0	7562800
B1.1_TRINITY_DN1393_c0_g1_i2.p1									2633360	0	0
B1.1_TRINITY_DN13937_c0_g1_i2.p1	K22337	TSL1, TPS3; trehalose 6-phosphate synthase complex regulatory subunit	A09100 Metabolism	B 09101 Carbohydrate metabolism	C 00500 Starch and sucrose metabolism [PATH:ko00500]		GT20_TPS		9668900	0	0
B1.1_TRINITY_DN13950_c2_g1_i1.p1							C2D_Tricalbin-like		119906000	36498700	0.304394
B1.1_TRINITY_DN13960_c0_g1_i2.p1	K14826	FPR3_4; FK506-binding nuclear protein [EC:5.2.1.8]	A09180 Brite Hierarchies	B 09182 Protein families: genetic information processing	C 03009 Ribosome biogenesis [BR:ko03009]		FkpA		107175000	3532500	0.0329601
B1.1_TRINITY_DN13960_c3_g1_i1.p1							DnaJ-X		7766000	0	0
B1.1_TRINITY_DN13970_c0_g1_i5.p1	K10251	HSD17B12, KAR, IFA38; 17beta-estradiol 17-dehydrogenase / very-long-chain 3-oxoacyl-CoA reductase [EC:1.1.1.62 1.1.1.330]	A09100 Metabolism	B 09103 Lipid metabolism	C 00062 Fatty acid elongation [PATH:ko00062]		17beta-HSD1_like_SDR_c		158861000	0	0
B1.1_TRINITY_DN1398_c0_g1_i4.p1									6291100	0	0
B1.1_TRINITY_DN13980_c1_g1_i1.p1	K12659	ARG56; N-acetyl-gamma-glutamyl-phosphate reductase / acetylglutamate kinase [EC:1.2.1.38 2.7.2.8]	A09100 Metabolism	B 09105 Amino acid metabolism	C 00220 Arginine biosynthesis [PATH:ko00220]		AAK_NAGK-fArgBP		1.85629e+09	473010000	0.254815
B1.1_TRINITY_DN13988_c6_g1_i1.p1	K02925	RP-L3e, RPL3; large subunit ribosomal protein L3e	A09120 Genetic Information Processing	B 09122 Translation	C 03010 Ribosome [PATH:ko03010]		PTZ00103		4.5872e+09	143959000	0.0313828
B1.1_TRINITY_DN1399_c1_g1_i2.p1	K10751	CHAF1B; chromatin assembly factor 1 subunit B	A09180 Brite Hierarchies	B 09182 Protein families: genetic information processing	C 03036 Chromosome and associated proteins [BR:ko03036]		WD40		3908400	745510	0.190746
B1.1_TRINITY_DN140_c0_g1_i1.p1	K17804	TIM44; mitochondrial import inner membrane translocase subunit TIM44	A09180 Brite Hierarchies	B 09182 Protein families: genetic information processing	C 03029 Mitochondrial biogenesis [BR:ko03029]		3a0801s03tim44		65708000	0	0
B1.1_TRINITY_DN140_c1_g1_i7.p1	K00290	LYS1; saccharopine dehydrogenase (NAD+, L-lysine forming) [EC:1.5.1.7]	A09100 Metabolism	B 09105 Amino acid metabolism	C 00300 Lysine biosynthesis [PATH:ko00300]		SDH		1072880000	733790000	0.683944
B1.1_TRINITY_DN14000_c0_g3_i1.p1									0	1674100
B1.1_TRINITY_DN14009_c2_g1_i1.p1	K00134	GAPDH, gapA; glyceraldehyde 3-phosphate dehydrogenase (phosphorylating) [EC:1.2.1.12]	A09100 Metabolism	B 09101 Carbohydrate metabolism	C 00010 Glycolysis / Gluconeogenesis [PATH:ko00010]		PLN02272		1188160000	55786000	0.0469516
B1.1_TRINITY_DN14014_c0_g1_i4.p1	K10420	DYNLT1_3; dynein light chain Tctex-type 1/3	A09160 Human Diseases	B 09171 Infectious disease: bacterial	C 05132 Salmonella infection [PATH:ko05132]		DLC-like_DYNLT1		17446400	0	0
B1.1_TRINITY_DN14035_c0_g2_i1.p1									39845000	22259000	0.55864
B1.1_TRINITY_DN14036_c0_g1_i3.p1									35485000	0	0
B1.1_TRINITY_DN1405_c0_g1_i3.p1	K01596	E4.1.1.32, pckA, PCK; phosphoenolpyruvate carboxykinase (GTP) [EC:4.1.1.32]	A09100 Metabolism	B 09101 Carbohydrate metabolism	C 00010 Glycolysis / Gluconeogenesis [PATH:ko00010]		PRK04210		10203100000	2900890000	0.284315
B1.1_TRINITY_DN1405_c0_g2_i4.p1	K01596	E4.1.1.32, pckA, PCK; phosphoenolpyruvate carboxykinase (GTP) [EC:4.1.1.32]	A09100 Metabolism	B 09101 Carbohydrate metabolism	C 00010 Glycolysis / Gluconeogenesis [PATH:ko00010]		PRK04210		1744260000	404351000	0.231818
B1.1_TRINITY_DN1405_c0_g2_i9.p1	K01596	E4.1.1.32, pckA, PCK; phosphoenolpyruvate carboxykinase (GTP) [EC:4.1.1.32]	A09100 Metabolism	B 09101 Carbohydrate metabolism	C 00010 Glycolysis / Gluconeogenesis [PATH:ko00010]		PRK04210		75367000000	84160000000	1.11667
B1.1_TRINITY_DN1406_c0_g1_i4.p1									26018000	1761400	0.0676993
B1.1_TRINITY_DN1406_c2_g1_i1.p1							cyclophilin_ABH_like		0	7295300
B1.1_TRINITY_DN14060_c0_g1_i1.p1							iPGM_like		58749000	0	0
B1.1_TRINITY_DN1407_c0_g1_i2.p1	K17261	CAP1_2, SRV2; adenylyl cyclase-associated protein	A09180 Brite Hierarchies	B 09182 Protein families: genetic information processing	C 04131 Membrane trafficking [BR:ko04131]		CAP_C		964350000	115006000	0.119258
B1.1_TRINITY_DN14083_c1_g1_i1.p1							PH-GRAM_WBP2		9240300	2009200	0.217439
B1.1_TRINITY_DN1409_c0_g2_i1.p1	K16944	SEPT7, CDC3; septin 7	A09160 Human Diseases	B 09171 Infectious disease: bacterial	C 05131 Shigellosis [PATH:ko05131]		CDC_Septin		206109000	6104700	0.0296188
B1.1_TRINITY_DN1409_c4_g1_i1.p1	K05284	PIGM; GPI mannosyltransferase 1 subunit M [EC:2.4.1.-]	A09100 Metabolism	B 09107 Glycan biosynthesis and metabolism	C 00563 Glycosylphosphatidylinositol (GPI)-anchor biosynthesis [PATH:ko00563]		PLN02841		4572100	0	0
B1.1_TRINITY_DN14095_c3_g1_i1.p1	K02989	RP-S5e, RPS5; small subunit ribosomal protein S5e	A09120 Genetic Information Processing	B 09122 Translation	C 03010 Ribosome [PATH:ko03010]		uS7_Eukaryote		3.8424e+09	129190000	0.0336222
B1.1_TRINITY_DN1410_c1_g2_i2.p1									0	20645700
B1.1_TRINITY_DN14136_c0_g1_i1.p1	K01537	ATP2C; P-type Ca2+ transporter type 2C [EC:7.2.2.10]	A09180 Brite Hierarchies	B 09191 Unclassified: metabolism	C 99980 Enzymes with EC numbers		MgtA		7213330	0	0
B1.1_TRINITY_DN14139_c5_g1_i1.p1	K14793	RRP9; ribosomal RNA-processing protein 9	A09180 Brite Hierarchies	B 09182 Protein families: genetic information processing	C 03009 Ribosome biogenesis [BR:ko03009]		WD40		10971100	0	0
B1.1_TRINITY_DN1415_c0_g1_i2.p1	K26216						Aha1_N		46320000	2286900	0.0493718
B1.1_TRINITY_DN14163_c0_g1_i1.p1							MADS_MEF2_like		7117900	0	0
B1.1_TRINITY_DN14166_c0_g2_i1.p1									5486700	0	0
B1.1_TRINITY_DN14166_c2_g1_i1.p1							EH		19644400	899720	0.0458003
B1.1_TRINITY_DN1422_c0_g1_i3.p1	K17757	CARKD; ATP-dependent NAD(P)H-hydrate dehydratase [EC:4.2.1.93]	A09180 Brite Hierarchies	B 09191 Unclassified: metabolism	C 99980 Enzymes with EC numbers		YXKO-related		26047000	0	0
B1.1_TRINITY_DN1424_c1_g1_i1.p1	K01181	E3.2.1.8, xynA; endo-1,4-beta-xylanase [EC:3.2.1.8]	A09180 Brite Hierarchies	B 09191 Unclassified: metabolism	C 99980 Enzymes with EC numbers		Glyco_10		0	212210000
B1.1_TRINITY_DN14252_c0_g1_i1.p1									1018500	4310200	4.23191
B1.1_TRINITY_DN14253_c0_g1_i2.p1	K08818	CDC2L; cell division cycle 2-like [EC:2.7.11.22]	A09180 Brite Hierarchies	B 09181 Protein families: metabolism	C 01001 Protein kinases [BR:ko01001]		STKc_CDC2L1		4754700	0	0
B1.1_TRINITY_DN14260_c0_g1_i1.p1	K09522	DNAJC2; DnaJ homolog subfamily C member 2	A09180 Brite Hierarchies	B 09182 Protein families: genetic information processing	C 03110 Chaperones and folding catalysts [BR:ko03110]				5764700	3278800	0.568772
B1.1_TRINITY_DN14273_c0_g2_i1.p1	K12826	SF3A2, SAP62; splicing factor 3A subunit 2	A09120 Genetic Information Processing	B 09121 Transcription	C 03040 Spliceosome [PATH:ko03040]		PRP11		19997900	0	0
B1.1_TRINITY_DN14285_c0_g1_i1.p1	K10798	PARP2_3_4; poly [ADP-ribose] polymerase 2/3/4 [EC:2.4.2.30]	A09120 Genetic Information Processing	B 09124 Replication and repair	C 03410 Base excision repair [PATH:ko03410]		VIT		1212100	0	0
B1.1_TRINITY_DN143_c0_g1_i6.p1	K03010	RPB2, POLR2B; DNA-directed RNA polymerase II subunit RPB2 [EC:2.7.7.6]	A09120 Genetic Information Processing	B 09121 Transcription	C 03020 RNA polymerase [PATH:ko03020]		RNA_pol_Rpb2_1		14765500	0	0
B1.1_TRINITY_DN143_c0_g1_i9.p1	K03010	RPB2, POLR2B; DNA-directed RNA polymerase II subunit RPB2 [EC:2.7.7.6]	A09120 Genetic Information Processing	B 09121 Transcription	C 03020 RNA polymerase [PATH:ko03020]		RNA_pol_Rpb2_1		7585000	0	0
B1.1_TRINITY_DN143_c7_g1_i1.p1	K21631	GTI1, PAC2, WOR1; Gti1/Pac2 family transcription factor	A09180 Brite Hierarchies	B 09182 Protein families: genetic information processing	C 03000 Transcription factors [BR:ko03000]				5914600	0	0
B1.1_TRINITY_DN1431_c0_g1_i8.p1	K01754	E4.3.1.19, ilvA, tdcB; threonine dehydratase [EC:4.3.1.19]	A09100 Metabolism	B 09105 Amino acid metabolism	C 00260 Glycine, serine and threonine metabolism [PATH:ko00260]		PRK09224		2.0728e+09	450670000	0.217421
B1.1_TRINITY_DN14317_c1_g1_i5.p1	K21751	DR1, NC2-beta; down-regulator of transcription 1	A09180 Brite Hierarchies	B 09182 Protein families: genetic information processing	C 03021 Transcription machinery [BR:ko03021]		COG5150		0	7589300
B1.1_TRINITY_DN14322_c0_g1_i1.p1									4657400	0	0
B1.1_TRINITY_DN14336_c0_g1_i2.p1	K10356	MYO1; myosin I	A09160 Human Diseases	B 09171 Infectious disease: bacterial	C 05130 Pathogenic Escherichia coli infection [PATH:ko05130]		MYSc_Myo1		8278900	4285500	0.517641
B1.1_TRINITY_DN14338_c1_g1_i1.p1	K14863	WDR12, YTM1; ribosome biogenesis protein	A09180 Brite Hierarchies	B 09182 Protein families: genetic information processing	C 03009 Ribosome biogenesis [BR:ko03009]		WD40		8914900	0	0
B1.1_TRINITY_DN1434_c1_g1_i1.p1									283620	0	0
B1.1_TRINITY_DN1434_c3_g1_i1.p1						CBM_10	Glyco_hydro_48		9295900	76100300	8.18644
B1.1_TRINITY_DN14344_c1_g1_i2.p1	K01728	pel; pectate lyase [EC:4.2.2.2]	A09100 Metabolism	B 09101 Carbohydrate metabolism	C 00040 Pentose and glucuronate interconversions [PATH:ko00040]		Amb_all	PL1_9	0	449454000
B1.1_TRINITY_DN14350_c1_g2_i1.p1	K17429	MRPL48; large subunit ribosomal protein L48	A09180 Brite Hierarchies	B 09182 Protein families: genetic information processing	C 03011 Ribosome [BR:ko03011]				0	4881900
B1.1_TRINITY_DN14357_c0_g2_i1.p1									7536900	0	0
B1.1_TRINITY_DN14370_c0_g1_i1.p1	K01179	E3.2.1.4; endoglucanase [EC:3.2.1.4]	A09100 Metabolism	B 09101 Carbohydrate metabolism	C 00500 Starch and sucrose metabolism [PATH:ko00500]	CBM_10	Glyco_hydro_9		0	56316000
B1.1_TRINITY_DN14372_c0_g4_i1.p1	K05665	ABCC1; ATP-binding cassette, subfamily C (CFTR/MRP), member 1 [EC:7.6.2.3]	A09130 Environmental Information Processing	B 09131 Membrane transport	C 02010 ABC transporters [PATH:ko02010]		PLN03130		3042100	0	0
B1.1_TRINITY_DN14373_c0_g1_i3.p1							Mmp37		10265700	0	0
B1.1_TRINITY_DN14383_c2_g1_i1.p1							DUF3533		1039590000	9126300	0.00877875
B1.1_TRINITY_DN14390_c0_g2_i1.p1									134282000	115380000	0.859237
B1.1_TRINITY_DN1440_c0_g1_i1.p1	K05765	CFL; cofilin	A09140 Cellular Processes	B 09142 Cell motility	C 04810 Regulation of actin cytoskeleton [PATH:ko04810]		ADF_cofilin_like		170819000	252282000	1.4769
B1.1_TRINITY_DN14405_c1_g1_i2.p1	K21437	ANKRD13; ankyrin repeat domain-containing protein 13	A09180 Brite Hierarchies	B 09182 Protein families: genetic information processing	C 04131 Membrane trafficking [BR:ko04131]				1574200	0	0
B1.1_TRINITY_DN14405_c5_g1_i1.p1									2309600	0	0
B1.1_TRINITY_DN14415_c1_g1_i2.p1	K00697	otsA; trehalose 6-phosphate synthase [EC:2.4.1.15 2.4.1.347]	A09100 Metabolism	B 09101 Carbohydrate metabolism	C 00500 Starch and sucrose metabolism [PATH:ko00500]		Glyco_transf_20		4766600	0	0
B1.1_TRINITY_DN1443_c0_g1_i2.p1									2388900	0	0
B1.1_TRINITY_DN14430_c0_g1_i1.p1									5313100	0	0
B1.1_TRINITY_DN14440_c0_g1_i3.p1							RRM_SF		43452000	0	0
B1.1_TRINITY_DN14466_c0_g1_i2.p1	K04497	GRO, TLE; groucho	A09130 Environmental Information Processing	B 09132 Signal transduction	C 04013 MAPK signaling pathway - fly [PATH:ko04013]		WD40		16253900	0	0
B1.1_TRINITY_DN14480_c0_g1_i1.p1	K00981	E2.7.7.41, CDS1, CDS2, cdsA; phosphatidate cytidylyltransferase [EC:2.7.7.41]	A09100 Metabolism	B 09103 Lipid metabolism	C 00564 Glycerophospholipid metabolism [PATH:ko00564]		PLN02594		27918000	0	0
B1.1_TRINITY_DN14481_c0_g2_i1.p1									547200000	7782600	0.0142226
B1.1_TRINITY_DN14488_c1_g1_i1.p1									0	5143100
B1.1_TRINITY_DN14490_c0_g1_i1.p1	K14797	ENP1, BYSL; essential nuclear protein 1	A09180 Brite Hierarchies	B 09182 Protein families: genetic information processing	C 03009 Ribosome biogenesis [BR:ko03009]		Bystin		5074100	0	0
B1.1_TRINITY_DN14496_c5_g1_i1.p1									61454000	19511000	0.31749
B1.1_TRINITY_DN14506_c1_g1_i1.p1							CBM35_mannanase-like	CBM35	0	83138000
B1.1_TRINITY_DN14506_c1_g1_i2.p1							CBM35_mannanase-like	CBM35	0	4271100
B1.1_TRINITY_DN14506_c1_g1_i3.p1							CBM35_mannanase-like	CBM35	0	245134300
B1.1_TRINITY_DN14518_c0_g1_i2.p1									8769500	0	0
B1.1_TRINITY_DN1452_c0_g1_i1.p1									77442000	508270000	6.56323
B1.1_TRINITY_DN14543_c5_g1_i1.p1									3726900	9348800	2.50847
B1.1_TRINITY_DN1458_c0_g2_i1.p1									4118500	0	0
B1.1_TRINITY_DN1459_c0_g1_i1.p1	K01489	cdd, CDA; cytidine deaminase [EC:3.5.4.5]	A09100 Metabolism	B 09104 Nucleotide metabolism	C 00240 Pyrimidine metabolism [PATH:ko00240]		Cdd		2464300	148921000	60.4314
B1.1_TRINITY_DN1459_c2_g1_i2.p1	K19825	DBR; 2-alkenal reductase (NADP+) [EC:1.3.1.102]	A09180 Brite Hierarchies	B 09191 Unclassified: metabolism	C 99980 Enzymes with EC numbers		PGDH		6.309e+09	2.7809e+09	0.440783
B1.1_TRINITY_DN14591_c1_g1_i2.p1									2635300	0	0
B1.1_TRINITY_DN1460_c0_g1_i1.p1									698220	0	0
B1.1_TRINITY_DN14616_c0_g1_i3.p1							SH3_OSTF1		60381000	79971000	1.32444
B1.1_TRINITY_DN14618_c2_g1_i1.p1	K00131	gapN; glyceraldehyde-3-phosphate dehydrogenase (NADP+) [EC:1.2.1.9]	A09100 Metabolism	B 09101 Carbohydrate metabolism	C 00010 Glycolysis / Gluconeogenesis [PATH:ko00010]		ALDH_F11_NP-GAPDH		11504300	1768200	0.153699
B1.1_TRINITY_DN14632_c0_g1_i2.p1	K01915	glnA, GLUL; glutamine synthetase [EC:6.3.1.2]	A09100 Metabolism	B 09101 Carbohydrate metabolism	C 00630 Glyoxylate and dicarboxylate metabolism [PATH:ko00630]		GlnA3		976850000	83748000	0.0857327
B1.1_TRINITY_DN14632_c0_g2_i1.p1	K01915	glnA, GLUL; glutamine synthetase [EC:6.3.1.2]	A09100 Metabolism	B 09101 Carbohydrate metabolism	C 00630 Glyoxylate and dicarboxylate metabolism [PATH:ko00630]		GlnA3		2.7398e+09	206242000	0.0752763
B1.1_TRINITY_DN14634_c2_g1_i1.p1									2911500	0	0
B1.1_TRINITY_DN14645_c0_g1_i2.p1							CotH		14064500	26406700	1.87754
B1.1_TRINITY_DN14645_c0_g2_i1.p1							CotH		9066000	35721000	3.94011
B1.1_TRINITY_DN14649_c0_g1_i1.p1	K07374	TUBA; tubulin alpha	A09140 Cellular Processes	B 09141 Transport and catabolism	C 04145 Phagosome [PATH:ko04145]		PTZ00335		6.4574e+09	724240000	0.112157
B1.1_TRINITY_DN14653_c2_g1_i1.p1							RanBD_NUP50		91053000	0	0
B1.1_TRINITY_DN14664_c1_g1_i1.p1	K22539	PLY; pectate lyase [EC:4.2.2.2]	A09100 Metabolism	B 09101 Carbohydrate metabolism	C 00040 Pentose and glucuronate interconversions [PATH:ko00040]		Pectate_lyase	PL3_2	0	51166000
B1.1_TRINITY_DN14679_c0_g3_i1.p1	K13181	DDX27, DRS1; ATP-dependent RNA helicase DDX27 [EC:3.6.4.13]	A09180 Brite Hierarchies	B 09182 Protein families: genetic information processing	C 03041 Spliceosome [BR:ko03041]		SF2_C_DEAD		2963500	0	0
B1.1_TRINITY_DN1469_c0_g1_i1.p1									0	1665200
B1.1_TRINITY_DN14692_c0_g1_i6.p1	K10421	CLIP1, RSN; CAP-Gly domain-containing linker protein 1	A09130 Environmental Information Processing	B 09132 Signal transduction	C 04150 mTOR signaling pathway [PATH:ko04150]				302620000	29573600	0.0977252
B1.1_TRINITY_DN14693_c0_g1_i4.p1	K02957	RP-S15Ae, RPS15A; small subunit ribosomal protein S15Ae	A09120 Genetic Information Processing	B 09122 Translation	C 03010 Ribosome [PATH:ko03010]		PTZ00158		1488600000	27896000	0.0187398
B1.1_TRINITY_DN147_c0_g1_i2.p1	K07827	KRAS, KRAS2; GTPase KRas	A09130 Environmental Information Processing	B 09132 Signal transduction	C 04010 MAPK signaling pathway [PATH:ko04010]		Ras2		144576000	0	0
B1.1_TRINITY_DN1470_c4_g1_i2.p1									27131000	0	0
B1.1_TRINITY_DN14703_c2_g1_i1.p1									3108800	0	0
B1.1_TRINITY_DN14738_c0_g1_i6.p1	K01179	E3.2.1.4; endoglucanase [EC:3.2.1.4]	A09100 Metabolism	B 09101 Carbohydrate metabolism	C 00500 Starch and sucrose metabolism [PATH:ko00500]		Glyco_hydro_9	GH9	0	872853000
B1.1_TRINITY_DN14748_c0_g1_i2.p1									5580300	14799100	2.65203
B1.1_TRINITY_DN1478_c7_g1_i1.p1	K16794	PAFAH1B1, LIS1; platelet-activating factor acetylhydrolase IB subunit alpha	A09100 Metabolism	B 09103 Lipid metabolism	C 00565 Ether lipid metabolism [PATH:ko00565]		WD40		6623600	0	0
B1.1_TRINITY_DN14783_c0_g1_i3.p1									4983900	0	0
B1.1_TRINITY_DN14794_c2_g1_i1.p1									3024400	0	0
B1.1_TRINITY_DN14795_c0_g1_i3.p1	K08176	PHO84; MFS transporter, PHS family, inorganic phosphate transporter	A09180 Brite Hierarchies	B 09183 Protein families: signaling and cellular processes	C 02000 Transporters [BR:ko02000]		2A0109		142076000	1584100	0.0111497
B1.1_TRINITY_DN14798_c0_g1_i2.p1	K14006	SEC23; protein transport protein SEC23	A09120 Genetic Information Processing	B 09123 Folding, sorting and degradation	C 04141 Protein processing in endoplasmic reticulum [PATH:ko04141]		PLN00162		14461900	0	0
B1.1_TRINITY_DN14802_c8_g1_i1.p1									0	6964100
B1.1_TRINITY_DN14816_c1_g1_i1.p1							CE4_ClCDA_like		0	109855000
B1.1_TRINITY_DN14857_c0_g2_i2.p1	K10080	LMAN1, ERGIC53; lectin, mannose-binding 1	A09120 Genetic Information Processing	B 09123 Folding, sorting and degradation	C 04141 Protein processing in endoplasmic reticulum [PATH:ko04141]		lectin_ERGIC-53_ERGL		35251000	0	0
B1.1_TRINITY_DN1488_c1_g1_i1.p1									101014000	0	0
B1.1_TRINITY_DN1488_c1_g2_i1.p1									242740000	152082000	0.626522
B1.1_TRINITY_DN14880_c0_g1_i2.p1	K13886	CORO1B_1C_6; coronin-1B/1C/6	A09180 Brite Hierarchies	B 09183 Protein families: signaling and cellular processes	C 04812 Cytoskeleton proteins [BR:ko04812]		WD40_4		8114500	32310000	3.98176
B1.1_TRINITY_DN14884_c0_g1_i2.p1	K15040	VDAC2; voltage-dependent anion channel protein 2	A09130 Environmental Information Processing	B 09132 Signal transduction	C 04020 Calcium signaling pathway [PATH:ko04020]		Porin3_VDAC		1.97677e+09	29296600	0.0148204
B1.1_TRINITY_DN14886_c0_g1_i4.p1	K03439	trmB, METTL1, TRM8; tRNA (guanine-N7-)-methyltransferase [EC:2.1.1.33]	A09180 Brite Hierarchies	B 09182 Protein families: genetic information processing	C 03016 Transfer RNA biogenesis [BR:ko03016]		Methyltransf_4		16103000	6234200	0.387145
B1.1_TRINITY_DN1489_c0_g1_i1.p1	K12755	MYL9; myosin regulatory light chain 9	A09130 Environmental Information Processing	B 09132 Signal transduction	C 04024 cAMP signaling pathway [PATH:ko04024]		FRQ1		49172000	6190700	0.125899
B1.1_TRINITY_DN14899_c0_g1_i2.p1									0	1586800
B1.1_TRINITY_DN1490_c1_g2_i1.p1							UPF0121		9710100	0	0
B1.1_TRINITY_DN1490_c2_g1_i1.p1	K01336	E3.4.21.48; cerevisin [EC:3.4.21.48]	A09140 Cellular Processes	B 09141 Transport and catabolism	C 04138 Autophagy - yeast [PATH:ko04138]		Peptidases_S8_PCSK9_ProteinaseK_like		11898400	138237000	11.6181
B1.1_TRINITY_DN1490_c4_g1_i2.p1						CBM_10			0	25001000
B1.1_TRINITY_DN14902_c1_g1_i2.p1									4005000	0	0
B1.1_TRINITY_DN14914_c0_g1_i12.p1	K17883	mtr; mycothione reductase [EC:1.8.1.15]	A09180 Brite Hierarchies	B 09191 Unclassified: metabolism	C 99980 Enzymes with EC numbers		PRK06292		491420000	45374000	0.0923324
B1.1_TRINITY_DN14916_c0_g1_i2.p1									346730	0	0
B1.1_TRINITY_DN1495_c0_g1_i1.p1	K03517	nadA; quinolinate synthase [EC:2.5.1.72]	A09100 Metabolism	B 09108 Metabolism of cofactors and vitamins	C 00760 Nicotinate and nicotinamide metabolism [PATH:ko00760]		PLN02673		683800000	335599000	0.490785
B1.1_TRINITY_DN14955_c0_g1_i1.p1									11630400	0	0
B1.1_TRINITY_DN14955_c0_g3_i1.p1									57138500	2279300	0.0398908
B1.1_TRINITY_DN14965_c0_g1_i1.p1	K01641	HMGCS; hydroxymethylglutaryl-CoA synthase [EC:2.3.3.10]	A09100 Metabolism	B 09101 Carbohydrate metabolism	C 00650 Butanoate metabolism [PATH:ko00650]		PLN02577		149405000	0	0
B1.1_TRINITY_DN1497_c0_g1_i3.p1	K00728	POMT, pmt; dolichyl-phosphate-mannose-protein mannosyltransferase [EC:2.4.1.109]	A09100 Metabolism	B 09107 Glycan biosynthesis and metabolism	C 00515 Mannose type O-glycan biosynthesis [PATH:ko00515]		PMT1		118412000	0	0
B1.1_TRINITY_DN1499_c0_g1_i2.p1									0	127730000
B1.1_TRINITY_DN15_c0_g1_i1.p1							CE4_ClCDA_like	CE4	516610000	29403600	0.0569164
B1.1_TRINITY_DN15_c0_g2_i11.p1							CE4_ClCDA_like	CE4	683000000	2419500	0.00354246
B1.1_TRINITY_DN15_c0_g2_i16.p1									1402500	21764000	15.518
B1.1_TRINITY_DN15_c0_g2_i2.p1									301590000	1093656000	3.6263
B1.1_TRINITY_DN15_c0_g2_i8.p1									107272000	87016000	0.811172
B1.1_TRINITY_DN15_c2_g1_i1.p1							Chitin_bind_1		29200200	41331000	1.41544
B1.1_TRINITY_DN150_c0_g1_i1.p1									0	14481200
B1.1_TRINITY_DN1500_c1_g2_i1.p1	K11262	ACACA; acetyl-CoA carboxylase / biotin carboxylase 1 [EC:6.4.1.2 6.3.4.14 2.1.3.15]	A09100 Metabolism	B 09101 Carbohydrate metabolism	C 00620 Pyruvate metabolism [PATH:ko00620]		Carboxyl_trans		178392000	3736600	0.020946
B1.1_TRINITY_DN15022_c0_g1_i1.p1									11361800	0	0
B1.1_TRINITY_DN15023_c0_g1_i3.p1	K00211	TYR1; prephenate dehydrogenase (NADP+) [EC:1.3.1.13]	A09100 Metabolism	B 09105 Amino acid metabolism	C 00400 Phenylalanine, tyrosine and tryptophan biosynthesis [PATH:ko00400]				11274100	0	0
B1.1_TRINITY_DN15024_c0_g1_i10.p1	K19668	CBH2, cbhA; cellulose 1,4-beta-cellobiosidase [EC:3.2.1.91]	A09100 Metabolism	B 09101 Carbohydrate metabolism	C 00500 Starch and sucrose metabolism [PATH:ko00500]		Glyco_hydro_6	GH6	0	22567000
B1.1_TRINITY_DN15024_c0_g1_i12.p1	K19668	CBH2, cbhA; cellulose 1,4-beta-cellobiosidase [EC:3.2.1.91]	A09100 Metabolism	B 09101 Carbohydrate metabolism	C 00500 Starch and sucrose metabolism [PATH:ko00500]		Glyco_hydro_6	GH6	121509000	21539600000	177.268
B1.1_TRINITY_DN15024_c0_g1_i17.p1	K19668	CBH2, cbhA; cellulose 1,4-beta-cellobiosidase [EC:3.2.1.91]	A09100 Metabolism	B 09101 Carbohydrate metabolism	C 00500 Starch and sucrose metabolism [PATH:ko00500]		Glyco_hydro_6	GH6	0	718444000
B1.1_TRINITY_DN15024_c0_g1_i19.p1	K19668	CBH2, cbhA; cellulose 1,4-beta-cellobiosidase [EC:3.2.1.91]	A09100 Metabolism	B 09101 Carbohydrate metabolism	C 00500 Starch and sucrose metabolism [PATH:ko00500]		Glyco_hydro_6	GH6	0	304765900
B1.1_TRINITY_DN15024_c0_g1_i5.p1	K19668	CBH2, cbhA; cellulose 1,4-beta-cellobiosidase [EC:3.2.1.91]	A09100 Metabolism	B 09101 Carbohydrate metabolism	C 00500 Starch and sucrose metabolism [PATH:ko00500]		Glyco_hydro_6	GH6	0	1191570000
B1.1_TRINITY_DN15028_c0_g1_i2.p1									0	8351200
B1.1_TRINITY_DN1506_c0_g1_i3.p1	K10258	TER, TSC13, CER10; very-long-chain enoyl-CoA reductase [EC:1.3.1.93]	A09100 Metabolism	B 09103 Lipid metabolism	C 00062 Fatty acid elongation [PATH:ko00062]		PLN02560		67249000	0	0
B1.1_TRINITY_DN15063_c0_g1_i1.p1							RNA_pol_Rpc34		9246000	0	0
B1.1_TRINITY_DN1508_c0_g1_i1.p1	K00606	panB; 3-methyl-2-oxobutanoate hydroxymethyltransferase [EC:2.1.2.11]	A09100 Metabolism	B 09108 Metabolism of cofactors and vitamins	C 00770 Pantothenate and CoA biosynthesis [PATH:ko00770]		Pantoate_transf		361400000	3950400	0.0109308
B1.1_TRINITY_DN15081_c1_g1_i1.p1									0	1161500
B1.1_TRINITY_DN1509_c0_g2_i2.p1	K01183	E3.2.1.14; chitinase [EC:3.2.1.14]	A09100 Metabolism	B 09101 Carbohydrate metabolism	C 00520 Amino sugar and nucleotide sugar metabolism [PATH:ko00520]		GH18_chitinase	GH18	719910000	629680000	0.874665
B1.1_TRINITY_DN15092_c0_g3_i1.p1	K01181	E3.2.1.8, xynA; endo-1,4-beta-xylanase [EC:3.2.1.8]	A09180 Brite Hierarchies	B 09191 Unclassified: metabolism	C 99980 Enzymes with EC numbers		Glyco_hydro_10		0	66631000
B1.1_TRINITY_DN15107_c0_g5_i4.p1	K04532	NAE1, APPBP1; NEDD8-activating enzyme E1 regulatory subunit	A09160 Human Diseases	B 09164 Neurodegenerative disease			APPBP1_RUB		2014600	0	0
B1.1_TRINITY_DN15107_c0_g7_i1.p1							CotH		68061000	379020000	5.56883
B1.1_TRINITY_DN15112_c3_g1_i1.p1									0	46685000
B1.1_TRINITY_DN15123_c0_g1_i1.p1	K03115	CSNK2B; casein kinase II subunit beta	A09120 Genetic Information Processing	B 09122 Translation	C 03008 Ribosome biogenesis in eukaryotes [PATH:ko03008]		CK_II_beta		25115600	0	0
B1.1_TRINITY_DN15129_c0_g1_i5.p1							PTZ00421		94994000	885190000	9.31838
B1.1_TRINITY_DN15131_c1_g1_i1.p1	K00698	CHS1; chitin synthase [EC:2.4.1.16]	A09100 Metabolism	B 09101 Carbohydrate metabolism	C 00520 Amino sugar and nucleotide sugar metabolism [PATH:ko00520]				44819000	0	0
B1.1_TRINITY_DN15139_c0_g1_i3.p1	K06944	K06944; uncharacterized protein	A09180 Brite Hierarchies	B 09194 Poorly characterized	C 99997 Function unknown		Rbg1		33145000	0	0
B1.1_TRINITY_DN15139_c2_g1_i1.p1									0	7085400
B1.1_TRINITY_DN1514_c0_g1_i13.p1	K01867	WARS, trpS; tryptophanyl-tRNA synthetase [EC:6.1.1.2]	A09120 Genetic Information Processing	B 09122 Translation	C 00970 Aminoacyl-tRNA biosynthesis [PATH:ko00970]		PLN02486		980010000	212543600	0.216879
B1.1_TRINITY_DN1514_c0_g2_i1.p1	K15296	NAPA, SNAPA, SEC17; alpha-soluble NSF attachment protein	A09140 Cellular Processes	B 09141 Transport and catabolism	C 04138 Autophagy - yeast [PATH:ko04138]		SNAP		160982000	5353000	0.0332522
B1.1_TRINITY_DN15162_c0_g1_i10.p1	K14290	XPO1, CRM1; exportin-1	A09120 Genetic Information Processing	B 09122 Translation	C 03013 Nucleocytoplasmic transport [PATH:ko03013]		CRM1		122637000	0	0
B1.1_TRINITY_DN1518_c4_g2_i1.p1									4900700	0	0
B1.1_TRINITY_DN15182_c0_g1_i1.p1	K15175	CDC73; parafibromin	A09180 Brite Hierarchies	B 09182 Protein families: genetic information processing	C 03021 Transcription machinery [BR:ko03021]		CDC73_C		6756300	0	0
B1.1_TRINITY_DN15185_c0_g1_i1.p1							HMG-box_NHP6-like		5793500	27342100	4.71944
B1.1_TRINITY_DN1519_c0_g1_i6.p1							STKc_PKC		10685700	0	0
B1.1_TRINITY_DN152_c1_g2_i2.p1	K10976	ERO1LB; ERO1-like protein beta [EC:1.8.4.-]	A09120 Genetic Information Processing	B 09123 Folding, sorting and degradation	C 04141 Protein processing in endoplasmic reticulum [PATH:ko04141]		ERO1		365850000	0	0
B1.1_TRINITY_DN1520_c3_g1_i1.p1	K22539	PLY; pectate lyase [EC:4.2.2.2]	A09100 Metabolism	B 09101 Carbohydrate metabolism	C 00040 Pentose and glucuronate interconversions [PATH:ko00040]		Pectate_lyase	PL3_2	141265000	403320000	2.85506
B1.1_TRINITY_DN1521_c0_g1_i3.p1	K07575	MCTS, TMA20; malignant T-cell-amplified sequence	A09180 Brite Hierarchies	B 09182 Protein families: genetic information processing	C 03019 Messenger RNA biogenesis [BR:ko03019]		PUA_MCTS-1-like		150294000	39192700	0.260774
B1.1_TRINITY_DN15225_c0_g1_i1.p1	K22140	MGM1; dynamin-like GTPase MGM1, mitochondrial	A09180 Brite Hierarchies	B 09182 Protein families: genetic information processing	C 03029 Mitochondrial biogenesis [BR:ko03029]				54939000	0	0
B1.1_TRINITY_DN1526_c0_g1_i5.p1	K01179	E3.2.1.4; endoglucanase [EC:3.2.1.4]	A09100 Metabolism	B 09101 Carbohydrate metabolism	C 00500 Starch and sucrose metabolism [PATH:ko00500]	CBM_10			0	116192000
B1.1_TRINITY_DN1527_c0_g3_i2.p1	K08867	WNK, PRKWNK; WNK lysine deficient protein kinase [EC:2.7.11.1]	A09180 Brite Hierarchies	B 09181 Protein families: metabolism	C 01001 Protein kinases [BR:ko01001]		STKc_WNK		4713800	0	0
B1.1_TRINITY_DN1531_c0_g1_i1.p1							Alpha_adaptinC2		0	2025900
B1.1_TRINITY_DN1535_c3_g1_i1.p1									4059300	7298200	1.7979
B1.1_TRINITY_DN1541_c0_g1_i1.p1	K20520	DBNL, ABP1; drebrin-like protein	A09180 Brite Hierarchies	B 09182 Protein families: genetic information processing	C 04131 Membrane trafficking [BR:ko04131]		SH3_Cortactin_like		2709400	0	0
B1.1_TRINITY_DN1541_c1_g1_i4.p1									1680100	0	0
B1.1_TRINITY_DN15426_c1_g1_i2.p1	K12854	SNRNP200, BRR2; pre-mRNA-splicing helicase BRR2 [EC:3.6.4.13]	A09120 Genetic Information Processing	B 09121 Transcription	C 03040 Spliceosome [PATH:ko03040]		Helicase_PWI		23304000	0	0
B1.1_TRINITY_DN1543_c0_g1_i1.p1									0	20972700
B1.1_TRINITY_DN15439_c1_g1_i1.p1	K17255	GDI1_2; Rab GDP dissociation inhibitor	A09180 Brite Hierarchies	B 09183 Protein families: signaling and cellular processes	C 04147 Exosome [BR:ko04147]		PTZ00363		10292000	10902300	1.0593
B1.1_TRINITY_DN15462_c0_g1_i3.p1							Ank_2		13655300	0	0
B1.1_TRINITY_DN15477_c0_g1_i2.p1	K14296	NUP153; nuclear pore complex protein Nup153	A09120 Genetic Information Processing	B 09122 Translation	C 03013 Nucleocytoplasmic transport [PATH:ko03013]				4826700	1398900	0.289825
B1.1_TRINITY_DN15533_c0_g2_i1.p1	K17290	HTATIP2; oxidoreductase [EC:1.1.1.-]	A09180 Brite Hierarchies	B 09183 Protein families: signaling and cellular processes	C 04147 Exosome [BR:ko04147]		CC3_like_SDR_a		317070000	35812000	0.112947
B1.1_TRINITY_DN15533_c2_g1_i1.p1							SMC_prok_B		13049500	3800400	0.29123
B1.1_TRINITY_DN1555_c4_g1_i3.p1	K00817	hisC; histidinol-phosphate aminotransferase [EC:2.6.1.9]	A09100 Metabolism	B 09105 Amino acid metabolism	C 00340 Histidine metabolism [PATH:ko00340]		PLN03026		343250000	244739000	0.713005
B1.1_TRINITY_DN15577_c0_g1_i1.p1	K00750	GYG1, GYG2; glycogenin [EC:2.4.1.186]	A09100 Metabolism	B 09101 Carbohydrate metabolism	C 00500 Starch and sucrose metabolism [PATH:ko00500]		GT8_Glycogenin		374570000	0	0
B1.1_TRINITY_DN15583_c0_g1_i1.p1	K01322	PREP; prolyl oligopeptidase [EC:3.4.21.26]	A09150 Organismal Systems	B 09152 Endocrine system			Peptidase_S9_N		0	24967000
B1.1_TRINITY_DN1563_c1_g1_i6.p1	K14416	HBS1; elongation factor 1 alpha-like protein	A09120 Genetic Information Processing	B 09122 Translation	C 03015 mRNA surveillance pathway [PATH:ko03015]		EF1_alpha		1658160	0	0
B1.1_TRINITY_DN15650_c0_g1_i3.p1	K07466	RFA1, RPA1, rpa; replication factor A1	A09120 Genetic Information Processing	B 09124 Replication and repair	C 03030 DNA replication [PATH:ko03030]		Rep_fac-A_C		30055100	1240400	0.0412709
B1.1_TRINITY_DN15651_c1_g1_i4.p1	K00948	PRPS, prsA; ribose-phosphate pyrophosphokinase [EC:2.7.6.1]	A09100 Metabolism	B 09101 Carbohydrate metabolism	C 00030 Pentose phosphate pathway [PATH:ko00030]		PrsA		6888900	0	0
B1.1_TRINITY_DN15656_c0_g2_i2.p1	K13093	HTATSF1; HIV Tat-specific factor 1	A09180 Brite Hierarchies	B 09182 Protein families: genetic information processing	C 03041 Spliceosome [BR:ko03041]		RRM2_TatSF1_like		2264100	0	0
B1.1_TRINITY_DN1566_c0_g3_i1.p1	K14521	NAT10, KRE33; N-acetyltransferase 10 [EC:2.3.1.-]	A09120 Genetic Information Processing	B 09122 Translation	C 03008 Ribosome biogenesis in eukaryotes [PATH:ko03008]		tRNA_bind_2		6551800	0	0
B1.1_TRINITY_DN1567_c0_g1_i5.p1	K00826	E2.6.1.42, ilvE; branched-chain amino acid aminotransferase [EC:2.6.1.42]	A09100 Metabolism	B 09105 Amino acid metabolism	C 00270 Cysteine and methionine metabolism [PATH:ko00270]		PRK13357		706740000	474870000	0.671916
B1.1_TRINITY_DN1567_c1_g2_i1.p1									22155000	0	0
B1.1_TRINITY_DN15677_c0_g3_i5.p1							iPGM_like		67687000	0	0
B1.1_TRINITY_DN15697_c0_g1_i1.p1	K12392	AP1B1; AP-1 complex subunit beta-1	A09140 Cellular Processes	B 09141 Transport and catabolism	C 04142 Lysosome [PATH:ko04142]		Alpha_adaptinC2		4368800	0	0
B1.1_TRINITY_DN157_c0_g1_i2.p1									2059960	8795000	4.2695
B1.1_TRINITY_DN15709_c0_g1_i3.p1	K12869	CRN, CRNKL1, CLF1, SYF3; crooked neck	A09120 Genetic Information Processing	B 09121 Transcription	C 03040 Spliceosome [PATH:ko03040]				14344400	0	0
B1.1_TRINITY_DN15721_c0_g1_i1.p1									0	1457100
B1.1_TRINITY_DN15726_c0_g1_i1.p1	K11824	AP2A; AP-2 complex subunit alpha	A09140 Cellular Processes	B 09141 Transport and catabolism	C 04144 Endocytosis [PATH:ko04144]		Alpha_adaptin_C		10348400	0	0
B1.1_TRINITY_DN1574_c0_g1_i1.p1	K01893	NARS, asnS; asparaginyl-tRNA synthetase [EC:6.1.1.22]	A09120 Genetic Information Processing	B 09122 Translation	C 00970 Aminoacyl-tRNA biosynthesis [PATH:ko00970]		AsnS		1277280000	4116700	0.00322302
B1.1_TRINITY_DN15766_c0_g1_i2.p1									10374400	0	0
B1.1_TRINITY_DN15769_c0_g1_i1.p1	K05767	IQGAP2_3; Ras GTPase-activating-like protein IQGAP2/3	A09140 Cellular Processes	B 09142 Cell motility	C 04810 Regulation of actin cytoskeleton [PATH:ko04810]		CH_IQGAP		54176000	0	0
B1.1_TRINITY_DN1579_c1_g3_i2.p1	K00364	guaC, GMPR; GMP reductase [EC:1.7.1.7]	A09100 Metabolism	B 09104 Nucleotide metabolism	C 00230 Purine metabolism [PATH:ko00230]		PRK05096		0	2207000
B1.1_TRINITY_DN15791_c0_g1_i1.p1									2205400	0	0
B1.1_TRINITY_DN15793_c0_g1_i2.p1	K05350	bglB; beta-glucosidase [EC:3.2.1.21]	A09100 Metabolism	B 09101 Carbohydrate metabolism	C 00500 Starch and sucrose metabolism [PATH:ko00500]		BGL		0	9469800
B1.1_TRINITY_DN15793_c1_g1_i2.p1	K01188	E3.2.1.21; beta-glucosidase [EC:3.2.1.21]	A09100 Metabolism	B 09101 Carbohydrate metabolism	C 00500 Starch and sucrose metabolism [PATH:ko00500]		Glyco_hydro_1		225439000	1163720000	5.16202
B1.1_TRINITY_DN158_c0_g1_i13.p1	K17498	SPN1, IWS1; transcription factor SPN1	A09180 Brite Hierarchies	B 09182 Protein families: genetic information processing	C 03021 Transcription machinery [BR:ko03021]		COG5139		17930700	0	0
B1.1_TRINITY_DN1580_c0_g2_i9.p1	K12893	SRSF4_5_6, SFRS4_5_6; serine/arginine-rich splicing factor 4/5/6	A09120 Genetic Information Processing	B 09121 Transcription	C 03040 Spliceosome [PATH:ko03040]		RRM2_SRSF1_4_like		430520000	10395500	0.0241464
B1.1_TRINITY_DN15840_c0_g1_i1.p1									0	4797700
B1.1_TRINITY_DN15849_c1_g1_i2.p1									0	10833000
B1.1_TRINITY_DN15867_c0_g1_i1.p1									1611400	1470500	0.912561
B1.1_TRINITY_DN1588_c0_g1_i3.p1	K06666	TUP1; general transcriptional corepressor TUP1	A09130 Environmental Information Processing	B 09132 Signal transduction	C 04011 MAPK signaling pathway - yeast [PATH:ko04011]		WD40		17997000	4336600	0.240962
B1.1_TRINITY_DN1588_c2_g1_i1.p1							Ank_2		0	18845000
B1.1_TRINITY_DN15897_c0_g1_i2.p1	K00700	GBE1, glgB; 1,4-alpha-glucan branching enzyme [EC:2.4.1.18]	A09100 Metabolism	B 09101 Carbohydrate metabolism	C 00500 Starch and sucrose metabolism [PATH:ko00500]		PLN02447		1378750000	21850800	0.0158483
B1.1_TRINITY_DN159_c0_g1_i1.p1	K11259	ILVBL; acetolactate synthase-like protein [EC:2.2.1.-]	A09180 Brite Hierarchies	B 09191 Unclassified: metabolism	C 99980 Enzymes with EC numbers		IlvB		212080000	0	0
B1.1_TRINITY_DN159_c0_g1_i9.p1	K11259	ILVBL; acetolactate synthase-like protein [EC:2.2.1.-]	A09180 Brite Hierarchies	B 09191 Unclassified: metabolism	C 99980 Enzymes with EC numbers		TPP_PYR_POX_like		18114300	0	0
B1.1_TRINITY_DN1591_c0_g1_i1.p1	K20463	OSBPL3_6_7, ORP3_6_7; oxysterol-binding protein-related protein 3/6/7	A09180 Brite Hierarchies	B 09182 Protein families: genetic information processing	C 04131 Membrane trafficking [BR:ko04131]		Oxysterol_BP		8226100	0	0
B1.1_TRINITY_DN1592_c1_g1_i3.p1									0	4394800
B1.1_TRINITY_DN1593_c0_g2_i5.p1									19213000	34969000	1.82007
B1.1_TRINITY_DN15930_c2_g1_i1.p1									458790000	1317530000	2.87175
B1.1_TRINITY_DN15939_c0_g1_i1.p1									45804000	0	0
B1.1_TRINITY_DN15939_c0_g1_i3.p1	K20040	HIP1R, SLA2; huntingtin-interacting protein 1-related protein	A09180 Brite Hierarchies	B 09182 Protein families: genetic information processing	C 04131 Membrane trafficking [BR:ko04131]		ANTH		10737800	0	0
B1.1_TRINITY_DN1594_c1_g1_i2.p1	K18443	GBF1; golgi-specific brefeldin A-resistance guanine nucleotide exchange factor 1	A09140 Cellular Processes	B 09141 Transport and catabolism	C 04144 Endocytosis [PATH:ko04144]		Sec7		4694200	0	0
B1.1_TRINITY_DN1595_c0_g1_i6.p1	K12462	ARHGDI, RHOGDI; Rho GDP-dissociation inhibitor	A09150 Organismal Systems	B 09155 Excretory system			Rho_GDI		215880000	882210000	4.08658
B1.1_TRINITY_DN1596_c0_g2_i2.p1	K16575	ACTR1, ARP1; centractin	A09160 Human Diseases	B 09171 Infectious disease: bacterial	C 05132 Salmonella infection [PATH:ko05132]		ACTIN		35603000	0	0
B1.1_TRINITY_DN1599_c0_g1_i2.p2							HSF_DNA-bind		242847000	0	0
B1.1_TRINITY_DN16_c0_g1_i2.p1							STKc_CAMK		2505000	0	0
B1.1_TRINITY_DN160_c0_g1_i1.p1									0	1505000
B1.1_TRINITY_DN1600_c0_g2_i1.p1	K04499	RUVBL1, RVB1, INO80H; RuvB-like protein 1 [EC:3.6.4.12]	A09130 Environmental Information Processing	B 09132 Signal transduction	C 04310 Wnt signaling pathway [PATH:ko04310]		TIP49		193772000	6668700	0.0344152
B1.1_TRINITY_DN1600_c1_g1_i1.p1									270790000	0	0
B1.1_TRINITY_DN16003_c0_g2_i6.p1	K22073	IBA57; transferase CAF17, mitochondrial [EC:2.1.-.-]	A09180 Brite Hierarchies	B 09182 Protein families: genetic information processing	C 03029 Mitochondrial biogenesis [BR:ko03029]				22130700	0	0
B1.1_TRINITY_DN16008_c0_g1_i1.p1									0	9928000
B1.1_TRINITY_DN16024_c0_g1_i1.p1									7448800	0	0
B1.1_TRINITY_DN1604_c0_g1_i4.p1	K12838	PUF60; poly(U)-binding-splicing factor PUF60	A09120 Genetic Information Processing	B 09121 Transcription	C 03040 Spliceosome [PATH:ko03040]		RRM1_PUF60		11733500	2844700	0.242443
B1.1_TRINITY_DN1605_c0_g1_i2.p1	K03249	EIF3F; translation initiation factor 3 subunit F	A09180 Brite Hierarchies	B 09182 Protein families: genetic information processing	C 03012 Translation factors [BR:ko03012]		MPN_eIF3f		285580000	0	0
B1.1_TRINITY_DN16051_c0_g1_i1.p1									26411000	11304000	0.428003
B1.1_TRINITY_DN16067_c1_g1_i1.p1									27116000	0	0
B1.1_TRINITY_DN1607_c0_g1_i4.p1							RRM1_U1A_like		31226000	0	0
B1.1_TRINITY_DN16082_c1_g1_i1.p1	K02150	ATPeV1E, ATP6E; V-type H+-transporting ATPase subunit E	A09100 Metabolism	B 09102 Energy metabolism	C 00190 Oxidative phosphorylation [PATH:ko00190]		vATP-synt_E		3.5133e+09	1256120000	0.357533
B1.1_TRINITY_DN1610_c0_g1_i5.p1	K00661	maa; maltose O-acetyltransferase [EC:2.3.1.79]	A09180 Brite Hierarchies	B 09191 Unclassified: metabolism	C 99980 Enzymes with EC numbers		LbH_MAT_GAT		2416400	52650000	21.7886
B1.1_TRINITY_DN1610_c1_g1_i1.p1	K00940	ndk, NME; nucleoside-diphosphate kinase [EC:2.7.4.6]	A09100 Metabolism	B 09104 Nucleotide metabolism	C 00230 Purine metabolism [PATH:ko00230]		PTZ00093		1211590000	998180000	0.82386
B1.1_TRINITY_DN16109_c1_g1_i1.p1	K10419	DYNLRB, DNCL2; dynein light chain roadblock-type	A09160 Human Diseases	B 09171 Infectious disease: bacterial	C 05132 Salmonella infection [PATH:ko05132]		Robl_LC7		4921400	1012800	0.205795
B1.1_TRINITY_DN16117_c0_g1_i1.p1							E_set_AMPKbeta_like_N		9957800	17461000	1.7535
B1.1_TRINITY_DN16125_c5_g1_i1.p1	K01181	E3.2.1.8, xynA; endo-1,4-beta-xylanase [EC:3.2.1.8]	A09180 Brite Hierarchies	B 09191 Unclassified: metabolism	C 99980 Enzymes with EC numbers		Glyco_hydro_10	GH10	0	4302600
B1.1_TRINITY_DN16131_c0_g1_i1.p1									1896700	0	0
B1.1_TRINITY_DN1616_c0_g1_i2.p1	K02155	ATPeV0C, ATP6L; V-type H+-transporting ATPase 16kDa proteolipid subunit	A09100 Metabolism	B 09102 Energy metabolism	C 00190 Oxidative phosphorylation [PATH:ko00190]		V_ATP_synt_C		146830000	0	0
B1.1_TRINITY_DN1616_c1_g1_i2.p1	K07897	RAB7A; Ras-related protein Rab-7A	A09140 Cellular Processes	B 09141 Transport and catabolism	C 04144 Endocytosis [PATH:ko04144]		Rab7		132103000	0	0
B1.1_TRINITY_DN1616_c2_g1_i2.p1	K03267	ERF3, GSPT; peptide chain release factor subunit 3	A09120 Genetic Information Processing	B 09122 Translation	C 03015 mRNA surveillance pathway [PATH:ko03015]		TEF1		268670000	1515700	0.00564149
B1.1_TRINITY_DN1616_c5_g1_i2.p1	K20523	SH3YL1; SH3 domain-containing YSC84-like protein 1	A09180 Brite Hierarchies	B 09182 Protein families: genetic information processing	C 04131 Membrane trafficking [BR:ko04131]		SYLF_SH3YL1_like		203621000	29578500	0.145263
B1.1_TRINITY_DN16163_c0_g1_i1.p1	K11232	YPD1; osomolarity two-component system, phosphorelay intermediate protein YPD1	A09130 Environmental Information Processing	B 09132 Signal transduction	C 02020 Two-component system [PATH:ko02020]				11015700	0	0
B1.1_TRINITY_DN16175_c0_g1_i1.p1	K12397	AP3B; AP-3 complex subunit beta	A09140 Cellular Processes	B 09141 Transport and catabolism	C 04142 Lysosome [PATH:ko04142]				1201880	0	0
B1.1_TRINITY_DN1618_c1_g1_i5.p1	K00147	proA; glutamate-5-semialdehyde dehydrogenase [EC:1.2.1.41]	A09100 Metabolism	B 09105 Amino acid metabolism	C 00330 Arginine and proline metabolism [PATH:ko00330]		ALDH_F18-19_ProA-GPR		760980000	1772150000	2.32877
B1.1_TRINITY_DN16180_c0_g2_i3.p1	K04069	pflA, pflC, pflE; pyruvate formate lyase activating enzyme [EC:1.97.1.4]	A09180 Brite Hierarchies	B 09191 Unclassified: metabolism	C 99980 Enzymes with EC numbers		PFLA		782260000	771320000	0.986015
B1.1_TRINITY_DN1619_c1_g1_i1.p1							RGL4_N	PL4	25520000	343400000	13.4561
B1.1_TRINITY_DN162_c1_g4_i1.p1	K06691	RPN13; 26S proteasome regulatory subunit N13	A09120 Genetic Information Processing	B 09123 Folding, sorting and degradation	C 03050 Proteasome [PATH:ko03050]		PH_Rpn13		167996000	107967000	0.642676
B1.1_TRINITY_DN1620_c0_g1_i3.p1	K05758	ARPC2; actin related protein 2/3 complex, subunit 2	A09140 Cellular Processes	B 09141 Transport and catabolism	C 04144 Endocytosis [PATH:ko04144]		P34-Arc		212430000	47270000	0.22252
B1.1_TRINITY_DN16205_c0_g2_i1.p1									0	62734200
B1.1_TRINITY_DN1623_c0_g1_i3.p1							SET_LegAS4-like		251552000	0	0
B1.1_TRINITY_DN16240_c0_g1_i2.p1	K12881	THOC4, ALY; THO complex subunit 4	A09120 Genetic Information Processing	B 09121 Transcription	C 03040 Spliceosome [PATH:ko03040]		RRM_Aly_REF_like		69375200	1661300	0.0239466
B1.1_TRINITY_DN16261_c0_g1_i1.p1							RsmB		0	799130
B1.1_TRINITY_DN1627_c0_g1_i4.p1						CBM_10	Glyco_hydro_45	fungi_doc+fungi_doc	2086100	4885180000	2341.78
B1.1_TRINITY_DN1627_c0_g1_i6.p1							Glyco_hydro_45	GH45_1	0	5680600
B1.1_TRINITY_DN1627_c0_g2_i14.p1						CBM_10	Glyco_hydro_45	GH45_1	0	175620000
B1.1_TRINITY_DN1627_c0_g2_i6.p1						CBM_10	Glyco_hydro_45	GH45_1	3511800	6.05952e+09	1725.47
B1.1_TRINITY_DN1627_c0_g3_i1.p1							Glyco_hydro_45	GH45	0	302142400
B1.1_TRINITY_DN1627_c0_g4_i2.p1							Glyco_hydro_45	GH45	0	1.49735e+09
B1.1_TRINITY_DN1628_c0_g1_i2.p1							M1_APN-Q_like		74187000	29825600	0.402033
B1.1_TRINITY_DN163_c0_g3_i2.p1	K17302	COPB2, SEC27; coatomer subunit beta'	A09180 Brite Hierarchies	B 09182 Protein families: genetic information processing	C 04131 Membrane trafficking [BR:ko04131]				10185200	0	0
B1.1_TRINITY_DN16327_c0_g1_i1.p1									0	3536800
B1.1_TRINITY_DN16329_c0_g1_i1.p1									2929900	0	0
B1.1_TRINITY_DN16338_c0_g1_i1.p1	K03255	TIF31, CLU1; protein TIF31	A09180 Brite Hierarchies	B 09182 Protein families: genetic information processing	C 03012 Translation factors [BR:ko03012]		CLU-central		17221200	0	0
B1.1_TRINITY_DN16342_c0_g1_i1.p1	K03240	EIF2B5; translation initiation factor eIF-2B subunit epsilon	A09160 Human Diseases	B 09172 Infectious disease: viral			eIF-2B_epsilon_N		69331000	0	0
B1.1_TRINITY_DN16346_c0_g1_i2.p1	K03424	tatD; TatD DNase family protein [EC:3.1.21.-]	A09180 Brite Hierarchies	B 09191 Unclassified: metabolism	C 99980 Enzymes with EC numbers		TatD_DNase		8119600	0	0
B1.1_TRINITY_DN16380_c2_g1_i1.p1									64048000	79851000	1.24674
B1.1_TRINITY_DN164_c0_g1_i8.p1	K23481	VPS1; vacuolar protein sorting-associated protein 1	A09180 Brite Hierarchies	B 09182 Protein families: genetic information processing	C 04131 Membrane trafficking [BR:ko04131]		DLP_1		395390000	0	0
B1.1_TRINITY_DN1643_c1_g1_i1.p1									1360770	0	0
B1.1_TRINITY_DN1643_c2_g1_i1.p1									13177200	0	0
B1.1_TRINITY_DN1643_c2_g1_i4.p1									593720000	430532000	0.725143
B1.1_TRINITY_DN1645_c0_g1_i5.p1							CDC50		51446000	0	0
B1.1_TRINITY_DN1646_c0_g1_i1.p2									36750000	79989000	2.17657
B1.1_TRINITY_DN1646_c2_g1_i2.p1	K14454	GOT1; aspartate aminotransferase, cytoplasmic [EC:2.6.1.1]	A09100 Metabolism	B 09102 Energy metabolism	C 00710 Carbon fixation in photosynthetic organisms [PATH:ko00710]		PLN02397		9881000	53871200	5.452
B1.1_TRINITY_DN1646_c2_g1_i3.p1	K14454	GOT1; aspartate aminotransferase, cytoplasmic [EC:2.6.1.1]	A09100 Metabolism	B 09102 Energy metabolism	C 00710 Carbon fixation in photosynthetic organisms [PATH:ko00710]		PRK09257		15314500	115109000	7.51634
B1.1_TRINITY_DN165_c0_g1_i6.p2									2777400	684820000	246.569
B1.1_TRINITY_DN16507_c0_g1_i2.p1	K06943	NOG1; nucleolar GTP-binding protein	A09120 Genetic Information Processing	B 09122 Translation	C 03008 Ribosome biogenesis in eukaryotes [PATH:ko03008]		NOGCT		27780000	0	0
B1.1_TRINITY_DN16532_c1_g1_i1.p1							RhoGAP_fLRG1		2296170	0	0
B1.1_TRINITY_DN16533_c0_g1_i1.p1	K02872	RP-L13Ae, RPL13A; large subunit ribosomal protein L13Ae	A09120 Genetic Information Processing	B 09122 Translation	C 03010 Ribosome [PATH:ko03010]		PTZ00068		281650000	0	0
B1.1_TRINITY_DN16550_c0_g1_i6.p1	K04797	pfdA, PFDN5; prefoldin alpha subunit	A09180 Brite Hierarchies	B 09182 Protein families: genetic information processing	C 03110 Chaperones and folding catalysts [BR:ko03110]		Prefoldin_alpha		34231000	14550800	0.425077
B1.1_TRINITY_DN1656_c0_g1_i2.p1	K24962	CCDC47; PAT complex subunit CCDC47	A09180 Brite Hierarchies	B 09182 Protein families: genetic information processing	C 03110 Chaperones and folding catalysts [BR:ko03110]		DUF1682		35674000	0	0
B1.1_TRINITY_DN1656_c2_g1_i1.p1							DUF4203		10295000	0	0
B1.1_TRINITY_DN1657_c0_g1_i3.p1	K08794	CAMK1; calcium/calmodulin-dependent protein kinase I [EC:2.7.11.17]	A09130 Environmental Information Processing	B 09132 Signal transduction	C 04020 Calcium signaling pathway [PATH:ko04020]		STKc_CAMK		213880000	1781600	0.0083299
B1.1_TRINITY_DN16595_c0_g1_i1.p1							PKS		11336800	0	0
B1.1_TRINITY_DN16605_c0_g1_i1.p1							DPBB_EXLX1-like		0	34557900
B1.1_TRINITY_DN1665_c0_g1_i2.p1	K24136	pgdX; glutathione-dependent peroxiredoxin [EC:1.11.1.27]	A09100 Metabolism	B 09106 Metabolism of other amino acids	C 00480 Glutathione metabolism [PATH:ko00480]		AHP1		1768950000	2.62126e+09	1.48182
B1.1_TRINITY_DN1669_c0_g2_i5.p1	K00966	GMPP; mannose-1-phosphate guanylyltransferase [EC:2.7.7.13]	A09100 Metabolism	B 09101 Carbohydrate metabolism	C 00051 Fructose and mannose metabolism [PATH:ko00051]		M1P_guanylylT_B_like_N		300470000	27867600	0.0927467
B1.1_TRINITY_DN1669_c2_g1_i2.p1	K01897	ACSL, fadD; long-chain acyl-CoA synthetase [EC:6.2.1.3]	A09100 Metabolism	B 09103 Lipid metabolism	C 00061 Fatty acid biosynthesis [PATH:ko00061]				18548200	0	0
B1.1_TRINITY_DN16695_c0_g1_i1.p1									3318800	0	0
B1.1_TRINITY_DN167_c5_g1_i1.p1	K15425	PPP4R2; serine/threonine-protein phosphatase 4 regulatory subunit 2	A09180 Brite Hierarchies	B 09181 Protein families: metabolism	C 01009 Protein phosphatases and associated proteins [BR:ko01009]				6160600	0	0
B1.1_TRINITY_DN1670_c0_g1_i1.p1							SMC_prok_B		25848000	22999100	0.889783
B1.1_TRINITY_DN1671_c0_g1_i1.p1	K01937	pyrG, CTPS; CTP synthase [EC:6.3.4.2]	A09100 Metabolism	B 09104 Nucleotide metabolism	C 00240 Pyrimidine metabolism [PATH:ko00240]		PLN02327		541230000	12720000	0.023502
B1.1_TRINITY_DN1671_c0_g1_i7.p1	K01937	pyrG, CTPS; CTP synthase [EC:6.3.4.2]	A09100 Metabolism	B 09104 Nucleotide metabolism	C 00240 Pyrimidine metabolism [PATH:ko00240]		PLN02327		23680000	0	0
B1.1_TRINITY_DN16740_c0_g1_i4.p1	K01641	HMGCS; hydroxymethylglutaryl-CoA synthase [EC:2.3.3.10]	A09100 Metabolism	B 09101 Carbohydrate metabolism	C 00650 Butanoate metabolism [PATH:ko00650]		HMG-CoA-S_euk		403810000	0	0
B1.1_TRINITY_DN16754_c0_g1_i3.p1	K02152	ATPeV1G, ATP6G; V-type H+-transporting ATPase subunit G	A09100 Metabolism	B 09102 Energy metabolism	C 00190 Oxidative phosphorylation [PATH:ko00190]		V-ATPase_G		851600000	215690000	0.253276
B1.1_TRINITY_DN1679_c0_g2_i4.p1	K19833	CLA4; serine/threonine-protein kinase CLA4 [EC:2.7.11.1]	A09130 Environmental Information Processing	B 09132 Signal transduction	C 04011 MAPK signaling pathway - yeast [PATH:ko04011]		STKc_PAK		10499400	0	0
B1.1_TRINITY_DN16795_c0_g1_i1.p1	K05544	DUS3; tRNA-dihydrouridine synthase 3 [EC:1.3.1.89]	A09180 Brite Hierarchies	B 09182 Protein families: genetic information processing	C 03016 Transfer RNA biogenesis [BR:ko03016]		DUS_like_FMN		7318500	0	0
B1.1_TRINITY_DN168_c1_g2_i1.p1	K01183	E3.2.1.14; chitinase [EC:3.2.1.14]	A09100 Metabolism	B 09101 Carbohydrate metabolism	C 00520 Amino sugar and nucleotide sugar metabolism [PATH:ko00520]		Glyco_18	GH18	479600000	200132000	0.417289
B1.1_TRINITY_DN1683_c0_g1_i2.p1	K24706	SCUBE2; signal peptide, CUB and EGF-like domain-containing protein 2	A09130 Environmental Information Processing	B 09132 Signal transduction	C 04340 Hedgehog signaling pathway [PATH:ko04340]				25420000	0	0
B1.1_TRINITY_DN1684_c0_g1_i3.p1	K03426	E3.6.1.22, NUDT12, nudC; NAD+ diphosphatase [EC:3.6.1.22]	A09100 Metabolism	B 09108 Metabolism of cofactors and vitamins	C 00760 Nicotinate and nicotinamide metabolism [PATH:ko00760]		NADH_pyrophosphatase		49988000	149976000	3.00024
B1.1_TRINITY_DN16848_c0_g2_i2.p1	K09522	DNAJC2; DnaJ homolog subfamily C member 2	A09180 Brite Hierarchies	B 09182 Protein families: genetic information processing	C 03110 Chaperones and folding catalysts [BR:ko03110]		ZUO1		5441700	0	0
B1.1_TRINITY_DN16868_c0_g1_i3.p1							PMT1		24439000	35063000	1.43472
B1.1_TRINITY_DN1688_c0_g3_i1.p1	K04460	PPP5C; serine/threonine-protein phosphatase 5 [EC:3.1.3.16]	A09130 Environmental Information Processing	B 09132 Signal transduction	C 04010 MAPK signaling pathway [PATH:ko04010]		MPP_PP5_C		67420400	1263500	0.0187406
B1.1_TRINITY_DN1689_c0_g2_i3.p1									0	11862100
B1.1_TRINITY_DN16890_c0_g1_i3.p1	K00656	E2.3.1.54, pflD; formate C-acetyltransferase [EC:2.3.1.54]	A09100 Metabolism	B 09101 Carbohydrate metabolism	C 00620 Pyruvate metabolism [PATH:ko00620]		PFL1		1.12526e+10	1846720000	0.164115
B1.1_TRINITY_DN169_c0_g1_i11.p1	K01188	E3.2.1.21; beta-glucosidase [EC:3.2.1.21]	A09100 Metabolism	B 09101 Carbohydrate metabolism	C 00500 Starch and sucrose metabolism [PATH:ko00500]		Glyco_hydro_1	GH1	2530000000	1.09254e+10	4.31834
B1.1_TRINITY_DN169_c0_g1_i13.p1	K01188	E3.2.1.21; beta-glucosidase [EC:3.2.1.21]	A09100 Metabolism	B 09101 Carbohydrate metabolism	C 00500 Starch and sucrose metabolism [PATH:ko00500]		Glyco_hydro_1	GH1	29230000	184694000	6.31865
B1.1_TRINITY_DN169_c0_g1_i21.p1	K01188	E3.2.1.21; beta-glucosidase [EC:3.2.1.21]	A09100 Metabolism	B 09101 Carbohydrate metabolism	C 00500 Starch and sucrose metabolism [PATH:ko00500]		Glyco_hydro_1	GH1	36453000	98719000	2.70812
B1.1_TRINITY_DN169_c0_g1_i24.p1							Glyco_hydro_1		13122800	1472500	0.112209
B1.1_TRINITY_DN169_c0_g1_i30.p1	K01188	E3.2.1.21; beta-glucosidase [EC:3.2.1.21]	A09100 Metabolism	B 09101 Carbohydrate metabolism	C 00500 Starch and sucrose metabolism [PATH:ko00500]		Glyco_hydro_1	GH1	375710000	2.10195e+09	5.59461
B1.1_TRINITY_DN169_c0_g1_i33.p1	K01188	E3.2.1.21; beta-glucosidase [EC:3.2.1.21]	A09100 Metabolism	B 09101 Carbohydrate metabolism	C 00500 Starch and sucrose metabolism [PATH:ko00500]		Glyco_hydro_1	GH1	46390400	643880000	13.8796
B1.1_TRINITY_DN16913_c0_g1_i1.p1	K03424	tatD; TatD DNase family protein [EC:3.1.21.-]	A09180 Brite Hierarchies	B 09191 Unclassified: metabolism	C 99980 Enzymes with EC numbers		TatD_DNAse		0	7689600
B1.1_TRINITY_DN1694_c0_g1_i1.p1									0	12835700
B1.1_TRINITY_DN16965_c2_g1_i1.p1	K14676	NTE, NRE; lysophospholipid hydrolase [EC:3.1.1.5]	A09100 Metabolism	B 09103 Lipid metabolism	C 00564 Glycerophospholipid metabolism [PATH:ko00564]				913380	0	0
B1.1_TRINITY_DN1697_c0_g1_i1.p1	K01803	TPI, tpiA; triosephosphate isomerase (TIM) [EC:5.3.1.1]	A09100 Metabolism	B 09101 Carbohydrate metabolism	C 00010 Glycolysis / Gluconeogenesis [PATH:ko00010]		PTZ00333		4.1939e+09	34199800000	8.15465
B1.1_TRINITY_DN1697_c6_g1_i1.p1									16461800	98934000	6.00991
B1.1_TRINITY_DN16972_c0_g1_i1.p1	K11541	URA2; carbamoyl-phosphate synthase / aspartate carbamoyltransferase [EC:6.3.5.5 2.1.3.2]	A09100 Metabolism	B 09104 Nucleotide metabolism	C 00240 Pyrimidine metabolism [PATH:ko00240]		CPSaseII_lrg		638740000	7145700	0.0111872
B1.1_TRINITY_DN16984_c0_g1_i1.p1	K03247	EIF3H; translation initiation factor 3 subunit H	A09160 Human Diseases	B 09172 Infectious disease: viral			MPN_eIF3h		486340000	2142300	0.00440494
B1.1_TRINITY_DN1699_c0_g1_i5.p1									5563700	0	0
B1.1_TRINITY_DN17_c0_g1_i1.p1							VTC1		48659000	16653000	0.342239
B1.1_TRINITY_DN1700_c1_g1_i11.p1	K12819	SLU7; pre-mRNA-processing factor SLU7	A09120 Genetic Information Processing	B 09121 Transcription	C 03040 Spliceosome [PATH:ko03040]		Slu7		9597500	0	0
B1.1_TRINITY_DN17013_c0_g1_i1.p1							choice_anch_A		0	2621900
B1.1_TRINITY_DN1702_c2_g1_i1.p1									159855000	612400000	3.83097
B1.1_TRINITY_DN17025_c1_g1_i1.p1									1986550	0	0
B1.1_TRINITY_DN17047_c0_g1_i3.p1	K19757	RSPH9; radial spoke head protein 9	A09180 Brite Hierarchies	B 09183 Protein families: signaling and cellular processes	C 04812 Cytoskeleton proteins [BR:ko04812]		Radial_spoke		11925000	0	0
B1.1_TRINITY_DN17050_c0_g1_i1.p1	K11087	SNRPD1, SMD1; small nuclear ribonucleoprotein D1	A09120 Genetic Information Processing	B 09121 Transcription	C 03040 Spliceosome [PATH:ko03040]		Sm_D1		26009600	0	0
B1.1_TRINITY_DN17071_c0_g1_i10.p1							Flavodoxin_1		21044700	739690	0.0351485
B1.1_TRINITY_DN17071_c0_g1_i12.p1							Flavodoxin_1		33363000	0	0
B1.1_TRINITY_DN17077_c0_g1_i2.p1	K12670	WBP1; oligosaccharyltransferase complex subunit beta	A09100 Metabolism	B 09107 Glycan biosynthesis and metabolism	C 00510 N-Glycan biosynthesis [PATH:ko00510]		DDOST_48kD		77689000	0	0
B1.1_TRINITY_DN17077_c1_g1_i1.p1									13734000	0	0
B1.1_TRINITY_DN17081_c7_g1_i1.p1									0	49361000
B1.1_TRINITY_DN1709_c1_g1_i6.p1									9395100	1312800	0.139732
B1.1_TRINITY_DN17106_c0_g1_i6.p1									9666900	0	0
B1.1_TRINITY_DN17106_c2_g1_i1.p1	K04043	dnaK, HSPA9; molecular chaperone DnaK	A09120 Genetic Information Processing	B 09123 Folding, sorting and degradation	C 03018 RNA degradation [PATH:ko03018]		HSP70		14037800	0	0
B1.1_TRINITY_DN1711_c0_g1_i3.p1	K00611	OTC, argF, argI; ornithine carbamoyltransferase [EC:2.1.3.3]	A09100 Metabolism	B 09105 Amino acid metabolism	C 00220 Arginine biosynthesis [PATH:ko00220]		PRK00779		864860000	47258600	0.0546431
B1.1_TRINITY_DN1711_c1_g1_i2.p1	K13201	TIA1, TIAL1; nucleolysin TIA-1/TIAR	A09180 Brite Hierarchies	B 09182 Protein families: genetic information processing	C 03019 Messenger RNA biogenesis [BR:ko03019]		RRM2_PUB1		5780000	0	0
B1.1_TRINITY_DN1715_c0_g1_i1.p1									2804160	327490	0.116787
B1.1_TRINITY_DN1717_c0_g1_i2.p1	K22285	OSBPL8, ORP8; oxysterol-binding protein-related protein 8	A09180 Brite Hierarchies	B 09182 Protein families: genetic information processing	C 04131 Membrane trafficking [BR:ko04131]		Oxysterol_BP		377810000	63636000	0.168434
B1.1_TRINITY_DN1718_c0_g1_i1.p1	K00826	E2.6.1.42, ilvE; branched-chain amino acid aminotransferase [EC:2.6.1.42]	A09100 Metabolism	B 09105 Amino acid metabolism	C 00270 Cysteine and methionine metabolism [PATH:ko00270]		PRK13357		1067840000	6.008e+09	5.62631
B1.1_TRINITY_DN17193_c0_g1_i4.p1	K00972	UAP1; UDP-N-acetylglucosamine/UDP-N-acetylgalactosamine diphosphorylase [EC:2.7.7.23 2.7.7.83]	A09100 Metabolism	B 09101 Carbohydrate metabolism	C 00520 Amino sugar and nucleotide sugar metabolism [PATH:ko00520]		UDPGlcNAc_PPase		1613180000	780450000	0.483796
B1.1_TRINITY_DN17193_c0_g2_i1.p1	K00972	UAP1; UDP-N-acetylglucosamine/UDP-N-acetylgalactosamine diphosphorylase [EC:2.7.7.23 2.7.7.83]	A09100 Metabolism	B 09101 Carbohydrate metabolism	C 00520 Amino sugar and nucleotide sugar metabolism [PATH:ko00520]		PLN02435		184891000	56950000	0.308019
B1.1_TRINITY_DN172_c0_g1_i1.p1	K00293	LYS9; saccharopine dehydrogenase (NADP+, L-glutamate forming) [EC:1.5.1.10]	A09100 Metabolism	B 09105 Amino acid metabolism	C 00300 Lysine biosynthesis [PATH:ko00300]		PLN02819		6.5884e+09	1087170000	0.165013
B1.1_TRINITY_DN1721_c1_g1_i2.p1	K02727	PSMA3; 20S proteasome subunit alpha 7 [EC:3.4.25.1]	A09120 Genetic Information Processing	B 09123 Folding, sorting and degradation	C 03050 Proteasome [PATH:ko03050]		proteasome_alpha_type_3		88016000	165241000	1.8774
B1.1_TRINITY_DN17223_c0_g1_i2.p1	K14018	PLAA, DOA1, UFD3; phospholipase A-2-activating protein	A09120 Genetic Information Processing	B 09123 Folding, sorting and degradation	C 04141 Protein processing in endoplasmic reticulum [PATH:ko04141]		PUL		3782600	0	0
B1.1_TRINITY_DN17223_c1_g1_i1.p1							vWA_interalpha_trypsin_inhibitor		3380500	0	0
B1.1_TRINITY_DN17239_c0_g1_i1.p1							Nudix_hydrolase_3		19184900	17428000	0.908423
B1.1_TRINITY_DN1726_c1_g1_i2.p1									2886800	0	0
B1.1_TRINITY_DN1726_c8_g1_i1.p1									0	3494500
B1.1_TRINITY_DN17266_c0_g1_i1.p1									3795100	0	0
B1.1_TRINITY_DN1727_c0_g1_i1.p1	K03257	EIF4A; translation initiation factor 4A	A09180 Brite Hierarchies	B 09182 Protein families: genetic information processing	C 03019 Messenger RNA biogenesis [BR:ko03019]		PTZ00424		3.5337e+09	332341000	0.094049
B1.1_TRINITY_DN17282_c0_g1_i1.p1							CE4_ClCDA_like	CE4	2559300	56921000	22.2408
B1.1_TRINITY_DN1732_c1_g1_i1.p1									2587000	0	0
B1.1_TRINITY_DN17320_c0_g1_i2.p1	K20792	NAA15_16; N-alpha-acetyltransferase 15/16, NatA auxiliary subunit	A09180 Brite Hierarchies	B 09182 Protein families: genetic information processing	C 03036 Chromosome and associated proteins [BR:ko03036]		NARP1		58805000	0	0
B1.1_TRINITY_DN17320_c0_g1_i3.p1	K20792	NAA15_16; N-alpha-acetyltransferase 15/16, NatA auxiliary subunit	A09180 Brite Hierarchies	B 09182 Protein families: genetic information processing	C 03036 Chromosome and associated proteins [BR:ko03036]		NARP1		17588300	0	0
B1.1_TRINITY_DN1733_c4_g1_i1.p1									0	1651200
B1.1_TRINITY_DN17370_c0_g2_i1.p1	K00327	POR; NADPH-ferrihemoprotein reductase [EC:1.6.2.4]	A09180 Brite Hierarchies	B 09191 Unclassified: metabolism	C 99980 Enzymes with EC numbers		CYPOR		20918000	0	0
B1.1_TRINITY_DN17381_c0_g1_i1.p1							Phd_like_VIAF		10350600	0	0
B1.1_TRINITY_DN17394_c1_g1_i1.p1	K23038	ZC3H14; zinc finger CCCH domain-containing protein 14	A09180 Brite Hierarchies	B 09182 Protein families: genetic information processing	C 03019 Messenger RNA biogenesis [BR:ko03019]				115405000	16939000	0.146779
B1.1_TRINITY_DN1741_c0_g1_i2.p1									21053200	0	0
B1.1_TRINITY_DN1741_c1_g2_i2.p1									0	3466100
B1.1_TRINITY_DN1741_c3_g1_i2.p1	K01537	ATP2C; P-type Ca2+ transporter type 2C [EC:7.2.2.10]	A09180 Brite Hierarchies	B 09191 Unclassified: metabolism	C 99980 Enzymes with EC numbers		P-type_ATPase_Ca_prok		13351700	0	0
B1.1_TRINITY_DN1742_c0_g1_i6.p2	K15042	KPNA5_6; importin subunit alpha-6/7	A09120 Genetic Information Processing	B 09122 Translation	C 03013 Nucleocytoplasmic transport [PATH:ko03013]		SRP1		19282900	0	0
B1.1_TRINITY_DN1742_c0_g1_i8.p1	K15042	KPNA5_6; importin subunit alpha-6/7	A09120 Genetic Information Processing	B 09122 Translation	C 03013 Nucleocytoplasmic transport [PATH:ko03013]		SRP1		107191000	0	0
B1.1_TRINITY_DN1742_c6_g1_i1.p1	K02327	POLD1; DNA polymerase delta subunit 1 [EC:2.7.7.7]	A09120 Genetic Information Processing	B 09124 Replication and repair	C 03030 DNA replication [PATH:ko03030]		PTZ00166		7794800	0	0
B1.1_TRINITY_DN1744_c0_g1_i1.p1	K08773	RALBP1; RalA-binding protein 1	A09130 Environmental Information Processing	B 09132 Signal transduction	C 04014 Ras signaling pathway [PATH:ko04014]				1183900	0	0
B1.1_TRINITY_DN17444_c1_g1_i5.p1	K10885	XRCC5, KU80, G22P2; ATP-dependent DNA helicase 2 subunit 2	A09120 Genetic Information Processing	B 09124 Replication and repair	C 03450 Non-homologous end-joining [PATH:ko03450]				9675800	0	0
B1.1_TRINITY_DN17447_c0_g4_i1.p1									0	9150500
B1.1_TRINITY_DN1746_c0_g1_i8.p1	K14648	ENDOU, PP11; poly(U)-specific endoribonuclease [EC:3.1.-.-]	A09180 Brite Hierarchies	B 09191 Unclassified: metabolism	C 99980 Enzymes with EC numbers		XendoU		73044000	3038700	0.041601
B1.1_TRINITY_DN17468_c0_g1_i2.p1	K18578	CEL74A; xyloglucan-specific exo-beta-1,4-glucanase [EC:3.2.1.155]	A09180 Brite Hierarchies	B 09191 Unclassified: metabolism	C 99980 Enzymes with EC numbers	CBM_10	CBM_10	GH74+fungi_doc	0	877460000
B1.1_TRINITY_DN1747_c0_g1_i1.p1	K03063	PSMC4, RPT3; 26S proteasome regulatory subunit T3	A09120 Genetic Information Processing	B 09123 Folding, sorting and degradation	C 03050 Proteasome [PATH:ko03050]		PTZ00454		484340000	34123000	0.0704526
B1.1_TRINITY_DN1747_c1_g1_i1.p1	K10755	RFC2_4; replication factor C subunit 2/4	A09120 Genetic Information Processing	B 09124 Replication and repair	C 03030 DNA replication [PATH:ko03030]		PLN03025		15857000	0	0
B1.1_TRINITY_DN1747_c2_g1_i2.p1	K01836	PGM3; phosphoacetylglucosamine mutase [EC:5.4.2.3]	A09100 Metabolism	B 09101 Carbohydrate metabolism	C 00520 Amino sugar and nucleotide sugar metabolism [PATH:ko00520]		PGM3		627980000	520300000	0.82853
B1.1_TRINITY_DN17487_c0_g1_i1.p1	K12472	EPS15; epidermal growth factor receptor substrate 15	A09140 Cellular Processes	B 09141 Transport and catabolism	C 04144 Endocytosis [PATH:ko04144]		EH		20644300	0	0
B1.1_TRINITY_DN175_c0_g1_i5.p1	K03231	EEF1A; elongation factor 1-alpha	A09120 Genetic Information Processing	B 09122 Translation	C 03013 Nucleocytoplasmic transport [PATH:ko03013]		PTZ00141		62443000000	3.52822e+09	0.0565031
B1.1_TRINITY_DN17518_c0_g1_i1.p1	K00667	FAS2; fatty acid synthase subunit alpha, fungi type [EC:2.3.1.86]	A09100 Metabolism	B 09103 Lipid metabolism	C 00061 Fatty acid biosynthesis [PATH:ko00061]		FabG2		120820000	0	0
B1.1_TRINITY_DN1753_c0_g2_i5.p1	K10707	VAPB, ALS8; vesicle-associated membrane protein-associated protein B	A09150 Organismal Systems	B 09154 Digestive system			Motile_Sperm		144411000	141302000	0.978471
B1.1_TRINITY_DN17546_c1_g1_i1.p1	K02999	RPA1, POLR1A; DNA-directed RNA polymerase I subunit RPA1 [EC:2.7.7.6]	A09120 Genetic Information Processing	B 09121 Transcription	C 03020 RNA polymerase [PATH:ko03020]				28257000	0	0
B1.1_TRINITY_DN17558_c0_g1_i1.p1	K03242	EIF2S3; translation initiation factor 2 subunit 3	A09180 Brite Hierarchies	B 09182 Protein families: genetic information processing	C 03012 Translation factors [BR:ko03012]		PTZ00327		1135920000	24951200	0.0219656
B1.1_TRINITY_DN17586_c0_g1_i1.p1									1590800	0	0
B1.1_TRINITY_DN1760_c0_g2_i9.p1	K09497	CCT5; T-complex protein 1 subunit epsilon	A09180 Brite Hierarchies	B 09182 Protein families: genetic information processing	C 03110 Chaperones and folding catalysts [BR:ko03110]		TCP1_epsilon		533390000	32991000	0.0618516
B1.1_TRINITY_DN1762_c0_g1_i3.p1	K04630	GNAI; guanine nucleotide-binding protein G(i) subunit alpha	A09130 Environmental Information Processing	B 09132 Signal transduction	C 04015 Rap1 signaling pathway [PATH:ko04015]		G-alpha		520210000	40827900	0.0784835
B1.1_TRINITY_DN1762_c0_g2_i9.p1	K05857	PLCD; phosphatidylinositol phospholipase C, delta [EC:3.1.4.11]	A09100 Metabolism	B 09101 Carbohydrate metabolism	C 00562 Inositol phosphate metabolism [PATH:ko00562]		PI-PLCc_eukaryota		647930000	0	0
B1.1_TRINITY_DN1765_c0_g4_i1.p1	K03243	EIF5B; translation initiation factor 5B	A09180 Brite Hierarchies	B 09182 Protein families: genetic information processing	C 03012 Translation factors [BR:ko03012]		PRK04004		214406000	0	0
B1.1_TRINITY_DN17650_c2_g2_i1.p1	K00693	GYS; glycogen synthase [EC:2.4.1.11]	A09100 Metabolism	B 09101 Carbohydrate metabolism	C 00500 Starch and sucrose metabolism [PATH:ko00500]		Glycogen_syn		43380400	9319700	0.214837
B1.1_TRINITY_DN17658_c0_g1_i1.p1	K19881	BUD7, BCH1; Chs5-Arf1p-binding protein BUD7/BCH1	A09180 Brite Hierarchies	B 09182 Protein families: genetic information processing	C 04131 Membrane trafficking [BR:ko04131]		ChAPs		9834600	0	0
B1.1_TRINITY_DN17669_c0_g2_i1.p1									36664000	3663000	0.0999073
B1.1_TRINITY_DN17670_c0_g1_i2.p1									6232800	0	0
B1.1_TRINITY_DN177_c0_g1_i3.p1	K01868	TARS, thrS; threonyl-tRNA synthetase [EC:6.1.1.3]	A09120 Genetic Information Processing	B 09122 Translation	C 00970 Aminoacyl-tRNA biosynthesis [PATH:ko00970]		PLN02908		3.4013e+09	200687000	0.059003
B1.1_TRINITY_DN1771_c0_g1_i4.p1	K02737	PSMB5; 20S proteasome subunit beta 5 [EC:3.4.25.1]	A09120 Genetic Information Processing	B 09123 Folding, sorting and degradation	C 03050 Proteasome [PATH:ko03050]		proteasome_beta_type_5		242720000	334064000	1.37633
B1.1_TRINITY_DN17751_c1_g1_i5.p1	K04532	NAE1, APPBP1; NEDD8-activating enzyme E1 regulatory subunit	A09160 Human Diseases	B 09164 Neurodegenerative disease			APPBP1_RUB		6450000	0	0
B1.1_TRINITY_DN17770_c0_g4_i1.p1	K03012	RPB4, POLR2D; DNA-directed RNA polymerase II subunit RPB4	A09120 Genetic Information Processing	B 09121 Transcription	C 03020 RNA polymerase [PATH:ko03020]		RPB4		1749000	4055100	2.31852
B1.1_TRINITY_DN17776_c3_g1_i1.p1	K01597	MVD, mvaD; diphosphomevalonate decarboxylase [EC:4.1.1.33]	A09100 Metabolism	B 09109 Metabolism of terpenoids and polyketides	C 00900 Terpenoid backbone biosynthesis [PATH:ko00900]		PLN02407		63564000	237666000	3.739
B1.1_TRINITY_DN1778_c2_g1_i1.p1	K11094	SNRPB2; U2 small nuclear ribonucleoprotein B''	A09120 Genetic Information Processing	B 09121 Transcription	C 03040 Spliceosome [PATH:ko03040]		RRM2_SNF		28761000	4613600	0.160412
B1.1_TRINITY_DN17793_c0_g1_i2.p1									0	16513000
B1.1_TRINITY_DN17797_c1_g2_i1.p1							AKR_YeaE		47198000	22162200	0.469558
B1.1_TRINITY_DN178_c0_g1_i8.p1	K08054	CANX; calnexin	A09120 Genetic Information Processing	B 09123 Folding, sorting and degradation	C 04141 Protein processing in endoplasmic reticulum [PATH:ko04141]		Calreticulin		886560000	22372800	0.0252355
B1.1_TRINITY_DN178_c0_g2_i1.p1							PABP-1234		1218180000	318701000	0.261621
B1.1_TRINITY_DN1780_c0_g1_i4.p1	K05546	GANAB; mannosyl-oligosaccharide alpha-1,3-glucosidase [EC:3.2.1.207]	A09100 Metabolism	B 09107 Glycan biosynthesis and metabolism	C 00510 N-Glycan biosynthesis [PATH:ko00510]		GH31_GANC_GANAB_alpha		28240000	3955400	0.140064
B1.1_TRINITY_DN1785_c1_g1_i3.p1	K00031	IDH1, IDH2, icd; isocitrate dehydrogenase [EC:1.1.1.42]	A09100 Metabolism	B 09101 Carbohydrate metabolism	C 00020 Citrate cycle (TCA cycle) [PATH:ko00020]		PTZ00435		3.9977e+09	5.0285e+09	1.25785
B1.1_TRINITY_DN17857_c2_g1_i1.p1	K05288	PIGO; GPI ethanolamine phosphate transferase 3 subunit O [EC:2.7.-.-]	A09100 Metabolism	B 09107 Glycan biosynthesis and metabolism	C 00563 Glycosylphosphatidylinositol (GPI)-anchor biosynthesis [PATH:ko00563]		GPI_EPT_3		1468700	0	0
B1.1_TRINITY_DN17864_c0_g1_i4.p1							W2_eIF5		325500000	9493300	0.0291653
B1.1_TRINITY_DN17864_c0_g2_i3.p1	K01518	NUDT2; bis(5'-nucleosidyl)-tetraphosphatase [EC:3.6.1.17]	A09100 Metabolism	B 09104 Nucleotide metabolism	C 00230 Purine metabolism [PATH:ko00230]		Ap4A_hydrolase_human_like		202005000	16927200	0.0837959
B1.1_TRINITY_DN1788_c0_g1_i2.p1	K19355	MAN; mannan endo-1,4-beta-mannosidase [EC:3.2.1.78]	A09100 Metabolism	B 09101 Carbohydrate metabolism	C 00051 Fructose and mannose metabolism [PATH:ko00051]	CBM_10	COG3934	GH5_7+fungi_doc	0	3.95249e+09
B1.1_TRINITY_DN179_c0_g1_i1.p1							Glyco_hydro_48	GH48	12443500	3.9648e+09	318.624
B1.1_TRINITY_DN179_c0_g1_i3.p1							Glyco_hydro_48	GH48	82684000	584360000	7.06739
B1.1_TRINITY_DN179_c0_g1_i5.p1							Glyco_hydro_48	GH48	0	928250000
B1.1_TRINITY_DN179_c0_g1_i6.p1							Glyco_hydro_48		47358000	3945500000	83.3122
B1.1_TRINITY_DN17916_c0_g1_i3.p1	K15371	GDH2; glutamate dehydrogenase [EC:1.4.1.2]	A09100 Metabolism	B 09102 Energy metabolism	C 00910 Nitrogen metabolism [PATH:ko00910]		PTZ00324		22827500	0	0
B1.1_TRINITY_DN17916_c0_g1_i5.p1	K15371	GDH2; glutamate dehydrogenase [EC:1.4.1.2]	A09100 Metabolism	B 09102 Energy metabolism	C 00910 Nitrogen metabolism [PATH:ko00910]		PTZ00324		12466200	0	0
B1.1_TRINITY_DN1792_c0_g1_i1.p1							ER_PDI_fam		34066000	0	0
B1.1_TRINITY_DN1792_c1_g1_i2.p1	K12622	LSM3; U6 snRNA-associated Sm-like protein LSm3	A09120 Genetic Information Processing	B 09121 Transcription	C 03040 Spliceosome [PATH:ko03040]		LSm3		2311700	4610200	1.99429
B1.1_TRINITY_DN17921_c2_g1_i1.p1	K20310	TRAPPC13; trafficking protein particle complex subunit 13	A09180 Brite Hierarchies	B 09182 Protein families: genetic information processing	C 04131 Membrane trafficking [BR:ko04131]		DUF974		10365400	0	0
B1.1_TRINITY_DN17968_c1_g1_i1.p1									969640	0	0
B1.1_TRINITY_DN1798_c0_g2_i2.p1									47092000	0	0
B1.1_TRINITY_DN1798_c1_g1_i8.p1	K12829	SF3B2, SAP145, CUS1; splicing factor 3B subunit 2	A09120 Genetic Information Processing	B 09121 Transcription	C 03040 Spliceosome [PATH:ko03040]		CUS1		3353900	0	0
B1.1_TRINITY_DN17986_c0_g1_i4.p1									1562900	0	0
B1.1_TRINITY_DN17988_c0_g1_i1.p1									10542700	0	0
B1.1_TRINITY_DN17989_c0_g1_i3.p1	K12404	GGA; ADP-ribosylation factor-binding protein GGA	A09140 Cellular Processes	B 09141 Transport and catabolism	C 04142 Lysosome [PATH:ko04142]		VHS_GGA_fungi		12763200	1487400	0.116538
B1.1_TRINITY_DN17993_c0_g1_i9.p1	K03372	SLC33A1, ACATN; MFS transporter, PAT family, solute carrier family 33 (acetyl-CoA transportor), member 1 [EC:2.3.1.-]	A09100 Metabolism	B 09107 Glycan biosynthesis and metabolism	C 00604 Glycosphingolipid biosynthesis - ganglio series [PATH:ko00604]		Acatn		2222900	0	0
B1.1_TRINITY_DN17993_c1_g1_i2.p1	K14799	TSR1; pre-rRNA-processing protein TSR1	A09180 Brite Hierarchies	B 09182 Protein families: genetic information processing	C 03009 Ribosome biogenesis [BR:ko03009]		RIBIOP_C		3708700	0	0
B1.1_TRINITY_DN17997_c0_g1_i1.p1									21069100	0	0
B1.1_TRINITY_DN18_c0_g2_i1.p1							Glyco_hydro_114	GH114	33492000	52172000	1.55775
B1.1_TRINITY_DN180_c0_g1_i1.p1	K02739	PSMB7; 20S proteasome subunit beta 2 [EC:3.4.25.1]	A09120 Genetic Information Processing	B 09123 Folding, sorting and degradation	C 03050 Proteasome [PATH:ko03050]		proteasome_beta_type_7		104449000	130213000	1.24667
B1.1_TRINITY_DN180_c1_g1_i1.p1	K23921	EFHD1; EF-hand domain-containing family member D1	A09180 Brite Hierarchies	B 09183 Protein families: signaling and cellular processes	C 04990 Domain-containing proteins not elsewhere classified [BR:ko04990]		EFh		0	250392000
B1.1_TRINITY_DN180_c2_g1_i2.p1	K02865	RP-L10Ae, RPL10A; large subunit ribosomal protein L10Ae	A09120 Genetic Information Processing	B 09122 Translation	C 03010 Ribosome [PATH:ko03010]		PTZ00029		1429320000	230797000	0.161473
B1.1_TRINITY_DN1801_c0_g1_i1.p1									8190000	0	0
B1.1_TRINITY_DN1804_c1_g1_i2.p1									2774700	0	0
B1.1_TRINITY_DN18043_c1_g1_i2.p1	K00850	pfkA, PFK; 6-phosphofructokinase 1 [EC:2.7.1.11]	A09100 Metabolism	B 09101 Carbohydrate metabolism	C 00010 Glycolysis / Gluconeogenesis [PATH:ko00010]		6PF1K_euk		1109610000	52120800	0.0469722
B1.1_TRINITY_DN18054_c0_g1_i1.p1							Ank_2		4438900	0	0
B1.1_TRINITY_DN1806_c0_g1_i2.p1									242312000	24370000	0.100573
B1.1_TRINITY_DN1807_c2_g1_i1.p1	K23333	RMND5; E3 ubiquitin-protein transferase RMND5 [EC:2.3.2.27]	A09180 Brite Hierarchies	B 09182 Protein families: genetic information processing	C 04121 Ubiquitin system [BR:ko04121]		COG5109		2054500	0	0
B1.1_TRINITY_DN1809_c0_g1_i2.p1									1269000	0	0
B1.1_TRINITY_DN1810_c0_g1_i1.p1	K01341	KEX2; kexin [EC:3.4.21.61]	A09180 Brite Hierarchies	B 09181 Protein families: metabolism	C 01002 Peptidases and inhibitors [BR:ko01002]		P_proprotein		0	7783800
B1.1_TRINITY_DN1810_c1_g2_i2.p1	K01897	ACSL, fadD; long-chain acyl-CoA synthetase [EC:6.2.1.3]	A09100 Metabolism	B 09103 Lipid metabolism	C 00061 Fatty acid biosynthesis [PATH:ko00061]		LC-FACS_euk		10512900	0	0
B1.1_TRINITY_DN18117_c0_g2_i1.p1									1858400	0	0
B1.1_TRINITY_DN18135_c0_g1_i1.p1	K00858	ppnK, NADK; NAD+ kinase [EC:2.7.1.23]	A09100 Metabolism	B 09108 Metabolism of cofactors and vitamins	C 00760 Nicotinate and nicotinamide metabolism [PATH:ko00760]		PLN02727		1892800	0	0
B1.1_TRINITY_DN1816_c0_g1_i2.p1	K15192	BTAF1, MOT1; TATA-binding protein-associated factor [EC:3.6.4.-]	A09180 Brite Hierarchies	B 09182 Protein families: genetic information processing	C 03021 Transcription machinery [BR:ko03021]				4907700	0	0
B1.1_TRINITY_DN1816_c1_g2_i3.p1	K01591	pyrF; orotidine-5'-phosphate decarboxylase [EC:4.1.1.23]	A09100 Metabolism	B 09104 Nucleotide metabolism	C 00240 Pyrimidine metabolism [PATH:ko00240]		OMPdecase		191222000	69871000	0.365392
B1.1_TRINITY_DN1817_c2_g1_i6.p1	K26405						DUF814		6414400	2901300	0.45231
B1.1_TRINITY_DN18176_c0_g1_i3.p1	K18477	RMT2; type IV protein arginine methyltransferase [EC:2.1.1.322]	A09180 Brite Hierarchies	B 09182 Protein families: genetic information processing	C 03036 Chromosome and associated proteins [BR:ko03036]				17847700	0	0
B1.1_TRINITY_DN1818_c0_g1_i3.p1									46787000	4375900	0.0935281
B1.1_TRINITY_DN1818_c6_g1_i1.p1	K02903	RP-L28e, RPL28; large subunit ribosomal protein L28e	A09120 Genetic Information Processing	B 09122 Translation	C 03010 Ribosome [PATH:ko03010]		Ribosomal_L28e		930950000	190625100	0.204764
B1.1_TRINITY_DN18197_c0_g1_i2.p1	K01179	E3.2.1.4; endoglucanase [EC:3.2.1.4]	A09100 Metabolism	B 09101 Carbohydrate metabolism	C 00500 Starch and sucrose metabolism [PATH:ko00500]		Glyco_hydro_9		34253000	402201000	11.7421
B1.1_TRINITY_DN18203_c0_g1_i2.p1							LOR		29636000	0	0
B1.1_TRINITY_DN1823_c0_g2_i1.p1	K02910	RP-L31e, RPL31; large subunit ribosomal protein L31e	A09120 Genetic Information Processing	B 09122 Translation	C 03010 Ribosome [PATH:ko03010]		Ribosomal_L31e		561490000	82554000	0.147027
B1.1_TRINITY_DN1823_c1_g1_i4.p1							SCAI		65731000	39360400	0.59881
B1.1_TRINITY_DN1823_c11_g1_i1.p1	K01872	AARS, alaS; alanyl-tRNA synthetase [EC:6.1.1.7]	A09120 Genetic Information Processing	B 09122 Translation	C 00970 Aminoacyl-tRNA biosynthesis [PATH:ko00970]		PLN02900		94073000	4645500	0.0493819
B1.1_TRINITY_DN1824_c0_g1_i3.p1	K02731	PSMA7; 20S proteasome subunit alpha 4 [EC:3.4.25.1]	A09120 Genetic Information Processing	B 09123 Folding, sorting and degradation	C 03050 Proteasome [PATH:ko03050]		proteasome_alpha_type_7		380010000	518490000	1.36441
B1.1_TRINITY_DN183_c16_g1_i1.p1	K02951	RP-S12e, RPS12; small subunit ribosomal protein S12e	A09120 Genetic Information Processing	B 09122 Translation	C 03010 Ribosome [PATH:ko03010]		Ribosomal_L7Ae		1581470000	1407980000	0.890298
B1.1_TRINITY_DN183_c5_g1_i4.p1	K00948	PRPS, prsA; ribose-phosphate pyrophosphokinase [EC:2.7.6.1]	A09100 Metabolism	B 09101 Carbohydrate metabolism	C 00030 Pentose phosphate pathway [PATH:ko00030]		PrsA		969880000	221823000	0.228712
B1.1_TRINITY_DN183_c8_g1_i4.p1									4114400	0	0
B1.1_TRINITY_DN18301_c5_g1_i1.p2									54450000	0	0
B1.1_TRINITY_DN1831_c1_g1_i1.p1									43430000	149687000	3.44663
B1.1_TRINITY_DN1832_c0_g1_i1.p1	K01740	metY; O-acetylhomoserine (thiol)-lyase [EC:2.5.1.49]	A09100 Metabolism	B 09105 Amino acid metabolism	C 00270 Cysteine and methionine metabolism [PATH:ko00270]		OAH_OAS_sulfhy		3.6247e+09	474870000	0.131009
B1.1_TRINITY_DN18328_c1_g1_i1.p1	K00134	GAPDH, gapA; glyceraldehyde 3-phosphate dehydrogenase (phosphorylating) [EC:1.2.1.12]	A09100 Metabolism	B 09101 Carbohydrate metabolism	C 00010 Glycolysis / Gluconeogenesis [PATH:ko00010]		PLN02272		0	11016800
B1.1_TRINITY_DN1833_c1_g1_i2.p1	K02155	ATPeV0C, ATP6L; V-type H+-transporting ATPase 16kDa proteolipid subunit	A09100 Metabolism	B 09102 Energy metabolism	C 00190 Oxidative phosphorylation [PATH:ko00190]		V_ATP_synt_C		97669000	0	0
B1.1_TRINITY_DN1834_c0_g1_i1.p1	K01187	malZ; alpha-glucosidase [EC:3.2.1.20]	A09100 Metabolism	B 09101 Carbohydrate metabolism	C 00052 Galactose metabolism [PATH:ko00052]		NtCtMGAM_N	CBM26	3657500	3.0555e+09	835.407
B1.1_TRINITY_DN1834_c0_g2_i1.p1							NtCtMGAM_N		0	3142000
B1.1_TRINITY_DN1835_c0_g1_i2.p1							STKc_MPK1		3902600	0	0
B1.1_TRINITY_DN18433_c0_g2_i1.p1	K14844	PUF6; pumilio homology domain family member 6	A09180 Brite Hierarchies	B 09182 Protein families: genetic information processing	C 03019 Messenger RNA biogenesis [BR:ko03019]		CPL		17324400	0	0
B1.1_TRINITY_DN18434_c0_g1_i1.p1							UPF0172		19102500	0	0
B1.1_TRINITY_DN1845_c1_g1_i3.p1	K03754	EIF2B2; translation initiation factor eIF-2B subunit beta	A09160 Human Diseases	B 09172 Infectious disease: viral					20546900	0	0
B1.1_TRINITY_DN18452_c0_g1_i4.p1									34175000	2295300	0.0671631
B1.1_TRINITY_DN18452_c0_g1_i8.p1									13234500	1390000	0.105029
B1.1_TRINITY_DN18455_c0_g1_i5.p1	K12194	CHMP4A_B, SNF7, VPS32A_B; charged multivesicular body protein 4A/B	A09140 Cellular Processes	B 09141 Transport and catabolism	C 04144 Endocytosis [PATH:ko04144]		Snf7		46969000	3443100	0.0733058
B1.1_TRINITY_DN1846_c0_g2_i2.p1	K10754	RFC1; replication factor C subunit 1	A09120 Genetic Information Processing	B 09124 Replication and repair	C 03030 DNA replication [PATH:ko03030]		PRK04195		3190500	0	0
B1.1_TRINITY_DN18468_c0_g1_i1.p1							Chs3p		23297000	0	0
B1.1_TRINITY_DN1848_c0_g1_i1.p1	K14007	SEC24; protein transport protein SEC24	A09120 Genetic Information Processing	B 09123 Folding, sorting and degradation	C 04141 Protein processing in endoplasmic reticulum [PATH:ko04141]		COG5028		15443000	0	0
B1.1_TRINITY_DN1848_c1_g1_i1.p1	K09494	CCT2; T-complex protein 1 subunit beta	A09180 Brite Hierarchies	B 09182 Protein families: genetic information processing	C 03110 Chaperones and folding catalysts [BR:ko03110]		TCP1_beta		195215000	13357700	0.0684256
B1.1_TRINITY_DN1849_c0_g1_i1.p1							HMG-box_NHP10-like		970890	0	0
B1.1_TRINITY_DN1849_c1_g1_i2.p1									536000	0	0
B1.1_TRINITY_DN18495_c0_g1_i1.p1	K02885	RP-L19e, RPL19; large subunit ribosomal protein L19e	A09120 Genetic Information Processing	B 09122 Translation	C 03010 Ribosome [PATH:ko03010]		Ribosomal_L19e_E		320970000	1953900	0.00608748
B1.1_TRINITY_DN18496_c1_g2_i1.p1	K05662	ABCB7, ATM; ATP-binding cassette, subfamily B (MDR/TAP), member 7	A09130 Environmental Information Processing	B 09131 Membrane transport	C 02010 ABC transporters [PATH:ko02010]		ATM1		25997000	0	0
B1.1_TRINITY_DN185_c0_g1_i1.p1							BAR_Gvp36		179427000	57282000	0.31925
B1.1_TRINITY_DN1851_c2_g1_i1.p1	K25450						LRR_RI		1871270	0	0
B1.1_TRINITY_DN18536_c0_g1_i2.p1	K01191	MAN2C1; alpha-mannosidase [EC:3.2.1.24]	A09100 Metabolism	B 09107 Glycan biosynthesis and metabolism	C 00511 Other glycan degradation [PATH:ko00511]		Alpha-mann_mid		7421600	18912400	2.54829
B1.1_TRINITY_DN18543_c0_g1_i4.p1	K08798	MARK; MAP/microtubule affinity-regulating kinase [EC:2.7.11.1]	A09180 Brite Hierarchies	B 09181 Protein families: metabolism	C 01001 Protein kinases [BR:ko01001]		STKc_SIK		4953800	0	0
B1.1_TRINITY_DN1857_c0_g1_i1.p1	K00656	E2.3.1.54, pflD; formate C-acetyltransferase [EC:2.3.1.54]	A09100 Metabolism	B 09101 Carbohydrate metabolism	C 00620 Pyruvate metabolism [PATH:ko00620]		PFL1		269765000	442963000	1.64203
B1.1_TRINITY_DN1857_c0_g1_i10.p1	K00656	E2.3.1.54, pflD; formate C-acetyltransferase [EC:2.3.1.54]	A09100 Metabolism	B 09101 Carbohydrate metabolism	C 00620 Pyruvate metabolism [PATH:ko00620]		PFL1		4.1005e+09	863820000	0.210662
B1.1_TRINITY_DN1857_c0_g1_i3.p1	K00656	E2.3.1.54, pflD; formate C-acetyltransferase [EC:2.3.1.54]	A09100 Metabolism	B 09101 Carbohydrate metabolism	C 00620 Pyruvate metabolism [PATH:ko00620]		PFL1		693430000	102977000	0.148504
B1.1_TRINITY_DN18573_c2_g1_i1.p1							CotH		0	183893000
B1.1_TRINITY_DN18579_c0_g1_i1.p1	K00698	CHS1; chitin synthase [EC:2.4.1.16]	A09100 Metabolism	B 09101 Carbohydrate metabolism	C 00520 Amino sugar and nucleotide sugar metabolism [PATH:ko00520]		Chitin_synth_1		41688000	0	0
B1.1_TRINITY_DN18586_c0_g2_i2.p1	K25470						DUF667		8808200	0	0
B1.1_TRINITY_DN1859_c0_g1_i3.p1	K05765	CFL; cofilin	A09140 Cellular Processes	B 09142 Cell motility	C 04810 Regulation of actin cytoskeleton [PATH:ko04810]		ADF_cofilin_like		964220000	192098000	0.199226
B1.1_TRINITY_DN1859_c7_g1_i1.p1									0	6084300
B1.1_TRINITY_DN186_c0_g2_i4.p1	K00844	HK; hexokinase [EC:2.7.1.1]	A09100 Metabolism	B 09101 Carbohydrate metabolism	C 00010 Glycolysis / Gluconeogenesis [PATH:ko00010]		COG5026		2.8736e+09	381520000	0.132767
B1.1_TRINITY_DN18625_c6_g1_i1.p1	K15532	yteR, yesR; unsaturated rhamnogalacturonyl hydrolase [EC:3.2.1.172]	A09180 Brite Hierarchies	B 09191 Unclassified: metabolism	C 99980 Enzymes with EC numbers		Glyco_hydro_88	GH105	75813000	62926000	0.830016
B1.1_TRINITY_DN18659_c0_g1_i3.p1							Glyco_hydro_1		0	4372600
B1.1_TRINITY_DN18659_c0_g1_i8.p1							Glyco_hydro_1	GH1	0	54098000
B1.1_TRINITY_DN1866_c0_g2_i2.p1	K12483	EHD1; EH domain-containing protein 1	A09140 Cellular Processes	B 09141 Transport and catabolism	C 04144 Endocytosis [PATH:ko04144]		EHD		16846700	4670800	0.277253
B1.1_TRINITY_DN1866_c0_g4_i1.p1									3510100	0	0
B1.1_TRINITY_DN18672_c0_g1_i1.p1									799700	0	0
B1.1_TRINITY_DN1868_c0_g2_i3.p1	K01259	pip; proline iminopeptidase [EC:3.4.11.5]	A09100 Metabolism	B 09105 Amino acid metabolism	C 00330 Arginine and proline metabolism [PATH:ko00330]		pro_imino_pep_1		61132000	193353000	3.16288
B1.1_TRINITY_DN1868_c0_g4_i1.p1	K01259	pip; proline iminopeptidase [EC:3.4.11.5]	A09100 Metabolism	B 09105 Amino acid metabolism	C 00330 Arginine and proline metabolism [PATH:ko00330]		pro_imino_pep_1		26314600	60088000	2.28345
B1.1_TRINITY_DN1868_c0_g4_i2.p1	K01259	pip; proline iminopeptidase [EC:3.4.11.5]	A09100 Metabolism	B 09105 Amino acid metabolism	C 00330 Arginine and proline metabolism [PATH:ko00330]		pro_imino_pep_1		26931000	126743000	4.70621
B1.1_TRINITY_DN1869_c0_g1_i1.p1	K17255	GDI1_2; Rab GDP dissociation inhibitor	A09180 Brite Hierarchies	B 09183 Protein families: signaling and cellular processes	C 04147 Exosome [BR:ko04147]		PTZ00363		1201100000	602850000	0.501915
B1.1_TRINITY_DN1871_c1_g1_i4.p1	K01951	guaA, GMPS; GMP synthase (glutamine-hydrolysing) [EC:6.3.5.2]	A09100 Metabolism	B 09104 Nucleotide metabolism	C 00230 Purine metabolism [PATH:ko00230]		guaA		180019000	427640000	2.37553
B1.1_TRINITY_DN1872_c1_g2_i1.p1									9935400	47940000	4.82517
B1.1_TRINITY_DN18724_c1_g2_i1.p1									0	85701000
B1.1_TRINITY_DN18724_c2_g1_i1.p1									79879000	9095900	0.113871
B1.1_TRINITY_DN1876_c0_g1_i1.p1	K24524	CPNE1_2_3; copine 1/2/3	A09180 Brite Hierarchies	B 09183 Protein families: signaling and cellular processes	C 04990 Domain-containing proteins not elsewhere classified [BR:ko04990]		vWA_copine_like		10465000	7934100	0.758156
B1.1_TRINITY_DN1877_c2_g1_i1.p1	K10706	SETX, ALS4; senataxin [EC:3.6.4.-]	A09160 Human Diseases	B 09164 Neurodegenerative disease			DEXXQc_SETX		3000900	0	0
B1.1_TRINITY_DN18809_c0_g1_i1.p1									231460000	39683000	0.171446
B1.1_TRINITY_DN18809_c0_g1_i4.p2							Mplasa_alph_rch		160936000	29186000	0.181352
B1.1_TRINITY_DN1881_c0_g1_i3.p1									5168200	0	0
B1.1_TRINITY_DN1885_c0_g1_i10.p1									0	122860000
B1.1_TRINITY_DN1885_c0_g1_i11.p2									0	43727000
B1.1_TRINITY_DN1885_c0_g1_i6.p1									0	373686600
B1.1_TRINITY_DN18864_c1_g1_i1.p1	K03255	TIF31, CLU1; protein TIF31	A09180 Brite Hierarchies	B 09182 Protein families: genetic information processing	C 03012 Translation factors [BR:ko03012]				5800400	0	0
B1.1_TRINITY_DN1887_c0_g1_i2.p1	K19833	CLA4; serine/threonine-protein kinase CLA4 [EC:2.7.11.1]	A09130 Environmental Information Processing	B 09132 Signal transduction	C 04011 MAPK signaling pathway - yeast [PATH:ko04011]		PH_Cla4_Ste20		3137400	0	0
B1.1_TRINITY_DN1888_c0_g1_i5.p2									699510	548820	0.784578
B1.1_TRINITY_DN1888_c3_g1_i3.p1									2286300	0	0
B1.1_TRINITY_DN18887_c0_g1_i1.p1	K00667	FAS2; fatty acid synthase subunit alpha, fungi type [EC:2.3.1.86]	A09100 Metabolism	B 09103 Lipid metabolism	C 00061 Fatty acid biosynthesis [PATH:ko00061]		elong_cond_enzymes		21383000	0	0
B1.1_TRINITY_DN18896_c0_g1_i1.p1							PKS		83753000	0	0
B1.1_TRINITY_DN189_c0_g1_i1.p1	K01265	map; methionyl aminopeptidase [EC:3.4.11.18]	A09180 Brite Hierarchies	B 09181 Protein families: metabolism	C 01002 Peptidases and inhibitors [BR:ko01002]		PTZ00053		324140000	51663200	0.159385
B1.1_TRINITY_DN189_c0_g1_i4.p1	K01265	map; methionyl aminopeptidase [EC:3.4.11.18]	A09180 Brite Hierarchies	B 09181 Protein families: metabolism	C 01002 Peptidases and inhibitors [BR:ko01002]		PTZ00053		62809000	8051300	0.128187
B1.1_TRINITY_DN189_c0_g2_i1.p1							KH-I_Vigilin_rpt4		1354550000	27247600	0.0201156
B1.1_TRINITY_DN1890_c1_g1_i1.p1	K17795	TIM17; mitochondrial import inner membrane translocase subunit TIM17	A09180 Brite Hierarchies	B 09182 Protein families: genetic information processing	C 03029 Mitochondrial biogenesis [BR:ko03029]		3a0801so1tim17		22743700	0	0
B1.1_TRINITY_DN18900_c0_g2_i1.p1	K01412	PMPCA, MAS2; mitochondrial-processing peptidase subunit alpha [EC:3.4.24.64]	A09180 Brite Hierarchies	B 09181 Protein families: metabolism	C 01002 Peptidases and inhibitors [BR:ko01002]		PqqL		111678000	1777600	0.0159172
B1.1_TRINITY_DN18907_c0_g1_i3.p1	K01897	ACSL, fadD; long-chain acyl-CoA synthetase [EC:6.2.1.3]	A09100 Metabolism	B 09103 Lipid metabolism	C 00061 Fatty acid biosynthesis [PATH:ko00061]		LC-FACS_euk		69301000	0	0
B1.1_TRINITY_DN1892_c1_g1_i3.p1	K12392	AP1B1; AP-1 complex subunit beta-1	A09140 Cellular Processes	B 09141 Transport and catabolism	C 04142 Lysosome [PATH:ko04142]		COG5096		48127000	0	0
B1.1_TRINITY_DN1892_c1_g1_i7.p1	K12392	AP1B1; AP-1 complex subunit beta-1	A09140 Cellular Processes	B 09141 Transport and catabolism	C 04142 Lysosome [PATH:ko04142]		PTZ00429		20685200	0	0
B1.1_TRINITY_DN18924_c0_g1_i2.p1	K14832	MAK21, NOC1, CEBPZ; ribosome biogenesis protein MAK21	A09180 Brite Hierarchies	B 09182 Protein families: genetic information processing	C 03009 Ribosome biogenesis [BR:ko03009]		COG5593		8886000	0	0
B1.1_TRINITY_DN1893_c0_g2_i1.p1	K01102	PDP; pyruvate dehydrogenase phosphatase [EC:3.1.3.43]	A09180 Brite Hierarchies	B 09181 Protein families: metabolism	C 01009 Protein phosphatases and associated proteins [BR:ko01009]		PP2Cc		689400000	22876900	0.0331838
B1.1_TRINITY_DN1894_c1_g1_i1.p1							Glyco_hydro_48		14751000	1196190000	81.0921
B1.1_TRINITY_DN18959_c0_g1_i7.p1	K03006	RPB1, POLR2A; DNA-directed RNA polymerase II subunit RPB1 [EC:2.7.7.6]	A09120 Genetic Information Processing	B 09121 Transcription	C 03020 RNA polymerase [PATH:ko03020]		RNAP_II_Rpb1_C		6249400	0	0
B1.1_TRINITY_DN18959_c0_g2_i1.p1	K03006	RPB1, POLR2A; DNA-directed RNA polymerase II subunit RPB1 [EC:2.7.7.6]	A09120 Genetic Information Processing	B 09121 Transcription	C 03020 RNA polymerase [PATH:ko03020]		RNAP_II_Rpb1_C		9813400	0	0
B1.1_TRINITY_DN1897_c0_g3_i4.p1	K09553	STIP1; stress-induced-phosphoprotein 1	A09160 Human Diseases	B 09164 Neurodegenerative disease			PLN03088		343660000	373710000	1.08744
B1.1_TRINITY_DN18980_c0_g1_i1.p1	K08516	YKT6; synaptobrevin homolog YKT6	A09120 Genetic Information Processing	B 09123 Folding, sorting and degradation	C 04130 SNARE interactions in vesicular transport [PATH:ko04130]		SNC1		39337000	2246270	0.0571032
B1.1_TRINITY_DN1899_c0_g1_i3.p1	K00728	POMT, pmt; dolichyl-phosphate-mannose-protein mannosyltransferase [EC:2.4.1.109]	A09100 Metabolism	B 09107 Glycan biosynthesis and metabolism	C 00515 Mannose type O-glycan biosynthesis [PATH:ko00515]		PMT1		1103200	0	0
B1.1_TRINITY_DN190_c2_g1_i1.p1	K01869	LARS, leuS; leucyl-tRNA synthetase [EC:6.1.1.4]	A09120 Genetic Information Processing	B 09122 Translation	C 00970 Aminoacyl-tRNA biosynthesis [PATH:ko00970]		PLN02959		2027130000	95138000	0.0469324
B1.1_TRINITY_DN19069_c0_g2_i4.p1	K11887	PAAF1, RPN14; proteasomal ATPase-associated factor 1	A09180 Brite Hierarchies	B 09182 Protein families: genetic information processing	C 03051 Proteasome [BR:ko03051]		WD40		4531100	18329300	4.04522
B1.1_TRINITY_DN19072_c0_g1_i1.p1	K05658	ABCB1, CD243; ATP-binding cassette, subfamily B (MDR/TAP), member 1 [EC:7.6.2.2]	A09130 Environmental Information Processing	B 09131 Membrane transport	C 02010 ABC transporters [PATH:ko02010]		MdlB		9422400	0	0
B1.1_TRINITY_DN19103_c0_g1_i1.p1	K05349	bglX; beta-glucosidase [EC:3.2.1.21]	A09100 Metabolism	B 09101 Carbohydrate metabolism	C 00500 Starch and sucrose metabolism [PATH:ko00500]		Glyco_hydro_3_C		3236600	34481000	10.6535
B1.1_TRINITY_DN19106_c0_g1_i3.p1	K03039	PSMD13, RPN9; 26S proteasome regulatory subunit N9	A09120 Genetic Information Processing	B 09123 Folding, sorting and degradation	C 03050 Proteasome [PATH:ko03050]				532570000	9763200	0.0183322
B1.1_TRINITY_DN1913_c0_g1_i8.p1	K06944	K06944; uncharacterized protein	A09180 Brite Hierarchies	B 09194 Poorly characterized	C 99997 Function unknown		Rbg1		23364000	0	0
B1.1_TRINITY_DN1913_c4_g1_i1.p1									10417200	8185900	0.785806
B1.1_TRINITY_DN1916_c0_g1_i2.p1	K05756	ARPC3; actin related protein 2/3 complex, subunit 3	A09140 Cellular Processes	B 09141 Transport and catabolism	C 04144 Endocytosis [PATH:ko04144]		P21-Arc		96088000	8557700	0.0890611
B1.1_TRINITY_DN19172_c0_g1_i2.p1	K00278	nadB; L-aspartate oxidase [EC:1.4.3.16]	A09100 Metabolism	B 09105 Amino acid metabolism	C 00250 Alanine, aspartate and glutamate metabolism [PATH:ko00250]		PRK09077		272870000	115790000	0.424341
B1.1_TRINITY_DN19172_c0_g2_i3.p1	K00278	nadB; L-aspartate oxidase [EC:1.4.3.16]	A09100 Metabolism	B 09105 Amino acid metabolism	C 00250 Alanine, aspartate and glutamate metabolism [PATH:ko00250]		PRK09077		1455090000	623360000	0.4284
B1.1_TRINITY_DN192_c0_g1_i3.p1									0	31165000
B1.1_TRINITY_DN192_c1_g1_i3.p1	K06875	PDCD5, TFAR19; programmed cell death protein 5	A09180 Brite Hierarchies	B 09193 Unclassified: signaling and cellular processes	C 99995 Signaling proteins		dsDNA_bind		38354000	307210000	8.00986
B1.1_TRINITY_DN1920_c0_g1_i4.p1	K20463	OSBPL3_6_7, ORP3_6_7; oxysterol-binding protein-related protein 3/6/7	A09180 Brite Hierarchies	B 09182 Protein families: genetic information processing	C 04131 Membrane trafficking [BR:ko04131]		Oxysterol_BP		16982700	0	0
B1.1_TRINITY_DN19200_c0_g1_i2.p1							STKc_MAP3K-like		0	11609000
B1.1_TRINITY_DN1922_c0_g1_i4.p1	K08341	GABARAP, ATG8, LC3; GABA(A) receptor-associated protein	A09130 Environmental Information Processing	B 09132 Signal transduction	C 04068 FoxO signaling pathway [PATH:ko04068]		Ubl_ATG8		1275900	17601000	13.795
B1.1_TRINITY_DN1922_c1_g1_i1.p1									4603900	0	0
B1.1_TRINITY_DN1923_c0_g1_i1.p1									2964700	2086900	0.703916
B1.1_TRINITY_DN1924_c1_g1_i1.p1									6212000	0	0
B1.1_TRINITY_DN19266_c0_g1_i2.p1	K01613	psd, PISD; phosphatidylserine decarboxylase [EC:4.1.1.65]	A09100 Metabolism	B 09103 Lipid metabolism	C 00564 Glycerophospholipid metabolism [PATH:ko00564]		PLN02938		22841000	0	0
B1.1_TRINITY_DN19278_c0_g1_i1.p1									8098900	19935000	2.46145
B1.1_TRINITY_DN1928_c1_g2_i1.p1									0	7783300
B1.1_TRINITY_DN1929_c0_g1_i2.p1	K15356	VRG4, GONST1; GDP-mannose transporter	A09180 Brite Hierarchies	B 09183 Protein families: signaling and cellular processes	C 02000 Transporters [BR:ko02000]		VRG4		8385500	0	0
B1.1_TRINITY_DN19301_c0_g1_i1.p1							GST_N_Sigma_like		1698340000	5.2119e+09	3.06882
B1.1_TRINITY_DN1935_c0_g1_i4.p1	K14016	UFD1; ubiquitin fusion degradation protein 1	A09120 Genetic Information Processing	B 09123 Folding, sorting and degradation	C 04141 Protein processing in endoplasmic reticulum [PATH:ko04141]		UFD1		14387400	1561600	0.108539
B1.1_TRINITY_DN19369_c1_g1_i1.p1	K16369	CHO2; phosphatidylethanolamine N-methyltransferase [EC:2.1.1.17]	A09100 Metabolism	B 09103 Lipid metabolism	C 00564 Glycerophospholipid metabolism [PATH:ko00564]		PEMT		12142400	0	0
B1.1_TRINITY_DN19398_c1_g2_i1.p1									0	3540500
B1.1_TRINITY_DN1940_c0_g2_i5.p1							HAD_Pase		67676000	659570000	9.746
B1.1_TRINITY_DN1940_c1_g4_i5.p1	K11836	USP5_13, UBP14; ubiquitin carboxyl-terminal hydrolase 5/13 [EC:3.4.19.12]	A09180 Brite Hierarchies	B 09181 Protein families: metabolism	C 01002 Peptidases and inhibitors [BR:ko01002]		zf-UBP_var		8683700	0	0
B1.1_TRINITY_DN19477_c1_g1_i1.p1									4904400	0	0
B1.1_TRINITY_DN19481_c0_g1_i1.p1									1658100	0	0
B1.1_TRINITY_DN195_c0_g1_i13.p1	K09500	CCT8; T-complex protein 1 subunit theta	A09180 Brite Hierarchies	B 09182 Protein families: genetic information processing	C 03110 Chaperones and folding catalysts [BR:ko03110]		chap_CCT_theta		890140000	34949100	0.0392625
B1.1_TRINITY_DN1950_c0_g1_i3.p1	K19868	NME8, TXNDC3; thioredoxin domain-containing protein 3	A09180 Brite Hierarchies	B 09182 Protein families: genetic information processing	C 03036 Chromosome and associated proteins [BR:ko03036]		NDK		244920000	73418000	0.299763
B1.1_TRINITY_DN1951_c0_g3_i1.p1	K01181	E3.2.1.8, xynA; endo-1,4-beta-xylanase [EC:3.2.1.8]	A09180 Brite Hierarchies	B 09191 Unclassified: metabolism	C 99980 Enzymes with EC numbers		Glyco_10	GH10	80260000	1598680000	19.9188
B1.1_TRINITY_DN19518_c0_g1_i1.p1									38663000	1714700	0.0443499
B1.1_TRINITY_DN19525_c0_g1_i2.p1									0	7166800
B1.1_TRINITY_DN19537_c0_g1_i1.p1									0	662720
B1.1_TRINITY_DN19540_c0_g1_i1.p1									0	15793000
B1.1_TRINITY_DN1957_c1_g1_i1.p1	K11886	ECM29; proteasome component ECM29	A09180 Brite Hierarchies	B 09182 Protein families: genetic information processing	C 03051 Proteasome [BR:ko03051]				3402100	0	0
B1.1_TRINITY_DN19577_c0_g1_i1.p1	K10357	MYO5; myosin V	A09160 Human Diseases	B 09171 Infectious disease: bacterial	C 05130 Pathogenic Escherichia coli infection [PATH:ko05130]		MYSc_Myo5		21872000	0	0
B1.1_TRINITY_DN1960_c0_g1_i3.p1							Vinculin		0	1634100
B1.1_TRINITY_DN19605_c0_g1_i1.p1									5124600	209694000	40.9191
B1.1_TRINITY_DN19613_c0_g1_i1.p1						CBM_10			53783000	442671000	8.23069
B1.1_TRINITY_DN19617_c0_g1_i2.p1	K03002	RPA2, POLR1B; DNA-directed RNA polymerase I subunit RPA2 [EC:2.7.7.6]	A09120 Genetic Information Processing	B 09121 Transcription	C 03020 RNA polymerase [PATH:ko03020]		RNA_pol_B_RPB2		43671000	496940	0.0113792
B1.1_TRINITY_DN1962_c1_g1_i5.p1	K12829	SF3B2, SAP145, CUS1; splicing factor 3B subunit 2	A09120 Genetic Information Processing	B 09121 Transcription	C 03040 Spliceosome [PATH:ko03040]				1756400	0	0
B1.1_TRINITY_DN1965_c0_g1_i4.p1	K13830	ARO1; pentafunctional AROM polypeptide [EC:4.2.3.4 4.2.1.10 1.1.1.25 2.7.1.71 2.5.1.19]	A09100 Metabolism	B 09105 Amino acid metabolism	C 00400 Phenylalanine, tyrosine and tryptophan biosynthesis [PATH:ko00400]		DHQS		93608000	46745000	0.49937
B1.1_TRINITY_DN1965_c0_g1_i5.p2	K13830	ARO1; pentafunctional AROM polypeptide [EC:4.2.3.4 4.2.1.10 1.1.1.25 2.7.1.71 2.5.1.19]	A09100 Metabolism	B 09105 Amino acid metabolism	C 00400 Phenylalanine, tyrosine and tryptophan biosynthesis [PATH:ko00400]		EPSP_synthase		55353000	27304000	0.49327
B1.1_TRINITY_DN1966_c0_g1_i2.p1									3483500	38584000	11.0762
B1.1_TRINITY_DN1966_c1_g2_i1.p1									1234400	0	0
B1.1_TRINITY_DN1966_c1_g3_i1.p1	K01653	E2.2.1.6S, ilvH, ilvN; acetolactate synthase I/III small subunit [EC:2.2.1.6]	A09100 Metabolism	B 09101 Carbohydrate metabolism	C 00650 Butanoate metabolism [PATH:ko00650]		acolac_sm		1363750000	92752000	0.0680125
B1.1_TRINITY_DN1968_c1_g1_i1.p1	K00656	E2.3.1.54, pflD; formate C-acetyltransferase [EC:2.3.1.54]	A09100 Metabolism	B 09101 Carbohydrate metabolism	C 00620 Pyruvate metabolism [PATH:ko00620]		PFL1		4372600000	1.73504e+09	0.396798
B1.1_TRINITY_DN1969_c1_g1_i1.p1									0	5475300
B1.1_TRINITY_DN19695_c0_g1_i1.p1	K05727	DOCK3; dedicator of cytokinesis protein 3	A09180 Brite Hierarchies	B 09182 Protein families: genetic information processing	C 04131 Membrane trafficking [BR:ko04131]		DHR2_DOCK		5336100	0	0
B1.1_TRINITY_DN19703_c0_g2_i2.p1	K02966	RP-S19e, RPS19; small subunit ribosomal protein S19e	A09120 Genetic Information Processing	B 09122 Translation	C 03010 Ribosome [PATH:ko03010]		Ribosomal_S19e		2489400000	210550000	0.0845786
B1.1_TRINITY_DN19718_c0_g1_i4.p1	K01885	EARS, gltX; glutamyl-tRNA synthetase [EC:6.1.1.17]	A09100 Metabolism	B 09108 Metabolism of cofactors and vitamins	C 00860 Porphyrin and chlorophyll metabolism [PATH:ko00860]		PLN02907		981810000	35140600	0.0357917
B1.1_TRINITY_DN1974_c0_g1_i2.p2									1848600	0	0
B1.1_TRINITY_DN1976_c0_g1_i6.p1	K09496	CCT4; T-complex protein 1 subunit delta	A09180 Brite Hierarchies	B 09182 Protein families: genetic information processing	C 03110 Chaperones and folding catalysts [BR:ko03110]		TCP1_delta		42290000	0	0
B1.1_TRINITY_DN1976_c0_g2_i6.p1	K09496	CCT4; T-complex protein 1 subunit delta	A09180 Brite Hierarchies	B 09182 Protein families: genetic information processing	C 03110 Chaperones and folding catalysts [BR:ko03110]		TCP1_delta		627300000	22278500	0.0355149
B1.1_TRINITY_DN198_c0_g1_i1.p1									12222800	0	0
B1.1_TRINITY_DN1980_c0_g1_i7.p1	K01897	ACSL, fadD; long-chain acyl-CoA synthetase [EC:6.2.1.3]	A09100 Metabolism	B 09103 Lipid metabolism	C 00061 Fatty acid biosynthesis [PATH:ko00061]		LC-FACS_euk		10258800	0	0
B1.1_TRINITY_DN1981_c1_g1_i1.p1							M13		9417100	5260600	0.558622
B1.1_TRINITY_DN1982_c0_g1_i3.p1	K23337	MKLN1; muskelin	A09180 Brite Hierarchies	B 09182 Protein families: genetic information processing	C 04121 Ubiquitin system [BR:ko04121]				72236000	0	0
B1.1_TRINITY_DN1982_c2_g1_i1.p1									6718700	0	0
B1.1_TRINITY_DN19856_c0_g1_i3.p1	K03768	PPIB, ppiB; peptidyl-prolyl cis-trans isomerase B (cyclophilin B) [EC:5.2.1.8]	A09180 Brite Hierarchies	B 09182 Protein families: genetic information processing	C 03110 Chaperones and folding catalysts [BR:ko03110]		cyclophilin_ABH_like		801020000	1227960000	1.533
B1.1_TRINITY_DN19879_c0_g1_i6.p1							fCBD		0	410390000
B1.1_TRINITY_DN1988_c0_g1_i7.p1						CBM_10	DPBB_GH45_endoglucanase		1515300	1.61051e+09	1062.83
B1.1_TRINITY_DN1991_c0_g1_i5.p1	K05754	ARPC5; actin related protein 2/3 complex, subunit 5	A09140 Cellular Processes	B 09141 Transport and catabolism	C 04144 Endocytosis [PATH:ko04144]		P16-Arc		104872000	12053900	0.114939
B1.1_TRINITY_DN19916_c0_g1_i1.p1	K10755	RFC2_4; replication factor C subunit 2/4	A09120 Genetic Information Processing	B 09124 Replication and repair	C 03030 DNA replication [PATH:ko03030]		rfc		8684300	0	0
B1.1_TRINITY_DN1992_c0_g2_i1.p1									0	6869600
B1.1_TRINITY_DN19926_c0_g1_i1.p1									118153000	2810900	0.0237903
B1.1_TRINITY_DN1993_c1_g1_i2.p1									26948000	2292300	0.0850638
B1.1_TRINITY_DN1993_c2_g1_i1.p1	K01530	E7.6.2.1; phospholipid-translocating ATPase [EC:7.6.2.1]	A09180 Brite Hierarchies	B 09191 Unclassified: metabolism	C 99980 Enzymes with EC numbers		P-type_ATPase_APLT_Dnf-like		7783900	0	0
B1.1_TRINITY_DN1997_c0_g1_i1.p1									0	2046300
B1.1_TRINITY_DN1997_c1_g1_i4.p1									45766000	0	0
B1.1_TRINITY_DN1997_c1_g1_i7.p1									55419000	0	0
B1.1_TRINITY_DN19977_c0_g1_i2.p1									2527800	0	0
B1.1_TRINITY_DN1998_c2_g1_i1.p1									6404000	0	0
B1.1_TRINITY_DN20_c0_g1_i3.p1							SET		211950000	0	0
B1.1_TRINITY_DN200_c0_g1_i4.p1	K00618	ARG2; amino-acid N-acetyltransferase [EC:2.3.1.1]	A09100 Metabolism	B 09105 Amino acid metabolism	C 00220 Arginine biosynthesis [PATH:ko00220]		NAT		5295100	0	0
B1.1_TRINITY_DN2001_c0_g1_i2.p1	K05349	bglX; beta-glucosidase [EC:3.2.1.21]	A09100 Metabolism	B 09101 Carbohydrate metabolism	C 00500 Starch and sucrose metabolism [PATH:ko00500]		BglX	GH3	30042000	3.4243e+09	113.984
B1.1_TRINITY_DN2001_c1_g1_i1.p1						CBM_10			11325700	648918000	57.2961
B1.1_TRINITY_DN2001_c1_g2_i7.p1						CBM_10	CotH		3029400	0	0
B1.1_TRINITY_DN2002_c0_g2_i1.p1									139261000	0	0
B1.1_TRINITY_DN2004_c0_g2_i3.p1									16981000	131090000	7.7198
B1.1_TRINITY_DN2006_c0_g1_i3.p1	K01728	pel; pectate lyase [EC:4.2.2.2]	A09100 Metabolism	B 09101 Carbohydrate metabolism	C 00040 Pentose and glucuronate interconversions [PATH:ko00040]		Amb_all	PL1_7	0	326960000
B1.1_TRINITY_DN2011_c0_g1_i1.p1	K00850	pfkA, PFK; 6-phosphofructokinase 1 [EC:2.7.1.11]	A09100 Metabolism	B 09101 Carbohydrate metabolism	C 00010 Glycolysis / Gluconeogenesis [PATH:ko00010]		PRK06830		24302100	1239800	0.0510162
B1.1_TRINITY_DN2011_c1_g1_i3.p1	K03097	CSNK2A; casein kinase II subunit alpha [EC:2.7.11.1]	A09120 Genetic Information Processing	B 09122 Translation	C 03008 Ribosome biogenesis in eukaryotes [PATH:ko03008]				3608900	0	0
B1.1_TRINITY_DN2016_c0_g1_i8.p1	K13617	PPME1; protein phosphatase methylesterase 1 [EC:3.1.1.89]	A09180 Brite Hierarchies	B 09181 Protein families: metabolism	C 01002 Peptidases and inhibitors [BR:ko01002]				69661000	23079000	0.331304
B1.1_TRINITY_DN20161_c0_g1_i1.p1							Glyco_hydro_48		0	37872000
B1.1_TRINITY_DN2018_c1_g1_i2.p1									15622600	10243800	0.655704
B1.1_TRINITY_DN202_c0_g1_i2.p1									768250	0	0
B1.1_TRINITY_DN202_c1_g1_i1.p1									22707600	3557200	0.156652
B1.1_TRINITY_DN2022_c0_g1_i2.p1	K15633	gpmI; 2,3-bisphosphoglycerate-independent phosphoglycerate mutase [EC:5.4.2.12]	A09100 Metabolism	B 09101 Carbohydrate metabolism	C 00010 Glycolysis / Gluconeogenesis [PATH:ko00010]		PRK05434		2351860000	79238000	0.0336916
B1.1_TRINITY_DN2022_c0_g2_i1.p1	K15633	gpmI; 2,3-bisphosphoglycerate-independent phosphoglycerate mutase [EC:5.4.2.12]	A09100 Metabolism	B 09101 Carbohydrate metabolism	C 00010 Glycolysis / Gluconeogenesis [PATH:ko00010]		PRK05434		1340210000	90254000	0.0673432
B1.1_TRINITY_DN2022_c0_g3_i1.p1	K15633	gpmI; 2,3-bisphosphoglycerate-independent phosphoglycerate mutase [EC:5.4.2.12]	A09100 Metabolism	B 09101 Carbohydrate metabolism	C 00010 Glycolysis / Gluconeogenesis [PATH:ko00010]		PRK05434		3.7599e+09	2854125000	0.759096
B1.1_TRINITY_DN2022_c2_g1_i3.p1							AAT_like		343990000	389050000	1.13099
B1.1_TRINITY_DN2024_c0_g1_i2.p1	K04646	CLTC; clathrin heavy chain	A09140 Cellular Processes	B 09141 Transport and catabolism	C 04144 Endocytosis [PATH:ko04144]		Clathrin_H_link		245930000	18398300	0.0748111
B1.1_TRINITY_DN2024_c0_g1_i4.p1	K04646	CLTC; clathrin heavy chain	A09140 Cellular Processes	B 09141 Transport and catabolism	C 04144 Endocytosis [PATH:ko04144]		Clathrin_H_link		368860000	22003000	0.0596514
B1.1_TRINITY_DN203_c0_g1_i3.p1							Synaptobrevin		31004000	3918400	0.126384
B1.1_TRINITY_DN20343_c0_g1_i3.p1							GH16_laminarinase_like		0	284680000
B1.1_TRINITY_DN2035_c0_g1_i1.p1	K00789	metK, MAT; S-adenosylmethionine synthetase [EC:2.5.1.6]	A09100 Metabolism	B 09105 Amino acid metabolism	C 00270 Cysteine and methionine metabolism [PATH:ko00270]		PTZ00104		3.2776e+09	959150000	0.292638
B1.1_TRINITY_DN2036_c0_g1_i2.p1	K07126	K07126; uncharacterized protein	A09180 Brite Hierarchies	B 09194 Poorly characterized	C 99997 Function unknown		TPR		0	2121500
B1.1_TRINITY_DN20361_c0_g1_i3.p1	K12957	ahr; alcohol/geraniol dehydrogenase (NADP+) [EC:1.1.1.2 1.1.1.183]	A09100 Metabolism	B 09101 Carbohydrate metabolism	C 00010 Glycolysis / Gluconeogenesis [PATH:ko00010]		CAD1		3.0678e+09	272559000	0.0888451
B1.1_TRINITY_DN2037_c0_g1_i2.p1	K25457						DD_CrRSP11-like		3374000	7233900	2.14401
B1.1_TRINITY_DN2037_c1_g1_i3.p1	K11086	SNRPB, SMB; small nuclear ribonucleoprotein B and B'	A09120 Genetic Information Processing	B 09121 Transcription	C 03040 Spliceosome [PATH:ko03040]		Sm_B		18900600	2797400	0.148006
B1.1_TRINITY_DN2038_c1_g6_i1.p1									12499000	0	0
B1.1_TRINITY_DN2038_c2_g1_i2.p1	K17046	DEK; protein DEK	A09180 Brite Hierarchies	B 09182 Protein families: genetic information processing	C 03036 Chromosome and associated proteins [BR:ko03036]				46420000	27179200	0.585506
B1.1_TRINITY_DN20380_c0_g1_i1.p1									9120100	0	0
B1.1_TRINITY_DN2039_c0_g1_i2.p1									126725000	186172300	1.4691
B1.1_TRINITY_DN2039_c1_g1_i1.p1							BaeB-like_MBL-fold		13942500	0	0
B1.1_TRINITY_DN2046_c1_g1_i4.p1	K00011	AKR1B; aldehyde reductase [EC:1.1.1.21]	A09100 Metabolism	B 09101 Carbohydrate metabolism	C 00040 Pentose and glucuronate interconversions [PATH:ko00040]		AKR_AKR1-5-like		0	814180
B1.1_TRINITY_DN2046_c1_g1_i6.p1	K00011	AKR1B; aldehyde reductase [EC:1.1.1.21]	A09100 Metabolism	B 09101 Carbohydrate metabolism	C 00040 Pentose and glucuronate interconversions [PATH:ko00040]		AKR_AKR3G1		917400000	5.832e+09	6.3571
B1.1_TRINITY_DN2047_c0_g2_i1.p1							EH		4759800	0	0
B1.1_TRINITY_DN2052_c0_g2_i2.p1	K04759	feoB; ferrous iron transport protein B	A09180 Brite Hierarchies	B 09183 Protein families: signaling and cellular processes	C 02000 Transporters [BR:ko02000]		FeoB		62020000	0	0
B1.1_TRINITY_DN2056_c0_g2_i5.p1	K14015	NPLOC4, NPL4; nuclear protein localization protein 4	A09120 Genetic Information Processing	B 09123 Folding, sorting and degradation	C 04141 Protein processing in endoplasmic reticulum [PATH:ko04141]		NPL4		43532000	0	0
B1.1_TRINITY_DN2057_c0_g1_i8.p1	K00850	pfkA, PFK; 6-phosphofructokinase 1 [EC:2.7.1.11]	A09100 Metabolism	B 09101 Carbohydrate metabolism	C 00010 Glycolysis / Gluconeogenesis [PATH:ko00010]		6PF1K_euk		214046000	6659400	0.031112
B1.1_TRINITY_DN20582_c0_g1_i6.p1	K05349	bglX; beta-glucosidase [EC:3.2.1.21]	A09100 Metabolism	B 09101 Carbohydrate metabolism	C 00500 Starch and sucrose metabolism [PATH:ko00500]		PRK15098		0	3005100
B1.1_TRINITY_DN206_c0_g1_i1.p1	K00053	ilvC; ketol-acid reductoisomerase [EC:1.1.1.86]	A09100 Metabolism	B 09105 Amino acid metabolism	C 00290 Valine, leucine and isoleucine biosynthesis [PATH:ko00290]		ilvC		23161000000	57115000000	2.466
B1.1_TRINITY_DN206_c0_g1_i4.p1	K00053	ilvC; ketol-acid reductoisomerase [EC:1.1.1.86]	A09100 Metabolism	B 09105 Amino acid metabolism	C 00290 Valine, leucine and isoleucine biosynthesis [PATH:ko00290]		ilvC		1.98694e+09	4.5063e+09	2.26796
B1.1_TRINITY_DN206_c0_g1_i5.p1	K00053	ilvC; ketol-acid reductoisomerase [EC:1.1.1.86]	A09100 Metabolism	B 09105 Amino acid metabolism	C 00290 Valine, leucine and isoleucine biosynthesis [PATH:ko00290]		ilvC		590690000	1784950000	3.02181
B1.1_TRINITY_DN20609_c0_g1_i1.p1									45767000	57857000	1.26416
B1.1_TRINITY_DN20618_c0_g1_i2.p1	K14018	PLAA, DOA1, UFD3; phospholipase A-2-activating protein	A09120 Genetic Information Processing	B 09123 Folding, sorting and degradation	C 04141 Protein processing in endoplasmic reticulum [PATH:ko04141]		WD40		0	1835900
B1.1_TRINITY_DN20621_c1_g1_i1.p1									2495300	0	0
B1.1_TRINITY_DN20621_c2_g1_i1.p1									10076200	2261800	0.22447
B1.1_TRINITY_DN2067_c0_g1_i4.p1									244860000	15747800	0.0643135
B1.1_TRINITY_DN20671_c0_g1_i1.p1	K17086	TM9SF2_4; transmembrane 9 superfamily member 2/4	A09180 Brite Hierarchies	B 09183 Protein families: signaling and cellular processes	C 04147 Exosome [BR:ko04147]				2033600	0	0
B1.1_TRINITY_DN20672_c0_g2_i2.p1	K15918	GLYK; D-glycerate 3-kinase [EC:2.7.1.31]	A09100 Metabolism	B 09101 Carbohydrate metabolism	C 00630 Glyoxylate and dicarboxylate metabolism [PATH:ko00630]		PLN02796		6007800	1013600	0.168714
B1.1_TRINITY_DN20690_c3_g1_i1.p1	K12856	PRPF8, PRP8; pre-mRNA-processing factor 8	A09120 Genetic Information Processing	B 09121 Transcription	C 03040 Spliceosome [PATH:ko03040]		PRP8		9344100	0	0
B1.1_TRINITY_DN2074_c0_g1_i1.p1									14206600	0	0
B1.1_TRINITY_DN2075_c0_g1_i1.p1	K11251	H2A; histone H2A	A09140 Cellular Processes	B 09143 Cell growth and death	C 04217 Necroptosis [PATH:ko04217]		PTZ00017		1347480000	15541700	0.0115339
B1.1_TRINITY_DN2075_c0_g1_i3.p1	K11251	H2A; histone H2A	A09140 Cellular Processes	B 09143 Cell growth and death	C 04217 Necroptosis [PATH:ko04217]		PTZ00017		112040000	0	0
B1.1_TRINITY_DN2075_c2_g1_i1.p1									30613000	2062700	0.0673799
B1.1_TRINITY_DN2077_c8_g1_i1.p1									0	28690900
B1.1_TRINITY_DN2078_c0_g1_i2.p1	K04802	PCNA; proliferating cell nuclear antigen	A09120 Genetic Information Processing	B 09124 Replication and repair	C 03030 DNA replication [PATH:ko03030]		PLN00057		260950000	75478000	0.289243
B1.1_TRINITY_DN2078_c1_g1_i1.p1									9053600	6249300	0.690256
B1.1_TRINITY_DN2078_c1_g2_i2.p1									202777000	987060	0.00486771
B1.1_TRINITY_DN20783_c0_g1_i1.p1	K05687	PARK7; protein DJ-1 [EC:3.5.1.124]	A09160 Human Diseases	B 09164 Neurodegenerative disease			not_thiJ		233485000	2.69889e+09	11.5592
B1.1_TRINITY_DN20799_c0_g2_i1.p1							PLDc_PGS1_euk_1		1966900	0	0
B1.1_TRINITY_DN2082_c0_g1_i1.p1									14589700	73371000	5.02896
B1.1_TRINITY_DN20828_c0_g1_i2.p1	K22063	ISCA1; iron-sulfur cluster assembly 1	A09180 Brite Hierarchies	B 09182 Protein families: genetic information processing	C 03029 Mitochondrial biogenesis [BR:ko03029]		IscA		72753000	32187000	0.442415
B1.1_TRINITY_DN20897_c0_g1_i4.p1	K14843	PES1, NOP7; pescadillo	A09180 Brite Hierarchies	B 09182 Protein families: genetic information processing	C 03009 Ribosome biogenesis [BR:ko03009]		NOP7		10522700	0	0
B1.1_TRINITY_DN209_c0_g1_i2.p1	K01808	rpiB; ribose 5-phosphate isomerase B [EC:5.3.1.6]	A09100 Metabolism	B 09101 Carbohydrate metabolism	C 00030 Pentose phosphate pathway [PATH:ko00030]		LacAB_rpiB		364560000	513820000	1.40943
B1.1_TRINITY_DN20902_c0_g2_i1.p1	K09602	OTUB1; ubiquitin thioesterase protein OTUB1 [EC:3.4.19.12]	A09180 Brite Hierarchies	B 09181 Protein families: metabolism	C 01002 Peptidases and inhibitors [BR:ko01002]		Otubain_C65		0	9340400
B1.1_TRINITY_DN2091_c1_g1_i7.p1	K02975	RP-S25e, RPS25; small subunit ribosomal protein S25e	A09120 Genetic Information Processing	B 09122 Translation	C 03010 Ribosome [PATH:ko03010]		Ribosomal_S25		965330000	79759000	0.0826236
B1.1_TRINITY_DN2092_c3_g1_i1.p1	K02891	RP-L22e, RPL22; large subunit ribosomal protein L22e	A09120 Genetic Information Processing	B 09122 Translation	C 03010 Ribosome [PATH:ko03010]		Ribosomal_L22e		902750000	108662000	0.120368
B1.1_TRINITY_DN20936_c0_g1_i1.p1	K03018	RPC1, POLR3A; DNA-directed RNA polymerase III subunit RPC1 [EC:2.7.7.6]	A09120 Genetic Information Processing	B 09121 Transcription	C 03020 RNA polymerase [PATH:ko03020]		RNAP_III_Rpc1_C		1203740	0	0
B1.1_TRINITY_DN2094_c0_g1_i6.p1	K10352	MYH9s; myosin heavy chain 9/10/11/14	A09140 Cellular Processes	B 09144 Cellular community - eukaryotes	C 04530 Tight junction [PATH:ko04530]		MYSc_class_II		1267100	0	0
B1.1_TRINITY_DN20991_c1_g1_i1.p1							Vps35		15593500	0	0
B1.1_TRINITY_DN21_c0_g1_i1.p1	K02151	ATPeV1F, ATP6S14; V-type H+-transporting ATPase subunit F	A09100 Metabolism	B 09102 Energy metabolism	C 00190 Oxidative phosphorylation [PATH:ko00190]		V_ATP_synt_F		147607000	72427500	0.490678
B1.1_TRINITY_DN2100_c1_g1_i5.p1	K00804	GGPS1; geranylgeranyl diphosphate synthase, type III [EC:2.5.1.1 2.5.1.10 2.5.1.29]	A09100 Metabolism	B 09109 Metabolism of terpenoids and polyketides	C 00900 Terpenoid backbone biosynthesis [PATH:ko00900]		polyprenyl_synt		17396200	0	0
B1.1_TRINITY_DN2101_c1_g1_i1.p1	K04078	groES, HSPE1; chaperonin GroES	A09180 Brite Hierarchies	B 09182 Protein families: genetic information processing	C 03110 Chaperones and folding catalysts [BR:ko03110]		cpn10		112718000	120121700	1.06568
B1.1_TRINITY_DN2103_c0_g1_i4.p1							SRAP		0	7382500
B1.1_TRINITY_DN2105_c0_g1_i1.p1	K11275	H1_5; histone H1/5	A09180 Brite Hierarchies	B 09182 Protein families: genetic information processing	C 03036 Chromosome and associated proteins [BR:ko03036]		Linker_histone		85221000	0	0
B1.1_TRINITY_DN2105_c3_g2_i1.p1									9573200	38701300	4.04267
B1.1_TRINITY_DN21054_c1_g1_i1.p1	K10408	DNAH; dynein axonemal heavy chain	A09160 Human Diseases	B 09164 Neurodegenerative disease			AAA_8		1651600	0	0
B1.1_TRINITY_DN2106_c0_g1_i1.p1									34554000	43348700	1.25452
B1.1_TRINITY_DN2107_c0_g1_i7.p1	K04799	FEN1, RAD2; flap endonuclease-1 [EC:3.-.-.-]	A09120 Genetic Information Processing	B 09124 Replication and repair	C 03030 DNA replication [PATH:ko03030]		PTZ00217		0	135900000
B1.1_TRINITY_DN21070_c0_g1_i1.p1	K09313	CUTL; homeobox protein cut-like	A09180 Brite Hierarchies	B 09182 Protein families: genetic information processing	C 03000 Transcription factors [BR:ko03000]		CASP_C		0	1217600
B1.1_TRINITY_DN2108_c0_g1_i2.p1	K25628								806770	0	0
B1.1_TRINITY_DN21181_c0_g1_i1.p2	K02940	RP-L9e, RPL9; large subunit ribosomal protein L9e	A09120 Genetic Information Processing	B 09122 Translation	C 03010 Ribosome [PATH:ko03010]		PTZ00027		2.9203e+09	112243600	0.0384356
B1.1_TRINITY_DN2120_c0_g1_i4.p1	K10739	RFA2, RPA2; replication factor A2	A09120 Genetic Information Processing	B 09124 Replication and repair	C 03030 DNA replication [PATH:ko03030]		RFA2		39959000	3081800	0.0771241
B1.1_TRINITY_DN21206_c0_g1_i1.p1							Pectate_lyase		0	9188800
B1.1_TRINITY_DN2122_c2_g1_i1.p1									7177700	3139900	0.437452
B1.1_TRINITY_DN21236_c0_g1_i1.p1	K10357	MYO5; myosin V	A09160 Human Diseases	B 09171 Infectious disease: bacterial	C 05130 Pathogenic Escherichia coli infection [PATH:ko05130]		COG5022		107482000	0	0
B1.1_TRINITY_DN2125_c1_g1_i3.p1									28929000	0	0
B1.1_TRINITY_DN2126_c3_g1_i1.p1									41283000	3373500	0.0817164
B1.1_TRINITY_DN2129_c0_g1_i1.p1									8070800	104248000	12.9167
B1.1_TRINITY_DN2129_c0_g1_i5.p1									0	3250700
B1.1_TRINITY_DN2132_c0_g1_i1.p1	K00850	pfkA, PFK; 6-phosphofructokinase 1 [EC:2.7.1.11]	A09100 Metabolism	B 09101 Carbohydrate metabolism	C 00010 Glycolysis / Gluconeogenesis [PATH:ko00010]		6PF1K_euk		394520000	10252000	0.025986
B1.1_TRINITY_DN2133_c0_g2_i1.p1	K19756	RSPH4_6; radial spoke head protein 4/6	A09180 Brite Hierarchies	B 09183 Protein families: signaling and cellular processes	C 04812 Cytoskeleton proteins [BR:ko04812]		Radial_spoke		4556200	1602100	0.351631
B1.1_TRINITY_DN2137_c0_g1_i6.p1	K01181	E3.2.1.8, xynA; endo-1,4-beta-xylanase [EC:3.2.1.8]	A09180 Brite Hierarchies	B 09191 Unclassified: metabolism	C 99980 Enzymes with EC numbers	CBM_10	Glyco_10	GH10+fungi_doc	99155000	11321000000	114.175
B1.1_TRINITY_DN2137_c2_g1_i1.p1									42176000	0	0
B1.1_TRINITY_DN2138_c0_g2_i1.p1	K01620	ltaE; threonine aldolase [EC:4.1.2.48]	A09100 Metabolism	B 09105 Amino acid metabolism	C 00260 Glycine, serine and threonine metabolism [PATH:ko00260]		TA_like		33924000	0	0
B1.1_TRINITY_DN2139_c0_g1_i5.p1	K06972	PITRM1, PreP, CYM1; presequence protease [EC:3.4.24.-]	A09180 Brite Hierarchies	B 09181 Protein families: metabolism	C 01002 Peptidases and inhibitors [BR:ko01002]		M16C_assoc		141411000	55455000	0.392155
B1.1_TRINITY_DN21392_c1_g1_i4.p1									14480700	0	0
B1.1_TRINITY_DN21399_c2_g1_i1.p1									0	6420100
B1.1_TRINITY_DN214_c0_g1_i4.p1							PRK04220		25724000	0	0
B1.1_TRINITY_DN2143_c1_g1_i3.p1	K02725	PSMA1; 20S proteasome subunit alpha 6 [EC:3.4.25.1]	A09120 Genetic Information Processing	B 09123 Folding, sorting and degradation	C 03050 Proteasome [PATH:ko03050]		proteasome_alpha_type_1		438450000	617650000	1.40871
B1.1_TRINITY_DN21442_c0_g2_i1.p1	K01181	E3.2.1.8, xynA; endo-1,4-beta-xylanase [EC:3.2.1.8]	A09180 Brite Hierarchies	B 09191 Unclassified: metabolism	C 99980 Enzymes with EC numbers		Glyco_10	GH10	221896000	3121030000	14.0653
B1.1_TRINITY_DN21443_c2_g1_i1.p1									0	16316900
B1.1_TRINITY_DN2145_c2_g1_i2.p1	K02987	RP-S4e, RPS4; small subunit ribosomal protein S4e	A09120 Genetic Information Processing	B 09122 Translation	C 03010 Ribosome [PATH:ko03010]		PLN00036		29039000	7639200	0.263067
B1.1_TRINITY_DN2149_c1_g1_i1.p1	K00058	serA, PHGDH; D-3-phosphoglycerate dehydrogenase / 2-oxoglutarate reductase [EC:1.1.1.95 1.1.1.399]	A09100 Metabolism	B 09102 Energy metabolism	C 00680 Methane metabolism [PATH:ko00680]		PRK11790		48006000	0	0
B1.1_TRINITY_DN215_c1_g1_i2.p1							PYR_PYL_RCAR_like		1917500	0	0
B1.1_TRINITY_DN215_c2_g1_i2.p1	K18749	LSM14, RAP55, SCD6; protein LSM14	A09180 Brite Hierarchies	B 09182 Protein families: genetic information processing	C 03019 Messenger RNA biogenesis [BR:ko03019]				163940000	51137000	0.311925
B1.1_TRINITY_DN2151_c1_g1_i1.p2	K04513	RHOA; Ras homolog gene family, member A	A09130 Environmental Information Processing	B 09132 Signal transduction	C 04011 MAPK signaling pathway - yeast [PATH:ko04011]		RHO		19369500	0	0
B1.1_TRINITY_DN2152_c4_g1_i1.p1									33058000	15609700	0.472191
B1.1_TRINITY_DN2154_c0_g1_i1.p1									6257100	4572100	0.730706
B1.1_TRINITY_DN2155_c1_g1_i1.p1									1837070	0	0
B1.1_TRINITY_DN2157_c0_g2_i1.p1							BSP		19573800	0	0
B1.1_TRINITY_DN21583_c0_g1_i2.p1							AMPK1_CBM		117562000	5978500	0.050854
B1.1_TRINITY_DN216_c0_g1_i1.p1	K12197	CHMP1, VPS46, DID2; charged multivesicular body protein 1	A09140 Cellular Processes	B 09141 Transport and catabolism	C 04144 Endocytosis [PATH:ko04144]		Did4		50578000	0	0
B1.1_TRINITY_DN2163_c0_g1_i9.p1	K05236	COPA, RET1; coatomer subunit alpha	A09180 Brite Hierarchies	B 09182 Protein families: genetic information processing	C 04131 Membrane trafficking [BR:ko04131]		Coatomer_WDAD_alpha		171233000	0	0
B1.1_TRINITY_DN21646_c0_g1_i1.p1	K14191	DIM1; 18S rRNA (adenine1779-N6/adenine1780-N6)-dimethyltransferase [EC:2.1.1.183]	A09180 Brite Hierarchies	B 09182 Protein families: genetic information processing	C 03009 Ribosome biogenesis [BR:ko03009]		PTZ00338		1938050	0	0
B1.1_TRINITY_DN21655_c0_g2_i1.p1	K13192	RBM26; RNA-binding protein 26	A09180 Brite Hierarchies	B 09181 Protein families: metabolism	C 01009 Protein phosphatases and associated proteins [BR:ko01009]				3103700	0	0
B1.1_TRINITY_DN21675_c0_g1_i1.p1							PKS		4467100	0	0
B1.1_TRINITY_DN217_c0_g1_i3.p1	K17497	PMM; phosphomannomutase [EC:5.4.2.8]	A09100 Metabolism	B 09101 Carbohydrate metabolism	C 00051 Fructose and mannose metabolism [PATH:ko00051]		PTZ00174		35336000	50784000	1.43717
B1.1_TRINITY_DN21733_c1_g1_i2.p1	K11093	SNRP70; U1 small nuclear ribonucleoprotein 70kDa	A09120 Genetic Information Processing	B 09121 Transcription	C 03040 Spliceosome [PATH:ko03040]		U1snRNP70_N		4910000	0	0
B1.1_TRINITY_DN2178_c0_g1_i2.p1									2811100	2070200	0.736438
B1.1_TRINITY_DN2178_c1_g1_i2.p1	K19998	SCFD1, SLY1; sec1 family domain-containing protein 1	A09180 Brite Hierarchies	B 09182 Protein families: genetic information processing	C 04131 Membrane trafficking [BR:ko04131]		Sec1		4957300	0	0
B1.1_TRINITY_DN2178_c2_g1_i1.p1									11765500	0	0
B1.1_TRINITY_DN2183_c0_g1_i3.p1	K07203	MTOR, FRAP, TOR; serine/threonine-protein kinase mTOR [EC:2.7.11.1]	A09130 Environmental Information Processing	B 09132 Signal transduction	C 04012 ErbB signaling pathway [PATH:ko04012]		PIKKc_TOR		6969400	0	0
B1.1_TRINITY_DN2195_c0_g1_i5.p1	K11788	ADE5; phosphoribosylamine--glycine ligase / phosphoribosylformylglycinamidine cyclo-ligase [EC:6.3.4.13 6.3.3.1]	A09100 Metabolism	B 09104 Nucleotide metabolism	C 00230 Purine metabolism [PATH:ko00230]		PurM		1504970000	351785000	0.233749
B1.1_TRINITY_DN2196_c0_g4_i1.p1	K22453	TFF2; trefoil factor 2	A09180 Brite Hierarchies	B 09193 Unclassified: signaling and cellular processes	C 99992 Structural proteins		Trefoil		0	1291100
B1.1_TRINITY_DN2197_c0_g1_i2.p1	K17302	COPB2, SEC27; coatomer subunit beta'	A09180 Brite Hierarchies	B 09182 Protein families: genetic information processing	C 04131 Membrane trafficking [BR:ko04131]		Coatomer_WDAD_beta-like		0	3883900
B1.1_TRINITY_DN2199_c0_g2_i3.p1							3a0801s09		358130000	8126700	0.022692
B1.1_TRINITY_DN22_c0_g1_i3.p1									44004000	813730	0.0184922
B1.1_TRINITY_DN22_c0_g4_i3.p1									85756000	667800000	7.78721
B1.1_TRINITY_DN22_c1_g2_i1.p1									24314000	2466000	0.101423
B1.1_TRINITY_DN22031_c0_g1_i3.p1							aprataxin_related		2122300	0	0
B1.1_TRINITY_DN22038_c0_g1_i2.p1									0	8691600
B1.1_TRINITY_DN2204_c1_g1_i5.p2									20508500	0	0
B1.1_TRINITY_DN2206_c11_g1_i1.p1							Glyco_hydro_10		0	240380000
B1.1_TRINITY_DN2208_c0_g1_i3.p1							DUF1394		10246100	2719600	0.265428
B1.1_TRINITY_DN2208_c1_g1_i5.p1	K03033	PSMD3, RPN3; 26S proteasome regulatory subunit N3	A09120 Genetic Information Processing	B 09123 Folding, sorting and degradation	C 03050 Proteasome [PATH:ko03050]		Rpn3_C		388580000	47831000	0.123092
B1.1_TRINITY_DN221_c0_g1_i1.p1	K05310	PIGG, GPI7; ethanolamine phosphate transferase 2 subunit G [EC:2.7.-.-]	A09100 Metabolism	B 09107 Glycan biosynthesis and metabolism	C 00563 Glycosylphosphatidylinositol (GPI)-anchor biosynthesis [PATH:ko00563]		Enpp		31385000	0	0
B1.1_TRINITY_DN221_c2_g1_i1.p1									167410000	2227700	0.0133069
B1.1_TRINITY_DN2210_c0_g1_i1.p1	K02732	PSMB1; 20S proteasome subunit beta 6 [EC:3.4.25.1]	A09120 Genetic Information Processing	B 09123 Folding, sorting and degradation	C 03050 Proteasome [PATH:ko03050]		proteasome_beta_type_1		169292000	241798000	1.42829
B1.1_TRINITY_DN2210_c1_g1_i3.p1	K01392	THOP1; thimet oligopeptidase [EC:3.4.24.15]	A09150 Organismal Systems	B 09152 Endocrine system			M3A_TOP		9912400	0	0
B1.1_TRINITY_DN2212_c0_g1_i1.p1							USP_Like		26557000	0	0
B1.1_TRINITY_DN2215_c1_g1_i1.p1									0	2662300
B1.1_TRINITY_DN2218_c2_g1_i1.p1	K01711	gmd, GMDS; GDPmannose 4,6-dehydratase [EC:4.2.1.47]	A09100 Metabolism	B 09101 Carbohydrate metabolism	C 00051 Fructose and mannose metabolism [PATH:ko00051]		Gmd		2187900	0	0
B1.1_TRINITY_DN2219_c0_g1_i1.p1									22783000	0	0
B1.1_TRINITY_DN222_c0_g1_i2.p1							DSP		1624940	0	0
B1.1_TRINITY_DN222_c0_g3_i1.p1									244740	0	0
B1.1_TRINITY_DN2221_c0_g1_i1.p1	K14152	HIS4; phosphoribosyl-ATP pyrophosphohydrolase / phosphoribosyl-AMP cyclohydrolase / histidinol dehydrogenase [EC:3.6.1.31 3.5.4.19 1.1.1.23]	A09100 Metabolism	B 09105 Amino acid metabolism	C 00340 Histidine metabolism [PATH:ko00340]		Histidinol_dh		1215350000	243843000	0.200636
B1.1_TRINITY_DN2221_c0_g3_i2.p1									6309660	0	0
B1.1_TRINITY_DN2221_c0_g4_i1.p1	K14152	HIS4; phosphoribosyl-ATP pyrophosphohydrolase / phosphoribosyl-AMP cyclohydrolase / histidinol dehydrogenase [EC:3.6.1.31 3.5.4.19 1.1.1.23]	A09100 Metabolism	B 09105 Amino acid metabolism	C 00340 Histidine metabolism [PATH:ko00340]		PRA-CH		568240000	106268000	0.187013
B1.1_TRINITY_DN22213_c0_g1_i2.p1	K01179	E3.2.1.4; endoglucanase [EC:3.2.1.4]	A09100 Metabolism	B 09101 Carbohydrate metabolism	C 00500 Starch and sucrose metabolism [PATH:ko00500]		Glyco_hydro_9		0	56020000
B1.1_TRINITY_DN22269_c0_g1_i1.p1							YdfG		85728000	303211000	3.5369
B1.1_TRINITY_DN2227_c2_g1_i1.p1									5140000	2193000	0.426654
B1.1_TRINITY_DN223_c0_g1_i4.p1							Svf1_C		93310000	201457000	2.15901
B1.1_TRINITY_DN223_c0_g3_i1.p1	K20346	TMED4_9_11; p24 family protein alpha	A09180 Brite Hierarchies	B 09182 Protein families: genetic information processing	C 04131 Membrane trafficking [BR:ko04131]		EMP24_GP25L		98841000	0	0
B1.1_TRINITY_DN2239_c0_g1_i5.p1	K01755	argH, ASL; argininosuccinate lyase [EC:4.3.2.1]	A09100 Metabolism	B 09105 Amino acid metabolism	C 00250 Alanine, aspartate and glutamate metabolism [PATH:ko00250]		PLN02646		537590000	345760000	0.643167
B1.1_TRINITY_DN22398_c1_g1_i1.p1	K13179	DDX18, HAS1; ATP-dependent RNA helicase DDX18/HAS1 [EC:3.6.4.13]	A09180 Brite Hierarchies	B 09182 Protein families: genetic information processing	C 03041 Spliceosome [BR:ko03041]		SF2_C_DEAD		10073600	0	0
B1.1_TRINITY_DN2243_c0_g1_i1.p1									1031330	0	0
B1.1_TRINITY_DN225_c1_g1_i1.p1									5310400	0	0
B1.1_TRINITY_DN2250_c0_g1_i8.p1	K12666	OST1, RPN1; oligosaccharyltransferase complex subunit alpha (ribophorin I)	A09100 Metabolism	B 09107 Glycan biosynthesis and metabolism	C 00510 N-Glycan biosynthesis [PATH:ko00510]		Ribophorin_I		277920000	0	0
B1.1_TRINITY_DN2250_c1_g1_i6.p1	K10685	UBLE1B, SAE2, UBA2; ubiquitin-like 1-activating enzyme E1 B [EC:6.2.1.45]	A09120 Genetic Information Processing	B 09123 Folding, sorting and degradation	C 04120 Ubiquitin mediated proteolysis [PATH:ko04120]		Uba2_SUMO		3213300	0	0
B1.1_TRINITY_DN2253_c1_g1_i1.p1	K18757	LARP1; la-related protein 1	A09180 Brite Hierarchies	B 09182 Protein families: genetic information processing	C 03019 Messenger RNA biogenesis [BR:ko03019]				31917000	0	0
B1.1_TRINITY_DN22555_c0_g1_i7.p1	K01181	E3.2.1.8, xynA; endo-1,4-beta-xylanase [EC:3.2.1.8]	A09180 Brite Hierarchies	B 09191 Unclassified: metabolism	C 99980 Enzymes with EC numbers		Glyco_hydro_10	GH10	3101800	422195000	136.113
B1.1_TRINITY_DN22555_c0_g2_i1.p1	K01181	E3.2.1.8, xynA; endo-1,4-beta-xylanase [EC:3.2.1.8]	A09180 Brite Hierarchies	B 09191 Unclassified: metabolism	C 99980 Enzymes with EC numbers		Glyco_10	GH10	6496200	138152000	21.2666
B1.1_TRINITY_DN22555_c0_g3_i1.p1	K01181	E3.2.1.8, xynA; endo-1,4-beta-xylanase [EC:3.2.1.8]	A09180 Brite Hierarchies	B 09191 Unclassified: metabolism	C 99980 Enzymes with EC numbers		Glyco_10	GH10	0	128503300
B1.1_TRINITY_DN22555_c0_g4_i5.p1	K01181	E3.2.1.8, xynA; endo-1,4-beta-xylanase [EC:3.2.1.8]	A09180 Brite Hierarchies	B 09191 Unclassified: metabolism	C 99980 Enzymes with EC numbers		Glyco_10	GH10	10538100	235134000	22.3128
B1.1_TRINITY_DN2256_c0_g2_i4.p1	K20478	GOLGB1; golgin subfamily B member 1	A09180 Brite Hierarchies	B 09182 Protein families: genetic information processing	C 04131 Membrane trafficking [BR:ko04131]				88162000	0	0
B1.1_TRINITY_DN2256_c1_g1_i2.p1	K00850	pfkA, PFK; 6-phosphofructokinase 1 [EC:2.7.1.11]	A09100 Metabolism	B 09101 Carbohydrate metabolism	C 00010 Glycolysis / Gluconeogenesis [PATH:ko00010]				1146700000	6457400	0.00563129
B1.1_TRINITY_DN2258_c0_g1_i2.p1	K10082	LMAN2, VIP36; lectin, mannose-binding 2	A09120 Genetic Information Processing	B 09123 Folding, sorting and degradation	C 04141 Protein processing in endoplasmic reticulum [PATH:ko04141]		Lectin_leg-like		190156000	2393400	0.0125865
B1.1_TRINITY_DN2259_c0_g2_i6.p1	K02729	PSMA5; 20S proteasome subunit alpha 5 [EC:3.4.25.1]	A09120 Genetic Information Processing	B 09123 Folding, sorting and degradation	C 03050 Proteasome [PATH:ko03050]		proteasome_alpha_type_5		518270000	623340000	1.20273
B1.1_TRINITY_DN227_c1_g1_i4.p1							RutF		312110000	47579700	0.152445
B1.1_TRINITY_DN227_c6_g1_i1.p1									2166330	0	0
B1.1_TRINITY_DN2274_c0_g2_i1.p1	K03868	RBX1, ROC1; E3 ubiquitin-protein ligase RBX1 [EC:2.3.2.32]	A09120 Genetic Information Processing	B 09123 Folding, sorting and degradation	C 04141 Protein processing in endoplasmic reticulum [PATH:ko04141]		mRING-H2-C3H2C2D_RBX1		4680000	0	0
B1.1_TRINITY_DN2274_c1_g2_i1.p1							C2_Munc13_fungal		6642100	0	0
B1.1_TRINITY_DN2275_c2_g1_i1.p1	K00688	PYG, glgP; glycogen phosphorylase [EC:2.4.1.1]	A09100 Metabolism	B 09101 Carbohydrate metabolism	C 00500 Starch and sucrose metabolism [PATH:ko00500]		GT35_Glycogen_Phosphorylase		10245100000	2.55512e+09	0.249399
B1.1_TRINITY_DN2276_c0_g1_i3.p1	K10609	CUL4; cullin 4	A09120 Genetic Information Processing	B 09123 Folding, sorting and degradation	C 04120 Ubiquitin mediated proteolysis [PATH:ko04120]		COG5647		1478700	0	0
B1.1_TRINITY_DN2281_c0_g1_i1.p1							STKc_MAP3K-like		21820000	0	0
B1.1_TRINITY_DN2282_c0_g1_i2.p1							His_Phos_2		42102000	210481000	4.99931
B1.1_TRINITY_DN2285_c2_g1_i2.p1	K12470	SH3KBP1, CIN85; SH3 domain-containing kinase-binding protein 1	A09140 Cellular Processes	B 09141 Transport and catabolism	C 04144 Endocytosis [PATH:ko04144]		SH3		5923600	0	0
B1.1_TRINITY_DN2287_c4_g1_i1.p1	K21991	UNC45; protein unc-45	A09180 Brite Hierarchies	B 09182 Protein families: genetic information processing	C 03110 Chaperones and folding catalysts [BR:ko03110]				3403320	0	0
B1.1_TRINITY_DN229_c0_g1_i1.p1	K15306	RANBP1; Ran-binding protein 1	A09160 Human Diseases	B 09161 Cancer: overview			RanBD_RanBP1		394050000	882300000	2.23906
B1.1_TRINITY_DN229_c2_g1_i1.p1									1940100	0	0
B1.1_TRINITY_DN22918_c0_g1_i1.p1	K02893	RP-L23Ae, RPL23A; large subunit ribosomal protein L23Ae	A09120 Genetic Information Processing	B 09122 Translation	C 03010 Ribosome [PATH:ko03010]		PTZ00191		0	15889000
B1.1_TRINITY_DN22959_c0_g2_i1.p1									716450	9787800	13.6615
B1.1_TRINITY_DN2301_c1_g1_i2.p1	K14536	RIA1; ribosome assembly protein 1 [EC:3.6.5.-]	A09120 Genetic Information Processing	B 09122 Translation	C 03008 Ribosome biogenesis in eukaryotes [PATH:ko03008]		EF2_II		11256900	0	0
B1.1_TRINITY_DN2302_c0_g1_i2.p1							CBS_pair_MUG70_2		6780600	0	0
B1.1_TRINITY_DN23039_c0_g1_i1.p1	K10357	MYO5; myosin V	A09160 Human Diseases	B 09171 Infectious disease: bacterial	C 05130 Pathogenic Escherichia coli infection [PATH:ko05130]		MYSc_Myo5		20193000	0	0
B1.1_TRINITY_DN23040_c0_g1_i1.p1	K02541	MCM3; DNA replication licensing factor MCM3 [EC:3.6.4.12]	A09120 Genetic Information Processing	B 09124 Replication and repair	C 03030 DNA replication [PATH:ko03030]		MCM3		7535300	0	0
B1.1_TRINITY_DN23097_c0_g1_i1.p1	K00134	GAPDH, gapA; glyceraldehyde 3-phosphate dehydrogenase (phosphorylating) [EC:1.2.1.12]	A09100 Metabolism	B 09101 Carbohydrate metabolism	C 00010 Glycolysis / Gluconeogenesis [PATH:ko00010]		PLN02272		17839600	0	0
B1.1_TRINITY_DN2310_c0_g1_i1.p1									0	1105600
B1.1_TRINITY_DN2314_c1_g1_i1.p1	K14573	NOP4, RBM28; nucleolar protein 4	A09120 Genetic Information Processing	B 09122 Translation	C 03008 Ribosome biogenesis in eukaryotes [PATH:ko03008]		RRM4_RBM28_like		15198300	2482300	0.163327
B1.1_TRINITY_DN232_c3_g1_i1.p1									0	345070
B1.1_TRINITY_DN2322_c0_g1_i1.p1	K01758	CTH; cystathionine gamma-lyase [EC:4.4.1.1]	A09100 Metabolism	B 09105 Amino acid metabolism	C 00260 Glycine, serine and threonine metabolism [PATH:ko00260]		Cys_Met_Meta_PP		694760000	865570000	1.24585
B1.1_TRINITY_DN2323_c1_g1_i1.p1							Aes		4568500	0	0
B1.1_TRINITY_DN2326_c0_g2_i1.p1	K19947	MICAL; F-actin monooxygenase [EC:1.14.13.225]	A09180 Brite Hierarchies	B 09182 Protein families: genetic information processing	C 04131 Membrane trafficking [BR:ko04131]				7587700	1443000	0.190176
B1.1_TRINITY_DN233_c0_g1_i7.p1							STKc_OSR1_SPAK		74475000	0	0
B1.1_TRINITY_DN2336_c0_g1_i7.p1									3499800	5759900	1.64578
B1.1_TRINITY_DN2336_c4_g1_i2.p1									3272100	16543700	5.05599
B1.1_TRINITY_DN234_c6_g1_i1.p1	K03283	HSPA1s; heat shock 70kDa protein 1/2/6/8	A09120 Genetic Information Processing	B 09121 Transcription	C 03040 Spliceosome [PATH:ko03040]		ScSsz1p_like_NBD		9238400	0	0
B1.1_TRINITY_DN2342_c5_g1_i1.p1									7710200	0	0
B1.1_TRINITY_DN2347_c0_g1_i1.p1									0	3884100
B1.1_TRINITY_DN23471_c0_g1_i2.p1							SCP		0	418040000
B1.1_TRINITY_DN23471_c0_g2_i1.p1	K01179	E3.2.1.4; endoglucanase [EC:3.2.1.4]	A09100 Metabolism	B 09101 Carbohydrate metabolism	C 00500 Starch and sucrose metabolism [PATH:ko00500]		Cellulase	GH5_4	0	32240800
B1.1_TRINITY_DN2349_c0_g1_i6.p1	K00721	DPM1; dolichol-phosphate mannosyltransferase [EC:2.4.1.83]	A09100 Metabolism	B 09107 Glycan biosynthesis and metabolism	C 00510 N-Glycan biosynthesis [PATH:ko00510]		PLN02726		292520000	0	0
B1.1_TRINITY_DN2349_c1_g1_i5.p1	K22857	EEF1AKMT4; EEF1A lysine methyltransferase 4 [EC:2.1.1.-]	A09180 Brite Hierarchies	B 09182 Protein families: genetic information processing	C 03012 Translation factors [BR:ko03012]				52324000	4959000	0.0947749
B1.1_TRINITY_DN2351_c0_g1_i1.p1	K09493	CCT1, TCP1; T-complex protein 1 subunit alpha	A09180 Brite Hierarchies	B 09182 Protein families: genetic information processing	C 03110 Chaperones and folding catalysts [BR:ko03110]		TCP1_alpha		169403000	23157300	0.136699
B1.1_TRINITY_DN2351_c0_g1_i5.p1	K09493	CCT1, TCP1; T-complex protein 1 subunit alpha	A09180 Brite Hierarchies	B 09182 Protein families: genetic information processing	C 03110 Chaperones and folding catalysts [BR:ko03110]		TCP1_alpha		500070000	45453000	0.0908933
B1.1_TRINITY_DN23520_c1_g1_i1.p1									654030000	799020000	1.22169
B1.1_TRINITY_DN23525_c0_g1_i1.p1	K02880	RP-L17e, RPL17; large subunit ribosomal protein L17e	A09120 Genetic Information Processing	B 09122 Translation	C 03010 Ribosome [PATH:ko03010]		PTZ00178		1615120000	107901000	0.0668068
B1.1_TRINITY_DN2353_c1_g1_i5.p1							BAR_Gvp36		17100800	0	0
B1.1_TRINITY_DN2354_c0_g1_i3.p1									3826000	359060	0.0938474
B1.1_TRINITY_DN2355_c0_g2_i3.p1	K16055	TPS; trehalose 6-phosphate synthase/phosphatase [EC:2.4.1.15 3.1.3.12]	A09100 Metabolism	B 09101 Carbohydrate metabolism	C 00500 Starch and sucrose metabolism [PATH:ko00500]		PRK14501		106677000	0	0
B1.1_TRINITY_DN2356_c0_g1_i2.p1	K11584	PPP2R5; serine/threonine-protein phosphatase 2A regulatory subunit B'	A09120 Genetic Information Processing	B 09122 Translation	C 03015 mRNA surveillance pathway [PATH:ko03015]				13503400	7363100	0.545277
B1.1_TRINITY_DN2360_c1_g2_i1.p1	K13280	SEC11, sipW; signal peptidase I [EC:3.4.21.89]	A09120 Genetic Information Processing	B 09123 Folding, sorting and degradation	C 03060 Protein export [PATH:ko03060]		sigpep_I_arch		72722000	0	0
B1.1_TRINITY_DN2360_c4_g1_i1.p1							Ank_2		44676000	7972000	0.17844
B1.1_TRINITY_DN2361_c0_g1_i1.p1									5628100	25822700	4.58817
B1.1_TRINITY_DN2369_c0_g2_i3.p1	K14170	pheA; chorismate mutase / prephenate dehydratase [EC:5.4.99.5 4.2.1.51]	A09100 Metabolism	B 09105 Amino acid metabolism	C 00400 Phenylalanine, tyrosine and tryptophan biosynthesis [PATH:ko00400]		PheA2		30776900	0	0
B1.1_TRINITY_DN2371_c0_g1_i1.p1									6890300	0	0
B1.1_TRINITY_DN23728_c0_g1_i1.p1	K00667	FAS2; fatty acid synthase subunit alpha, fungi type [EC:2.3.1.86]	A09100 Metabolism	B 09103 Lipid metabolism	C 00061 Fatty acid biosynthesis [PATH:ko00061]		Fas_alpha_ACP		11709600	0	0
B1.1_TRINITY_DN23733_c0_g1_i1.p1									0	11882640
B1.1_TRINITY_DN2374_c0_g2_i2.p1	K05755	ARPC4; actin related protein 2/3 complex, subunit 4	A09140 Cellular Processes	B 09141 Transport and catabolism	C 04144 Endocytosis [PATH:ko04144]		ARPC4		149602000	14521200	0.0970655
B1.1_TRINITY_DN23750_c0_g1_i1.p1	K10408	DNAH; dynein axonemal heavy chain	A09160 Human Diseases	B 09164 Neurodegenerative disease			AAA_9		7639300	0	0
B1.1_TRINITY_DN2378_c0_g2_i4.p1						CBM_10	CBM29_CBM65		40755000	5504500000	135.063
B1.1_TRINITY_DN2380_c0_g1_i2.p1	K10704	UBE2V; ubiquitin-conjugating enzyme E2 variant	A09150 Organismal Systems	B 09151 Immune system	C 04624 Toll and Imd signaling pathway [PATH:ko04624]		COG5078		402410000	119907000	0.297972
B1.1_TRINITY_DN2382_c0_g1_i1.p1									12976000	0	0
B1.1_TRINITY_DN2386_c0_g1_i1.p1	K16365	SGTA; small glutamine-rich tetratricopeptide repeat-containing protein alpha	A09180 Brite Hierarchies	B 09182 Protein families: genetic information processing	C 03110 Chaperones and folding catalysts [BR:ko03110]		SGTA_dimer		77817000	77900000	1.00107
B1.1_TRINITY_DN2389_c0_g1_i2.p1	K14400	PCF11; pre-mRNA cleavage complex 2 protein Pcf11	A09120 Genetic Information Processing	B 09122 Translation	C 03015 mRNA surveillance pathway [PATH:ko03015]				416960	0	0
B1.1_TRINITY_DN239_c3_g1_i2.p1							LRR_RI		78321400	40234000	0.513704
B1.1_TRINITY_DN239_c8_g1_i1.p1									0	1864800
B1.1_TRINITY_DN23905_c0_g2_i1.p1	K09291	TPR, MLP1, MLP2; nucleoprotein TPR	A09120 Genetic Information Processing	B 09122 Translation	C 03013 Nucleocytoplasmic transport [PATH:ko03013]		TPR_MLP1_2		6171500	0	0
B1.1_TRINITY_DN23923_c0_g1_i1.p1									1161000	0	0
B1.1_TRINITY_DN2395_c2_g1_i1.p1	K00656	E2.3.1.54, pflD; formate C-acetyltransferase [EC:2.3.1.54]	A09100 Metabolism	B 09101 Carbohydrate metabolism	C 00620 Pyruvate metabolism [PATH:ko00620]		PFL1		726550000	129323000	0.177996
B1.1_TRINITY_DN2398_c0_g1_i1.p1	K24722	DNAI3, WDR63; dynein axonemal intermediate chain 3	A09180 Brite Hierarchies	B 09183 Protein families: signaling and cellular processes	C 04812 Cytoskeleton proteins [BR:ko04812]				598690	0	0
B1.1_TRINITY_DN24_c0_g1_i60.p1							FkpA		39986000	14867000	0.371805
B1.1_TRINITY_DN240_c0_g1_i1.p1	K09228	KRAB; KRAB domain-containing zinc finger protein	A09160 Human Diseases	B 09172 Infectious disease: viral					43818000	72525000	1.65514
B1.1_TRINITY_DN2400_c1_g1_i1.p1									84512000	0	0
B1.1_TRINITY_DN2402_c0_g1_i5.p1	K03238	EIF2S2; translation initiation factor 2 subunit 2	A09180 Brite Hierarchies	B 09181 Protein families: metabolism	C 01009 Protein phosphatases and associated proteins [BR:ko01009]		eIF-5_eIF-2B		590820000	25190100	0.0426358
B1.1_TRINITY_DN2406_c1_g1_i2.p1	K14864	FTSJ1, TRM7; tRNA (cytidine32/guanosine34-2'-O)-methyltransferase [EC:2.1.1.205]	A09180 Brite Hierarchies	B 09182 Protein families: genetic information processing	C 03016 Transfer RNA biogenesis [BR:ko03016]		RlmE		1973500	2583200	1.30894
B1.1_TRINITY_DN2406_c2_g2_i1.p1									20663000	86094000	4.16658
B1.1_TRINITY_DN2413_c0_g2_i1.p1	K14801	TSR4; pre-rRNA-processing protein TSR4	A09180 Brite Hierarchies	B 09182 Protein families: genetic information processing	C 03009 Ribosome biogenesis [BR:ko03009]		PDCD2_C		3066200	7623400	2.48627
B1.1_TRINITY_DN2417_c0_g1_i3.p1	K10408	DNAH; dynein axonemal heavy chain	A09160 Human Diseases	B 09164 Neurodegenerative disease			Dynein_C		173980000	0	0
B1.1_TRINITY_DN2418_c0_g1_i3.p1	K01874	MARS, metG; methionyl-tRNA synthetase [EC:6.1.1.10]	A09100 Metabolism	B 09106 Metabolism of other amino acids	C 00450 Selenocompound metabolism [PATH:ko00450]		PLN02610		811320000	1573700	0.00193968
B1.1_TRINITY_DN2425_c0_g1_i2.p1	K12733	PPIL1; peptidyl-prolyl cis-trans isomerase-like 1 [EC:5.2.1.8]	A09120 Genetic Information Processing	B 09121 Transcription	C 03040 Spliceosome [PATH:ko03040]		cyclophilin_SpCYP2_like		0	6013900
B1.1_TRINITY_DN2425_c0_g3_i1.p1	K01886	QARS, glnS; glutaminyl-tRNA synthetase [EC:6.1.1.18]	A09120 Genetic Information Processing	B 09122 Translation	C 00970 Aminoacyl-tRNA biosynthesis [PATH:ko00970]		PLN02859		652700000	35396000	0.0542301
B1.1_TRINITY_DN24255_c0_g1_i1.p1	K00698	CHS1; chitin synthase [EC:2.4.1.16]	A09100 Metabolism	B 09101 Carbohydrate metabolism	C 00520 Amino sugar and nucleotide sugar metabolism [PATH:ko00520]		Chitin_synth_2		7631700	0	0
B1.1_TRINITY_DN24269_c0_g1_i1.p1	K22539	PLY; pectate lyase [EC:4.2.2.2]	A09100 Metabolism	B 09101 Carbohydrate metabolism	C 00040 Pentose and glucuronate interconversions [PATH:ko00040]		Pectate_lyase	PL3_2	14554200	991690000	68.1377
B1.1_TRINITY_DN2427_c0_g1_i3.p1	K00698	CHS1; chitin synthase [EC:2.4.1.16]	A09100 Metabolism	B 09101 Carbohydrate metabolism	C 00520 Amino sugar and nucleotide sugar metabolism [PATH:ko00520]		Chitin_synth_2		19163500	0	0
B1.1_TRINITY_DN2428_c0_g1_i3.p1	K14803	PTC2_3; protein phosphatase PTC2/3 [EC:3.1.3.16]	A09180 Brite Hierarchies	B 09181 Protein families: metabolism	C 01009 Protein phosphatases and associated proteins [BR:ko01009]		PP2Cc		318890000	20107200	0.0630537
B1.1_TRINITY_DN2429_c1_g1_i6.p1	K03062	PSMC1, RPT2; 26S proteasome regulatory subunit T2	A09120 Genetic Information Processing	B 09123 Folding, sorting and degradation	C 03050 Proteasome [PATH:ko03050]		PTZ00361		453420000	21144600	0.0466336
B1.1_TRINITY_DN2431_c0_g1_i1.p1							YdfG		122085000	321258000	2.63143
B1.1_TRINITY_DN2431_c0_g1_i12.p1							YdfG		30066700	153055000	5.09052
B1.1_TRINITY_DN2431_c0_g1_i43.p1							YdfG		184481000	1177970000	6.38532
B1.1_TRINITY_DN24324_c0_g1_i1.p1	K01858	INO1, ISYNA1; myo-inositol-1-phosphate synthase [EC:5.5.1.4]	A09100 Metabolism	B 09101 Carbohydrate metabolism	C 00562 Inositol phosphate metabolism [PATH:ko00562]		NAD_binding_5		185046000	666290000	3.60067
B1.1_TRINITY_DN2437_c1_g1_i1.p1	K14816	REI1; pre-60S factor REI1	A09180 Brite Hierarchies	B 09182 Protein families: genetic information processing	C 03009 Ribosome biogenesis [BR:ko03009]		zf-C2H2_2		46385000	0	0
B1.1_TRINITY_DN2439_c1_g1_i1.p1	K25762						Acetyltransf_3		1036500	1265000	1.22045
B1.1_TRINITY_DN24408_c0_g1_i1.p1	K14309	NUP93, NIC96; nuclear pore complex protein Nup93	A09120 Genetic Information Processing	B 09122 Translation	C 03013 Nucleocytoplasmic transport [PATH:ko03013]		Nic96		3349600	0	0
B1.1_TRINITY_DN2441_c0_g1_i4.p1									832770	0	0
B1.1_TRINITY_DN2446_c0_g1_i1.p1	K11338	RUVBL2, RVB2, INO80J; RuvB-like protein 2 [EC:3.6.4.12]	A09180 Brite Hierarchies	B 09182 Protein families: genetic information processing	C 03036 Chromosome and associated proteins [BR:ko03036]		TIP49		268860000	17736200	0.0659682
B1.1_TRINITY_DN2452_c1_g2_i1.p1	K14306	NUP62, NSP1; nuclear pore complex protein Nup62	A09120 Genetic Information Processing	B 09122 Translation	C 03013 Nucleocytoplasmic transport [PATH:ko03013]		Nsp1_C		55166000	1573900	0.0285303
B1.1_TRINITY_DN24529_c0_g1_i2.p2									3076000	0	0
B1.1_TRINITY_DN2455_c1_g1_i2.p1	K14574	SDO1, SBDS; ribosome maturation protein SDO1	A09120 Genetic Information Processing	B 09122 Translation	C 03008 Ribosome biogenesis in eukaryotes [PATH:ko03008]		Sdo1		10388800	0	0
B1.1_TRINITY_DN2455_c8_g1_i1.p1	K00668	FAS1; fatty acid synthase subunit beta, fungi type [EC:2.3.1.86]	A09100 Metabolism	B 09103 Lipid metabolism	C 00061 Fatty acid biosynthesis [PATH:ko00061]		COG4981		19850600	0	0
B1.1_TRINITY_DN2463_c0_g1_i4.p1							FSH1		46833000	0	0
B1.1_TRINITY_DN2465_c0_g1_i1.p1									4060600	1601900	0.394498
B1.1_TRINITY_DN2465_c0_g1_i2.p3									1614000	0	0
B1.1_TRINITY_DN2468_c2_g1_i1.p1	K02955	RP-S14e, RPS14; small subunit ribosomal protein S14e	A09120 Genetic Information Processing	B 09122 Translation	C 03010 Ribosome [PATH:ko03010]		PTZ00129		2575900000	207691000	0.0806285
B1.1_TRINITY_DN24680_c0_g1_i1.p1									2542600	0	0
B1.1_TRINITY_DN2469_c0_g1_i1.p1									0	31532000
B1.1_TRINITY_DN24696_c0_g1_i1.p1	K01194	TREH, treA, treF; alpha,alpha-trehalase [EC:3.2.1.28]	A09100 Metabolism	B 09101 Carbohydrate metabolism	C 00500 Starch and sucrose metabolism [PATH:ko00500]		Trehalase		5896900	0	0
B1.1_TRINITY_DN24714_c0_g1_i1.p1									29895900	0	0
B1.1_TRINITY_DN2472_c2_g1_i1.p1	K01784	galE, GALE; UDP-glucose 4-epimerase [EC:5.1.3.2]	A09100 Metabolism	B 09101 Carbohydrate metabolism	C 00052 Galactose metabolism [PATH:ko00052]		UDP_G4E_1_SDR_e		0	8990200
B1.1_TRINITY_DN2473_c0_g1_i1.p1							RabGAP-TBC		10789000	0	0
B1.1_TRINITY_DN2473_c1_g1_i6.p1	K16944	SEPT7, CDC3; septin 7	A09160 Human Diseases	B 09171 Infectious disease: bacterial	C 05131 Shigellosis [PATH:ko05131]		CDC_Septin		336480000	5060900	0.0150407
B1.1_TRINITY_DN24730_c0_g1_i1.p1	K00668	FAS1; fatty acid synthase subunit beta, fungi type [EC:2.3.1.86]	A09100 Metabolism	B 09103 Lipid metabolism	C 00061 Fatty acid biosynthesis [PATH:ko00061]				5046400	0	0
B1.1_TRINITY_DN2477_c0_g1_i2.p1	K05349	bglX; beta-glucosidase [EC:3.2.1.21]	A09100 Metabolism	B 09101 Carbohydrate metabolism	C 00500 Starch and sucrose metabolism [PATH:ko00500]		PRK15098	GH3	0	10517200
B1.1_TRINITY_DN2479_c0_g2_i1.p1	K03006	RPB1, POLR2A; DNA-directed RNA polymerase II subunit RPB1 [EC:2.7.7.6]	A09120 Genetic Information Processing	B 09121 Transcription	C 03020 RNA polymerase [PATH:ko03020]				1896500	0	0
B1.1_TRINITY_DN24856_c0_g1_i1.p1	K03737	por, nifJ; pyruvate-ferredoxin/flavodoxin oxidoreductase [EC:1.2.7.1 1.2.7.-]	A09100 Metabolism	B 09101 Carbohydrate metabolism	C 00010 Glycolysis / Gluconeogenesis [PATH:ko00010]		TPP_PFOR_PNO		9325900	0	0
B1.1_TRINITY_DN2486_c0_g1_i3.p1	K01858	INO1, ISYNA1; myo-inositol-1-phosphate synthase [EC:5.5.1.4]	A09100 Metabolism	B 09101 Carbohydrate metabolism	C 00562 Inositol phosphate metabolism [PATH:ko00562]		PLN02438		6.4109e+09	1.94471e+10	3.03344
B1.1_TRINITY_DN2488_c0_g1_i3.p1	K08056	PDIA3, GRP58; protein disulfide-isomerase A3 [EC:5.3.4.1]	A09120 Genetic Information Processing	B 09123 Folding, sorting and degradation	C 04141 Protein processing in endoplasmic reticulum [PATH:ko04141]		ER_PDI_fam		452640000	154172000	0.340606
B1.1_TRINITY_DN2488_c1_g1_i5.p1							W2_eIF5C_like		408840000	59577000	0.145722
B1.1_TRINITY_DN2488_c2_g1_i4.p1	K01536	ENA; P-type Na+/K+ transporter [EC:7.2.2.3 7.2.2.-]	A09180 Brite Hierarchies	B 09191 Unclassified: metabolism	C 99980 Enzymes with EC numbers		P-type_ATPase_Na_ENA		32338000	0	0
B1.1_TRINITY_DN2488_c3_g1_i2.p1	K00928	lysC; aspartate kinase [EC:2.7.2.4]	A09100 Metabolism	B 09105 Amino acid metabolism	C 00260 Glycine, serine and threonine metabolism [PATH:ko00260]		PLN02551		26977000	0	0
B1.1_TRINITY_DN24883_c0_g1_i1.p1									2310200	0	0
B1.1_TRINITY_DN24900_c0_g1_i1.p1							PKS		32236000	2039500	0.0632678
B1.1_TRINITY_DN2492_c0_g3_i6.p1									38285000	0	0
B1.1_TRINITY_DN2492_c0_g3_i7.p1									13948800	0	0
B1.1_TRINITY_DN2492_c1_g2_i2.p1	K05658	ABCB1, CD243; ATP-binding cassette, subfamily B (MDR/TAP), member 1 [EC:7.6.2.2]	A09130 Environmental Information Processing	B 09131 Membrane transport	C 02010 ABC transporters [PATH:ko02010]		ABC_6TM_Pgp_ABCB1_D1_like		19934700	3039200	0.152458
B1.1_TRINITY_DN2492_c2_g1_i1.p1	K00018	hprA; glycerate dehydrogenase [EC:1.1.1.29]	A09100 Metabolism	B 09101 Carbohydrate metabolism	C 00630 Glyoxylate and dicarboxylate metabolism [PATH:ko00630]		2-Hacid_dh_4		24170200	76475000	3.16402
B1.1_TRINITY_DN24966_c0_g1_i1.p1	K03255	TIF31, CLU1; protein TIF31	A09180 Brite Hierarchies	B 09182 Protein families: genetic information processing	C 03012 Translation factors [BR:ko03012]		CLU		21870200	0	0
B1.1_TRINITY_DN2497_c0_g2_i4.p1	K05349	bglX; beta-glucosidase [EC:3.2.1.21]	A09100 Metabolism	B 09101 Carbohydrate metabolism	C 00500 Starch and sucrose metabolism [PATH:ko00500]		Glyco_hydro_3_C		0	938500000
B1.1_TRINITY_DN2497_c0_g2_i5.p1	K05349	bglX; beta-glucosidase [EC:3.2.1.21]	A09100 Metabolism	B 09101 Carbohydrate metabolism	C 00500 Starch and sucrose metabolism [PATH:ko00500]		BglX	GH3	10555900	20489500	1.94105
B1.1_TRINITY_DN2497_c0_g2_i6.p1	K05349	bglX; beta-glucosidase [EC:3.2.1.21]	A09100 Metabolism	B 09101 Carbohydrate metabolism	C 00500 Starch and sucrose metabolism [PATH:ko00500]		Glyco_hydro_3_C	GH3	25735700	128430000	4.99034
B1.1_TRINITY_DN2498_c0_g1_i3.p1							PLN03120		564760000	286837000	0.507892
B1.1_TRINITY_DN2498_c1_g1_i3.p2									0	14565000
B1.1_TRINITY_DN25_c0_g1_i4.p1	K16609	TTLL12; tubulin--tyrosine ligase-like protein 12	A09180 Brite Hierarchies	B 09183 Protein families: signaling and cellular processes	C 04812 Cytoskeleton proteins [BR:ko04812]				31570000	0	0
B1.1_TRINITY_DN250_c0_g1_i1.p1									86782000	77540000	0.893503
B1.1_TRINITY_DN25002_c0_g1_i1.p1	K20223	IPO7, RANBP7; importin-7	A09120 Genetic Information Processing	B 09122 Translation	C 03013 Nucleocytoplasmic transport [PATH:ko03013]		SXM1		22240000	0	0
B1.1_TRINITY_DN2501_c1_g1_i2.p1									1921340	3308400	1.72192
B1.1_TRINITY_DN25010_c0_g1_i1.p1	K05349	bglX; beta-glucosidase [EC:3.2.1.21]	A09100 Metabolism	B 09101 Carbohydrate metabolism	C 00500 Starch and sucrose metabolism [PATH:ko00500]		Glyco_hydro_3_C		0	247020000
B1.1_TRINITY_DN25043_c0_g1_i1.p1									13536900	0	0
B1.1_TRINITY_DN2507_c0_g1_i2.p1	K19877	CHS5; chitin biosynthesis protein CHS5	A09180 Brite Hierarchies	B 09182 Protein families: genetic information processing	C 04131 Membrane trafficking [BR:ko04131]		fn3_2		22400000	1129900	0.050442
B1.1_TRINITY_DN251_c1_g1_i1.p1							CoA_binding_2		734320000	770760000	1.04962
B1.1_TRINITY_DN2516_c0_g1_i1.p1	K20304	TRAPPC6, TRS33; trafficking protein particle complex subunit 6	A09180 Brite Hierarchies	B 09182 Protein families: genetic information processing	C 04131 Membrane trafficking [BR:ko04131]		TRAPPC6A_Trs33		16338500	0	0
B1.1_TRINITY_DN252_c0_g1_i1.p1							Rab11BD_RAB3IP_like		7673800	1475600	0.192291
B1.1_TRINITY_DN2520_c1_g1_i4.p1	K00600	glyA, SHMT; glycine hydroxymethyltransferase [EC:2.1.2.1]	A09100 Metabolism	B 09101 Carbohydrate metabolism	C 00630 Glyoxylate and dicarboxylate metabolism [PATH:ko00630]		PLN03226		66194000	0	0
B1.1_TRINITY_DN2522_c0_g4_i1.p1									8664900	0	0
B1.1_TRINITY_DN2525_c1_g1_i1.p1	K20359	RABAC1, PRAF1; PRA1 family protein 1	A09180 Brite Hierarchies	B 09182 Protein families: genetic information processing	C 04131 Membrane trafficking [BR:ko04131]		PRA1		4568400	0	0
B1.1_TRINITY_DN25283_c0_g1_i1.p1	K00131	gapN; glyceraldehyde-3-phosphate dehydrogenase (NADP+) [EC:1.2.1.9]	A09100 Metabolism	B 09101 Carbohydrate metabolism	C 00010 Glycolysis / Gluconeogenesis [PATH:ko00010]		ALDH_F11_NP-GAPDH		4755900	0	0
B1.1_TRINITY_DN25286_c0_g1_i1.p1									13777300	4481200	0.32526
B1.1_TRINITY_DN25289_c2_g1_i1.p1	K02997	RP-S9e, RPS9; small subunit ribosomal protein S9e	A09120 Genetic Information Processing	B 09122 Translation	C 03010 Ribosome [PATH:ko03010]		PTZ00155		4.2643e+09	141723000	0.0332348
B1.1_TRINITY_DN253_c5_g1_i1.p1									7883900	4520200	0.573346
B1.1_TRINITY_DN25322_c0_g1_i1.p1									4770600	0	0
B1.1_TRINITY_DN25338_c0_g1_i2.p1	K14537	NUG2, GNL2; nuclear GTP-binding protein	A09120 Genetic Information Processing	B 09122 Translation	C 03008 Ribosome biogenesis in eukaryotes [PATH:ko03008]		NGP_1		4335100	0	0
B1.1_TRINITY_DN2534_c2_g1_i1.p1									1501700	0	0
B1.1_TRINITY_DN25340_c0_g1_i1.p1	K00264	GLT1; glutamate synthase (NADH) [EC:1.4.1.14]	A09100 Metabolism	B 09102 Energy metabolism	C 00910 Nitrogen metabolism [PATH:ko00910]		gltD		240386000	13196000	0.054895
B1.1_TRINITY_DN25359_c0_g1_i1.p1									0	8709800
B1.1_TRINITY_DN2547_c0_g2_i2.p1									0	122770000
B1.1_TRINITY_DN2548_c0_g1_i6.p1	K12845	SNU13, NHP2L; U4/U6 small nuclear ribonucleoprotein SNU13	A09120 Genetic Information Processing	B 09121 Transcription	C 03040 Spliceosome [PATH:ko03040]		SNU13		0	1290000
B1.1_TRINITY_DN2548_c0_g1_i7.p1	K12845	SNU13, NHP2L; U4/U6 small nuclear ribonucleoprotein SNU13	A09120 Genetic Information Processing	B 09121 Transcription	C 03040 Spliceosome [PATH:ko03040]		SNU13		161104000	31387100	0.194825
B1.1_TRINITY_DN25481_c0_g1_i1.p1	K03686	dnaJ; molecular chaperone DnaJ	A09180 Brite Hierarchies	B 09182 Protein families: genetic information processing	C 03110 Chaperones and folding catalysts [BR:ko03110]		DnaJ		15497500	0	0
B1.1_TRINITY_DN2557_c0_g1_i13.p1	K13525	VCP, CDC48; transitional endoplasmic reticulum ATPase	A09120 Genetic Information Processing	B 09123 Folding, sorting and degradation	C 04141 Protein processing in endoplasmic reticulum [PATH:ko04141]		CDC48		2671800000	895280000	0.335085
B1.1_TRINITY_DN256_c0_g3_i5.p1									579740000	66434000	0.114593
B1.1_TRINITY_DN25647_c0_g1_i1.p1	K14288	XPOT; exportin-T	A09120 Genetic Information Processing	B 09122 Translation	C 03013 Nucleocytoplasmic transport [PATH:ko03013]		Exportin-T		2394800	0	0
B1.1_TRINITY_DN2566_c0_g2_i1.p1							CE4_ClCDA_like		0	68768000
B1.1_TRINITY_DN2567_c0_g1_i8.p1	K03252	EIF3C; translation initiation factor 3 subunit C	A09180 Brite Hierarchies	B 09182 Protein families: genetic information processing	C 03012 Translation factors [BR:ko03012]		eIF-3c_N		577000000	2025700	0.00351075
B1.1_TRINITY_DN25715_c0_g1_i1.p1									27655600	0	0
B1.1_TRINITY_DN2572_c1_g2_i2.p1	K00967	PCYT2; ethanolamine-phosphate cytidylyltransferase [EC:2.7.7.14]	A09100 Metabolism	B 09103 Lipid metabolism	C 00564 Glycerophospholipid metabolism [PATH:ko00564]		CCT		89555000	0	0
B1.1_TRINITY_DN25740_c0_g1_i1.p1	K14558	PWP2, UTP1; periodic tryptophan protein 2	A09120 Genetic Information Processing	B 09122 Translation	C 03008 Ribosome biogenesis in eukaryotes [PATH:ko03008]		WD40		1208000	0	0
B1.1_TRINITY_DN258_c0_g2_i3.p1	K23855	KCNIP; Kv channel-interacting protein	A09180 Brite Hierarchies	B 09183 Protein families: signaling and cellular processes	C 04990 Domain-containing proteins not elsewhere classified [BR:ko04990]				69140000	14746500	0.213285
B1.1_TRINITY_DN258_c4_g1_i1.p1									3658400	7676500	2.09832
B1.1_TRINITY_DN25812_c0_g1_i1.p1									0	13492700
B1.1_TRINITY_DN25855_c0_g1_i1.p1									30845000	17179800	0.556972
B1.1_TRINITY_DN25877_c0_g1_i1.p1									3882400	28126000	7.24449
B1.1_TRINITY_DN25892_c0_g1_i1.p1	K10413	DYNC1H; dynein cytoplasmic 1 heavy chain	A09140 Cellular Processes	B 09141 Transport and catabolism	C 04145 Phagosome [PATH:ko04145]		Dynein_heavy		4356900	0	0
B1.1_TRINITY_DN25894_c0_g1_i1.p1	K22539	PLY; pectate lyase [EC:4.2.2.2]	A09100 Metabolism	B 09101 Carbohydrate metabolism	C 00040 Pentose and glucuronate interconversions [PATH:ko00040]		Pectate_lyase	PL3	67928000	212639000	3.13036
B1.1_TRINITY_DN259_c0_g2_i3.p1									0	6170700
B1.1_TRINITY_DN259_c2_g1_i1.p1	K14792	RRP5, PDCD11; rRNA biogenesis protein RRP5	A09180 Brite Hierarchies	B 09182 Protein families: genetic information processing	C 03009 Ribosome biogenesis [BR:ko03009]				15748800	0	0
B1.1_TRINITY_DN2594_c0_g1_i3.p1	K05236	COPA, RET1; coatomer subunit alpha	A09180 Brite Hierarchies	B 09182 Protein families: genetic information processing	C 04131 Membrane trafficking [BR:ko04131]		COPI_C		35720000	0	0
B1.1_TRINITY_DN2597_c0_g1_i8.p1	K20649	ARHGAP39; Rho GTPase-activating protein 39	A09180 Brite Hierarchies	B 09182 Protein families: genetic information processing	C 04131 Membrane trafficking [BR:ko04131]		RhoGAP_KIAA1688		5312200	0	0
B1.1_TRINITY_DN2597_c0_g2_i3.p1	K20649	ARHGAP39; Rho GTPase-activating protein 39	A09180 Brite Hierarchies	B 09182 Protein families: genetic information processing	C 04131 Membrane trafficking [BR:ko04131]		MyTH4		16230500	0	0
B1.1_TRINITY_DN25990_c0_g1_i1.p1							CotH		0	8267800
B1.1_TRINITY_DN26_c0_g4_i1.p1	K03767	PPIA; peptidyl-prolyl cis-trans isomerase A (cyclophilin A) [EC:5.2.1.8]	A09140 Cellular Processes	B 09143 Cell growth and death	C 04217 Necroptosis [PATH:ko04217]		cyclophilin_ABH_like		1451220000	2.3535e+09	1.62174
B1.1_TRINITY_DN260_c3_g1_i1.p1	K14775	UTP30, RSL1D1; ribosome biogenesis protein UTP30	A09180 Brite Hierarchies	B 09182 Protein families: genetic information processing	C 03009 Ribosome biogenesis [BR:ko03009]				16411500	0	0
B1.1_TRINITY_DN2600_c0_g1_i7.p1	K02207	UBE2R, UBC3, CDC34; ubiquitin-conjugating enzyme E2 R [EC:2.3.2.23]	A09120 Genetic Information Processing	B 09123 Folding, sorting and degradation	C 04120 Ubiquitin mediated proteolysis [PATH:ko04120]		COG5078		22899000	7545700	0.329521
B1.1_TRINITY_DN2600_c0_g4_i1.p1									1405000	210792000	150.03
B1.1_TRINITY_DN2603_c0_g1_i1.p1	K01657	trpE; anthranilate synthase component I [EC:4.1.3.27]	A09100 Metabolism	B 09105 Amino acid metabolism	C 00400 Phenylalanine, tyrosine and tryptophan biosynthesis [PATH:ko00400]		Anth_synt_I_N		48450000	7826000	0.161527
B1.1_TRINITY_DN2603_c1_g1_i1.p1									80242000	863330	0.0107591
B1.1_TRINITY_DN2604_c0_g1_i4.p1	K08486	STX1B_2_3; syntaxin 1B/2/3	A09120 Genetic Information Processing	B 09123 Folding, sorting and degradation	C 04130 SNARE interactions in vesicular transport [PATH:ko04130]		COG5074		44154000	1593400	0.0360873
B1.1_TRINITY_DN2606_c0_g1_i1.p1							FtsJ		22033000	0	0
B1.1_TRINITY_DN2606_c1_g3_i1.p1									1255500	1738100	1.38439
B1.1_TRINITY_DN2606_c1_g4_i2.p1	K01897	ACSL, fadD; long-chain acyl-CoA synthetase [EC:6.2.1.3]	A09100 Metabolism	B 09103 Lipid metabolism	C 00061 Fatty acid biosynthesis [PATH:ko00061]		LC-FACS_euk		17496300	0	0
B1.1_TRINITY_DN26070_c0_g1_i1.p1							RNAP_I_RPA1_N		7145900	0	0
B1.1_TRINITY_DN2609_c0_g1_i1.p1	K04486	E3.1.3.15B; histidinol-phosphatase (PHP family) [EC:3.1.3.15]	A09100 Metabolism	B 09105 Amino acid metabolism	C 00340 Histidine metabolism [PATH:ko00340]		PHP_HisPPase_Hisj_like		7539300	5968200	0.791612
B1.1_TRINITY_DN26091_c0_g1_i1.p1									841310	0	0
B1.1_TRINITY_DN261_c3_g1_i1.p1	K17914	KIF13; kinesin family member 13	A09180 Brite Hierarchies	B 09183 Protein families: signaling and cellular processes	C 04812 Cytoskeleton proteins [BR:ko04812]				32121000	5840700	0.181834
B1.1_TRINITY_DN2610_c0_g1_i44.p1									15941800	5771650	0.362045
B1.1_TRINITY_DN2613_c1_g1_i1.p1	K13566	NIT2, yafV; omega-amidase [EC:3.5.1.3]	A09100 Metabolism	B 09105 Amino acid metabolism	C 00250 Alanine, aspartate and glutamate metabolism [PATH:ko00250]		nitrilase_5		0	1618400
B1.1_TRINITY_DN26175_c0_g2_i1.p1									8170800	0	0
B1.1_TRINITY_DN2619_c0_g1_i9.p1	K03456	PPP2R1; serine/threonine-protein phosphatase 2A regulatory subunit A	A09120 Genetic Information Processing	B 09122 Translation	C 03015 mRNA surveillance pathway [PATH:ko03015]				71026000	11094000	0.156196
B1.1_TRINITY_DN262_c0_g2_i4.p1	K05768	GSN; gelsolin	A09140 Cellular Processes	B 09142 Cell motility	C 04810 Regulation of actin cytoskeleton [PATH:ko04810]		gelsolin_S1_like		324190000	56442000	0.174102
B1.1_TRINITY_DN2633_c0_g1_i1.p1	K05692	ACTB_G1; actin beta/gamma 1	A09130 Environmental Information Processing	B 09132 Signal transduction	C 04015 Rap1 signaling pathway [PATH:ko04015]		PTZ00281		37934000000	3301130000	0.087023
B1.1_TRINITY_DN26391_c0_g1_i1.p1									7545400	75337000	9.98449
B1.1_TRINITY_DN2640_c0_g2_i1.p1	K11594	DDX3X, bel; ATP-dependent RNA helicase DDX3X [EC:3.6.4.13]	A09150 Organismal Systems	B 09151 Immune system	C 04622 RIG-I-like receptor signaling pathway [PATH:ko04622]		DEADc_DDX3		48568900	0	0
B1.1_TRINITY_DN2641_c0_g1_i3.p1									0	13484000
B1.1_TRINITY_DN265_c1_g1_i1.p1	K03008	RPB11, POLR2J; DNA-directed RNA polymerase II subunit RPB11	A09120 Genetic Information Processing	B 09121 Transcription	C 03020 RNA polymerase [PATH:ko03020]		RNAP_II_RPB11		8818600	0	0
B1.1_TRINITY_DN2659_c0_g1_i1.p1									10220200	49763000	4.86908
B1.1_TRINITY_DN2659_c0_g2_i1.p1							Motile_Sperm		35985000	4902000	0.136223
B1.1_TRINITY_DN2660_c0_g1_i5.p1	K11292	SUPT6H, SPT6; transcription elongation factor SPT6	A09180 Brite Hierarchies	B 09182 Protein families: genetic information processing	C 03021 Transcription machinery [BR:ko03021]		Tex		25289900	0	0
B1.1_TRINITY_DN2667_c0_g1_i1.p1							Auto_anti-p27		2104100	0	0
B1.1_TRINITY_DN2669_c0_g1_i6.p1	K00809	DHPS, dys; deoxyhypusine synthase [EC:2.5.1.46]	A09180 Brite Hierarchies	B 09191 Unclassified: metabolism	C 99980 Enzymes with EC numbers		DS		93125000	11828300	0.127015
B1.1_TRINITY_DN2669_c0_g1_i7.p1	K00809	DHPS, dys; deoxyhypusine synthase [EC:2.5.1.46]	A09180 Brite Hierarchies	B 09191 Unclassified: metabolism	C 99980 Enzymes with EC numbers		DS		124370000	23491700	0.188886
B1.1_TRINITY_DN2673_c3_g1_i1.p1	K01187	malZ; alpha-glucosidase [EC:3.2.1.20]	A09100 Metabolism	B 09101 Carbohydrate metabolism	C 00052 Galactose metabolism [PATH:ko00052]		NtCtMGAM_N		11970000	0	0
B1.1_TRINITY_DN2675_c0_g1_i2.p1									0	26168300
B1.1_TRINITY_DN2678_c0_g1_i1.p1							Spr		37895000	504975000	13.3256
B1.1_TRINITY_DN268_c0_g1_i8.p1	K03032	PSMD1, RPN2; 26S proteasome regulatory subunit N2	A09120 Genetic Information Processing	B 09123 Folding, sorting and degradation	C 03050 Proteasome [PATH:ko03050]		RPN2		678950000	33657100	0.0495723
B1.1_TRINITY_DN268_c0_g2_i1.p1	K03032	PSMD1, RPN2; 26S proteasome regulatory subunit N2	A09120 Genetic Information Processing	B 09123 Folding, sorting and degradation	C 03050 Proteasome [PATH:ko03050]		RPN2_C		14749300	5278300	0.357868
B1.1_TRINITY_DN268_c1_g1_i2.p1	K03150	thiH; 2-iminoacetate synthase [EC:4.1.99.19]	A09100 Metabolism	B 09108 Metabolism of cofactors and vitamins	C 00730 Thiamine metabolism [PATH:ko00730]		rSAM_HydG		4.4324e+09	186494000	0.0420752
B1.1_TRINITY_DN26803_c0_g1_i1.p1									32700100	443720000	13.5694
B1.1_TRINITY_DN26806_c0_g1_i1.p1									10204000	0	0
B1.1_TRINITY_DN26808_c2_g1_i1.p1	K02960	RP-S16e, RPS16; small subunit ribosomal protein S16e	A09120 Genetic Information Processing	B 09122 Translation	C 03010 Ribosome [PATH:ko03010]		PLN00210		2.9803e+09	304555000	0.102189
B1.1_TRINITY_DN2681_c1_g1_i6.p1							HisC		484160000	72318000	0.149368
B1.1_TRINITY_DN26818_c0_g1_i1.p1							UNC45-central		564200	0	0
B1.1_TRINITY_DN26821_c0_g1_i1.p1									0	44916800
B1.1_TRINITY_DN26822_c1_g1_i1.p1	K02936	RP-L7Ae, RPL7A; large subunit ribosomal protein L7Ae	A09120 Genetic Information Processing	B 09122 Translation	C 03010 Ribosome [PATH:ko03010]		PTZ00365		2205300000	328650000	0.149027
B1.1_TRINITY_DN26825_c0_g1_i1.p1	K03255	TIF31, CLU1; protein TIF31	A09180 Brite Hierarchies	B 09182 Protein families: genetic information processing	C 03012 Translation factors [BR:ko03012]		CLU		8995700	0	0
B1.1_TRINITY_DN26838_c0_g1_i1.p1	K06271	TLN; talin	A09130 Environmental Information Processing	B 09132 Signal transduction	C 04015 Rap1 signaling pathway [PATH:ko04015]		ILWEQ		839040	9153500	10.9095
B1.1_TRINITY_DN2685_c0_g1_i1.p1	K12492	ARFGAP1; ADP-ribosylation factor GTPase-activating protein 1	A09140 Cellular Processes	B 09141 Transport and catabolism	C 04144 Endocytosis [PATH:ko04144]		ArfGap_ArfGap1		6795500	2784500	0.409756
B1.1_TRINITY_DN2685_c1_g3_i1.p1	K01262	pepP; Xaa-Pro aminopeptidase [EC:3.4.11.9]	A09180 Brite Hierarchies	B 09181 Protein families: metabolism	C 01002 Peptidases and inhibitors [BR:ko01002]		APP		179573000	410590000	2.28648
B1.1_TRINITY_DN26851_c0_g1_i1.p1	K03255	TIF31, CLU1; protein TIF31	A09180 Brite Hierarchies	B 09182 Protein families: genetic information processing	C 03012 Translation factors [BR:ko03012]				15151300	0	0
B1.1_TRINITY_DN26871_c0_g1_i1.p1	K18442	ARFGEF, BIG; brefeldin A-inhibited guanine nucleotide-exchange protein	A09140 Cellular Processes	B 09141 Transport and catabolism	C 04144 Endocytosis [PATH:ko04144]		Sec7		7852100	0	0
B1.1_TRINITY_DN26896_c0_g1_i1.p1	K00667	FAS2; fatty acid synthase subunit alpha, fungi type [EC:2.3.1.86]	A09100 Metabolism	B 09103 Lipid metabolism	C 00061 Fatty acid biosynthesis [PATH:ko00061]				15730300	0	0
B1.1_TRINITY_DN26896_c0_g1_i1.p1	K00668	FAS1; fatty acid synthase subunit beta, fungi type [EC:2.3.1.86]	A09100 Metabolism	B 09103 Lipid metabolism	C 00061 Fatty acid biosynthesis [PATH:ko00061]				15730300	0	0
B1.1_TRINITY_DN2690_c0_g1_i1.p1									26575000	27418900	1.03176
B1.1_TRINITY_DN26906_c0_g1_i1.p1							PKS_KR		152798000	2389300	0.015637
B1.1_TRINITY_DN2691_c1_g1_i2.p1	K00698	CHS1; chitin synthase [EC:2.4.1.16]	A09100 Metabolism	B 09101 Carbohydrate metabolism	C 00520 Amino sugar and nucleotide sugar metabolism [PATH:ko00520]		Chitin_synth_2		79608000	0	0
B1.1_TRINITY_DN26921_c0_g1_i1.p1	K01092	E3.1.3.25, IMPA, suhB; myo-inositol-1(or 4)-monophosphatase [EC:3.1.3.25]	A09100 Metabolism	B 09101 Carbohydrate metabolism	C 00562 Inositol phosphate metabolism [PATH:ko00562]		IMPase		3415200	23091000	6.76124
B1.1_TRINITY_DN26922_c0_g1_i1.p1	K00750	GYG1, GYG2; glycogenin [EC:2.4.1.186]	A09100 Metabolism	B 09101 Carbohydrate metabolism	C 00500 Starch and sucrose metabolism [PATH:ko00500]		GT8_Glycogenin		320670000	2017800	0.00629245
B1.1_TRINITY_DN26943_c0_g1_i1.p1	K03002	RPA2, POLR1B; DNA-directed RNA polymerase I subunit RPA2 [EC:2.7.7.6]	A09120 Genetic Information Processing	B 09121 Transcription	C 03020 RNA polymerase [PATH:ko03020]		RNA_pol_Rpa2_4		9523000	0	0
B1.1_TRINITY_DN2696_c0_g2_i2.p1							SH3_Fus1p		140278000	63114000	0.449921
B1.1_TRINITY_DN26967_c0_g1_i1.p1									17666800	0	0
B1.1_TRINITY_DN26968_c0_g1_i1.p1									0	1366900
B1.1_TRINITY_DN26973_c0_g1_i1.p1							ALIX_LYPXL_bnd		0	183700
B1.1_TRINITY_DN26980_c0_g1_i1.p1	K01218	gmuG; mannan endo-1,4-beta-mannosidase [EC:3.2.1.78]	A09100 Metabolism	B 09101 Carbohydrate metabolism	C 00051 Fructose and mannose metabolism [PATH:ko00051]		Glyco_hydro_26	GH26	0	19817000
B1.1_TRINITY_DN26990_c0_g1_i1.p1	K14698	irtA, ybtP; ATP-binding cassette, subfamily B, bacterial IrtA/YbtP [EC:7.-.-.-]	A09130 Environmental Information Processing	B 09131 Membrane transport	C 02010 ABC transporters [PATH:ko02010]		ABC_6TM_exporters		40680000	0	0
B1.1_TRINITY_DN26999_c0_g1_i1.p1	K01694	TRP; tryptophan synthase [EC:4.2.1.20]	A09100 Metabolism	B 09105 Amino acid metabolism	C 00260 Glycine, serine and threonine metabolism [PATH:ko00260]		trpA		1441900	364360	0.252694
B1.1_TRINITY_DN27_c0_g2_i4.p1	K01218	gmuG; mannan endo-1,4-beta-mannosidase [EC:3.2.1.78]	A09100 Metabolism	B 09101 Carbohydrate metabolism	C 00051 Fructose and mannose metabolism [PATH:ko00051]	CBM_10	Glyco_hydro_26	GH26	22696800	2760530000	121.626
B1.1_TRINITY_DN27_c0_g2_i5.p1	K01218	gmuG; mannan endo-1,4-beta-mannosidase [EC:3.2.1.78]	A09100 Metabolism	B 09101 Carbohydrate metabolism	C 00051 Fructose and mannose metabolism [PATH:ko00051]	CBM_10	Glyco_hydro_26	GH26+fungi_doc	0	100080000
B1.1_TRINITY_DN27_c0_g3_i1.p1	K01179	E3.2.1.4; endoglucanase [EC:3.2.1.4]	A09100 Metabolism	B 09101 Carbohydrate metabolism	C 00500 Starch and sucrose metabolism [PATH:ko00500]		Glyco_hydro_9		0	139530000
B1.1_TRINITY_DN27_c0_g3_i3.p1	K01179	E3.2.1.4; endoglucanase [EC:3.2.1.4]	A09100 Metabolism	B 09101 Carbohydrate metabolism	C 00500 Starch and sucrose metabolism [PATH:ko00500]		Glyco_hydro_9	GH9	50184000	505450000	10.0719
B1.1_TRINITY_DN27_c0_g4_i1.p1	K01179	E3.2.1.4; endoglucanase [EC:3.2.1.4]	A09100 Metabolism	B 09101 Carbohydrate metabolism	C 00500 Starch and sucrose metabolism [PATH:ko00500]	CBM_10	Glyco_hydro_9		0	16583000
B1.1_TRINITY_DN27_c1_g1_i11.p1	K01179	E3.2.1.4; endoglucanase [EC:3.2.1.4]	A09100 Metabolism	B 09101 Carbohydrate metabolism	C 00500 Starch and sucrose metabolism [PATH:ko00500]	CBM_10	Glyco_hydro_9	GH9+fungi_doc	0	1178768000
B1.1_TRINITY_DN27_c1_g1_i12.p1	K01179	E3.2.1.4; endoglucanase [EC:3.2.1.4]	A09100 Metabolism	B 09101 Carbohydrate metabolism	C 00500 Starch and sucrose metabolism [PATH:ko00500]	CBM_10	Glyco_hydro_9	GH9	3760400	5475010000	1455.96
B1.1_TRINITY_DN27_c1_g1_i14.p1	K01179	E3.2.1.4; endoglucanase [EC:3.2.1.4]	A09100 Metabolism	B 09101 Carbohydrate metabolism	C 00500 Starch and sucrose metabolism [PATH:ko00500]	CBM_10	Glyco_hydro_9	GH9	0	2.03079e+09
B1.1_TRINITY_DN27_c1_g1_i6.p1	K01179	E3.2.1.4; endoglucanase [EC:3.2.1.4]	A09100 Metabolism	B 09101 Carbohydrate metabolism	C 00500 Starch and sucrose metabolism [PATH:ko00500]	CBM_10	Glyco_hydro_9	GH9+fungi_doc	0	200300000
B1.1_TRINITY_DN27_c1_g1_i6.p2									9926700	0	0
B1.1_TRINITY_DN27_c1_g2_i1.p1						CBM_10			0	1.0465e+09
B1.1_TRINITY_DN27_c1_g3_i1.p1	K19668	CBH2, cbhA; cellulose 1,4-beta-cellobiosidase [EC:3.2.1.91]	A09100 Metabolism	B 09101 Carbohydrate metabolism	C 00500 Starch and sucrose metabolism [PATH:ko00500]	CBM_10	Glyco_hydro_6	GH6+fungi_doc	16053900	9.752e+09	607.454
B1.1_TRINITY_DN27_c1_g3_i2.p1	K19668	CBH2, cbhA; cellulose 1,4-beta-cellobiosidase [EC:3.2.1.91]	A09100 Metabolism	B 09101 Carbohydrate metabolism	C 00500 Starch and sucrose metabolism [PATH:ko00500]	CBM_10	Glyco_hydro_6	GH6+fungi_doc	0	218332800
B1.1_TRINITY_DN2700_c3_g1_i1.p1									0	957420
B1.1_TRINITY_DN2701_c2_g1_i1.p1	K14848	RRB1, GRWD1; ribosome assembly protein RRB1	A09180 Brite Hierarchies	B 09182 Protein families: genetic information processing	C 03009 Ribosome biogenesis [BR:ko03009]		WD40		20737300	0	0
B1.1_TRINITY_DN27018_c0_g1_i1.p1									18620000	0	0
B1.1_TRINITY_DN27020_c0_g1_i1.p1	K10356	MYO1; myosin I	A09160 Human Diseases	B 09171 Infectious disease: bacterial	C 05130 Pathogenic Escherichia coli infection [PATH:ko05130]		MYSc_Myo1		5887200	0	0
B1.1_TRINITY_DN2703_c0_g1_i1.p1	K13100	CWC22; pre-mRNA-splicing factor CWC22	A09180 Brite Hierarchies	B 09182 Protein families: genetic information processing	C 03041 Spliceosome [BR:ko03041]		MIF4G		24585000	0	0
B1.1_TRINITY_DN2704_c0_g1_i3.p1	K00615	E2.2.1.1, tktA, tktB; transketolase [EC:2.2.1.1]	A09100 Metabolism	B 09101 Carbohydrate metabolism	C 00030 Pentose phosphate pathway [PATH:ko00030]		TktA		683830000	256149000	0.37458
B1.1_TRINITY_DN27049_c0_g1_i1.p1									15336100	36156000	2.35757
B1.1_TRINITY_DN27060_c0_g1_i1.p1									67851000	2584700	0.0380938
B1.1_TRINITY_DN27066_c0_g1_i1.p1							FabG2		20364000	0	0
B1.1_TRINITY_DN2707_c0_g1_i1.p1							DUF1769		1125500	7576700	6.73185
B1.1_TRINITY_DN27086_c0_g1_i1.p1									103567000	3174500	0.0306517
B1.1_TRINITY_DN271_c0_g1_i2.p1									2955300	4437400	1.50151
B1.1_TRINITY_DN2710_c1_g1_i1.p1									10121500	0	0
B1.1_TRINITY_DN27119_c0_g1_i1.p1	K22539	PLY; pectate lyase [EC:4.2.2.2]	A09100 Metabolism	B 09101 Carbohydrate metabolism	C 00040 Pentose and glucuronate interconversions [PATH:ko00040]		Pectate_lyase	PL3_2	9580300	14685000	1.53283
B1.1_TRINITY_DN2715_c0_g1_i2.p1							DPBB_RlpA_EXP_N-like		0	156178000
B1.1_TRINITY_DN27156_c0_g1_i1.p1									199226000	0	0
B1.1_TRINITY_DN27177_c0_g1_i1.p1									38100000	0	0
B1.1_TRINITY_DN2718_c0_g1_i3.p1	K10599	PRPF19, PRP19; pre-mRNA-processing factor 19 [EC:2.3.2.27]	A09120 Genetic Information Processing	B 09121 Transcription	C 03040 Spliceosome [PATH:ko03040]		WD40		136855000	6051600	0.0442191
B1.1_TRINITY_DN2718_c0_g2_i1.p1	K01881	PARS, proS; prolyl-tRNA synthetase [EC:6.1.1.15]	A09120 Genetic Information Processing	B 09122 Translation	C 00970 Aminoacyl-tRNA biosynthesis [PATH:ko00970]		proS_fam_I		979780000	19198290	0.0195945
B1.1_TRINITY_DN272_c0_g2_i2.p1	K01728	pel; pectate lyase [EC:4.2.2.2]	A09100 Metabolism	B 09101 Carbohydrate metabolism	C 00040 Pentose and glucuronate interconversions [PATH:ko00040]		PelB	PL1_6	255332000	1211140000	4.74339
B1.1_TRINITY_DN272_c8_g1_i1.p1									4922700	0	0
B1.1_TRINITY_DN2720_c1_g1_i1.p1	K01663	HIS7; imidazole glycerol-phosphate synthase [EC:4.3.2.10]	A09100 Metabolism	B 09105 Amino acid metabolism	C 00340 Histidine metabolism [PATH:ko00340]		PLN02617		392690000	263378000	0.670702
B1.1_TRINITY_DN2723_c0_g1_i5.p1	K02183	CALM; calmodulin	A09130 Environmental Information Processing	B 09132 Signal transduction	C 04016 MAPK signaling pathway - plant [PATH:ko04016]		PTZ00184		481530000	284670000	0.591178
B1.1_TRINITY_DN27244_c0_g1_i1.p1									1177300	0	0
B1.1_TRINITY_DN27300_c0_g1_i1.p1									72932000	1339300	0.0183637
B1.1_TRINITY_DN27309_c0_g1_i1.p1									0	479890
B1.1_TRINITY_DN27384_c0_g1_i1.p1									1870440	0	0
B1.1_TRINITY_DN2740_c0_g1_i1.p1	K02154	ATPeV0A, ATP6N; V-type H+-transporting ATPase subunit a	A09100 Metabolism	B 09102 Energy metabolism	C 00190 Oxidative phosphorylation [PATH:ko00190]		V_ATPase_I		18339000	0	0
B1.1_TRINITY_DN2741_c0_g1_i1.p1	K08776	NPEPPS; puromycin-sensitive aminopeptidase [EC:3.4.11.14]	A09180 Brite Hierarchies	B 09181 Protein families: metabolism	C 01002 Peptidases and inhibitors [BR:ko01002]		M1_APN-Q_like		85432000	219511000	2.56942
B1.1_TRINITY_DN2741_c0_g1_i3.p1	K13721	APE2; aminopeptidase 2 [EC:3.4.11.-]	A09180 Brite Hierarchies	B 09181 Protein families: metabolism	C 01002 Peptidases and inhibitors [BR:ko01002]		M1_APN-Q_like		209170000	541840000	2.59043
B1.1_TRINITY_DN2741_c1_g1_i1.p1									2195000	0	0
B1.1_TRINITY_DN2741_c1_g2_i1.p1									0	2362300
B1.1_TRINITY_DN27425_c0_g1_i1.p1	K22539	PLY; pectate lyase [EC:4.2.2.2]	A09100 Metabolism	B 09101 Carbohydrate metabolism	C 00040 Pentose and glucuronate interconversions [PATH:ko00040]		Pectate_lyase	PL3_2	291491000	876220000	3.00599
B1.1_TRINITY_DN2744_c0_g2_i1.p1							PP2Cc		6893700	0	0
B1.1_TRINITY_DN27451_c0_g1_i1.p1									38539000	0	0
B1.1_TRINITY_DN27453_c0_g1_i1.p1									12017100	0	0
B1.1_TRINITY_DN276_c1_g1_i1.p1	K04393	CDC42; cell division control protein 42	A09130 Environmental Information Processing	B 09132 Signal transduction	C 04010 MAPK signaling pathway [PATH:ko04010]		Cdc42		12654600	1718300	0.135785
B1.1_TRINITY_DN27644_c0_g1_i1.p1	K11373	ELP1, IKI3, IKBKAP; elongator complex protein 1	A09180 Brite Hierarchies	B 09182 Protein families: genetic information processing	C 03016 Transfer RNA biogenesis [BR:ko03016]		COG5290		4135000	0	0
B1.1_TRINITY_DN2766_c0_g1_i1.p1	K09568	FKBP1; FK506-binding protein 1 [EC:5.2.1.8]	A09180 Brite Hierarchies	B 09182 Protein families: genetic information processing	C 03110 Chaperones and folding catalysts [BR:ko03110]		FkpA		232370000	2781100	0.0119684
B1.1_TRINITY_DN2766_c2_g1_i1.p1	K08176	PHO84; MFS transporter, PHS family, inorganic phosphate transporter	A09180 Brite Hierarchies	B 09183 Protein families: signaling and cellular processes	C 02000 Transporters [BR:ko02000]		2A0109		101517000	0	0
B1.1_TRINITY_DN2768_c0_g1_i3.p1	K03004	RPA43, POLR1F, TWISTNB; DNA-directed RNA polymerase I subunit RPA43	A09120 Genetic Information Processing	B 09121 Transcription	C 03020 RNA polymerase [PATH:ko03020]		RNAP_I_Rpa43_N		4020900	1736700	0.431918
B1.1_TRINITY_DN2769_c0_g1_i10.p1	K05546	GANAB; mannosyl-oligosaccharide alpha-1,3-glucosidase [EC:3.2.1.207]	A09100 Metabolism	B 09107 Glycan biosynthesis and metabolism	C 00510 N-Glycan biosynthesis [PATH:ko00510]		GH31_GANC_GANAB_alpha	GH31_1	65577000	7774500	0.118555
B1.1_TRINITY_DN2769_c1_g1_i2.p1	K01181	E3.2.1.8, xynA; endo-1,4-beta-xylanase [EC:3.2.1.8]	A09180 Brite Hierarchies	B 09191 Unclassified: metabolism	C 99980 Enzymes with EC numbers		Glyco_hydro_10	GH10	0	81637500
B1.1_TRINITY_DN277_c0_g1_i2.p1	K08493	VTI1; vesicle transport through interaction with t-SNAREs 1	A09120 Genetic Information Processing	B 09123 Folding, sorting and degradation	C 04130 SNARE interactions in vesicular transport [PATH:ko04130]		SNARE_Vti1		0	446030
B1.1_TRINITY_DN2776_c0_g2_i2.p1	K07904	RAB11A; Ras-related protein Rab-11A	A09140 Cellular Processes	B 09141 Transport and catabolism	C 04144 Endocytosis [PATH:ko04144]		Rab11_like		309770000	1323600	0.00427285
B1.1_TRINITY_DN2776_c0_g3_i3.p1									61164000	5884900	0.0962151
B1.1_TRINITY_DN27761_c0_g1_i1.p1									0	3433800
B1.1_TRINITY_DN278_c0_g1_i10.p1	K03064	PSMC6, RPT4; 26S proteasome regulatory subunit T4	A09120 Genetic Information Processing	B 09123 Folding, sorting and degradation	C 03050 Proteasome [PATH:ko03050]		RPT1		0	14631000
B1.1_TRINITY_DN278_c0_g1_i4.p1	K03064	PSMC6, RPT4; 26S proteasome regulatory subunit T4	A09120 Genetic Information Processing	B 09123 Folding, sorting and degradation	C 03050 Proteasome [PATH:ko03050]		RPT1		286280000	17537000	0.0612582
B1.1_TRINITY_DN278_c0_g3_i3.p1	K03064	PSMC6, RPT4; 26S proteasome regulatory subunit T4	A09120 Genetic Information Processing	B 09123 Folding, sorting and degradation	C 03050 Proteasome [PATH:ko03050]		RPT1		75756000	8509400	0.112326
B1.1_TRINITY_DN2783_c0_g1_i1.p1							7tmC_GPR158-like		1173000	1523600	1.29889
B1.1_TRINITY_DN2792_c0_g1_i2.p1	K17919	SNX4; sorting nexin-4	A09140 Cellular Processes	B 09141 Transport and catabolism	C 04144 Endocytosis [PATH:ko04144]				5838500	0	0
B1.1_TRINITY_DN2793_c0_g1_i7.p1	K20792	NAA15_16; N-alpha-acetyltransferase 15/16, NatA auxiliary subunit	A09180 Brite Hierarchies	B 09182 Protein families: genetic information processing	C 03036 Chromosome and associated proteins [BR:ko03036]		NARP1		59628000	0	0
B1.1_TRINITY_DN2797_c1_g1_i1.p1							DPBB_RlpA_EXP_N-like		0	662760000
B1.1_TRINITY_DN28_c1_g1_i2.p1									8742200	0	0
B1.1_TRINITY_DN2807_c1_g1_i2.p1	K05853	ATP2A; P-type Ca2+ transporter type 2A [EC:7.2.2.10]	A09130 Environmental Information Processing	B 09132 Signal transduction	C 04020 Calcium signaling pathway [PATH:ko04020]		P-type_ATPase_SERCA		67884000	0	0
B1.1_TRINITY_DN2818_c0_g2_i5.p1	K01074	PPT; palmitoyl-protein thioesterase [EC:3.1.2.22]	A09100 Metabolism	B 09103 Lipid metabolism	C 00062 Fatty acid elongation [PATH:ko00062]		Palm_thioest		0	1827300
B1.1_TRINITY_DN2819_c1_g1_i1.p1	K06268	PPP3R, CNB; serine/threonine-protein phosphatase 2B regulatory subunit	A09130 Environmental Information Processing	B 09132 Signal transduction	C 04010 MAPK signaling pathway [PATH:ko04010]		FRQ1		66842000	19987000	0.299019
B1.1_TRINITY_DN282_c1_g3_i1.p1	K07126	K07126; uncharacterized protein	A09180 Brite Hierarchies	B 09194 Poorly characterized	C 99997 Function unknown		TPR		1576260	0	0
B1.1_TRINITY_DN282_c1_g5_i2.p1	K08794	CAMK1; calcium/calmodulin-dependent protein kinase I [EC:2.7.11.17]	A09130 Environmental Information Processing	B 09132 Signal transduction	C 04020 Calcium signaling pathway [PATH:ko04020]		STKc_CAMK		33856000	0	0
B1.1_TRINITY_DN2820_c2_g1_i2.p1	K02218	CSNK1, CKI; casein kinase 1 [EC:2.7.11.1]	A09130 Environmental Information Processing	B 09132 Signal transduction	C 04011 MAPK signaling pathway - yeast [PATH:ko04011]		STKc_CK1_fungal		0	2077600
B1.1_TRINITY_DN28208_c2_g1_i1.p1	K02889	RP-L21e, RPL21; large subunit ribosomal protein L21e	A09120 Genetic Information Processing	B 09122 Translation	C 03010 Ribosome [PATH:ko03010]		PTZ00189		1565690000	85192300	0.054412
B1.1_TRINITY_DN28220_c0_g1_i1.p1							Sortilin-Vps10		48141000	0	0
B1.1_TRINITY_DN28220_c0_g1_i1.p2							Sortilin-Vps10		8824700	4895200	0.554716
B1.1_TRINITY_DN28228_c1_g1_i1.p1	K02896	RP-L24e, RPL24; large subunit ribosomal protein L24e	A09120 Genetic Information Processing	B 09122 Translation	C 03010 Ribosome [PATH:ko03010]		Ribosomal_L24e		1086160000	64314000	0.0592123
B1.1_TRINITY_DN2823_c0_g1_i2.p1	K03263	EIF5A; translation initiation factor 5A	A09180 Brite Hierarchies	B 09182 Protein families: genetic information processing	C 03012 Translation factors [BR:ko03012]		PLN03107		2836900000	1151590000	0.405933
B1.1_TRINITY_DN28235_c0_g1_i1.p2							Glyco_hydro_45	GH45	0	3373400
B1.1_TRINITY_DN28245_c0_g1_i1.p1							Glyco_hydro_44	GH44	18103000	1.09709e+09	60.6028
B1.1_TRINITY_DN2825_c0_g1_i9.p1	K07359	CAMKK2; calcium/calmodulin-dependent protein kinase kinase 2 [EC:2.7.11.17]	A09130 Environmental Information Processing	B 09132 Signal transduction	C 04152 AMPK signaling pathway [PATH:ko04152]		STKc_LKB1_CaMKK		35034500	1051900	0.0300247
B1.1_TRINITY_DN28251_c0_g1_i1.p1	K12828	SF3B1, SAP155; splicing factor 3B subunit 1	A09120 Genetic Information Processing	B 09121 Transcription	C 03040 Spliceosome [PATH:ko03040]		SF3b1		6888100	0	0
B1.1_TRINITY_DN28257_c0_g1_i1.p1	K18195	RGL4, rhiE; rhamnogalacturonan endolyase [EC:4.2.2.23]	A09180 Brite Hierarchies	B 09191 Unclassified: metabolism	C 99980 Enzymes with EC numbers		RGL4_N	PL4+	154976000	513591000	3.314
B1.1_TRINITY_DN2826_c0_g1_i1.p1	K06944	K06944; uncharacterized protein	A09180 Brite Hierarchies	B 09194 Poorly characterized	C 99997 Function unknown		Rbg1		26990000	0	0
B1.1_TRINITY_DN2826_c1_g1_i1.p1	K06669	SMC3, CSPG6; structural maintenance of chromosome 3 (chondroitin sulfate proteoglycan 6)	A09140 Cellular Processes	B 09143 Cell growth and death	C 04110 Cell cycle [PATH:ko04110]				8649600	0	0
B1.1_TRINITY_DN2827_c0_g1_i9.p1							BioF		52173000	0	0
B1.1_TRINITY_DN28270_c0_g1_i1.p1									35881000	2394800	0.0667428
B1.1_TRINITY_DN28272_c0_g1_i1.p1							PHA03100		10459400	0	0
B1.1_TRINITY_DN28275_c0_g1_i1.p1									35733000	1610600	0.0450732
B1.1_TRINITY_DN28276_c0_g1_i1.p1									0	115580000
B1.1_TRINITY_DN28314_c0_g1_i1.p1	K14729	FOX2; multifunctional beta-oxidation protein [EC:4.2.1.- 1.1.1.-]	A09100 Metabolism	B 09101 Carbohydrate metabolism	C 00640 Propanoate metabolism [PATH:ko00640]		hydroxyacyl-CoA-like_DH_SDR_c-like		174908000	0	0
B1.1_TRINITY_DN28317_c0_g1_i1.p1							FabB		40791000	0	0
B1.1_TRINITY_DN2832_c0_g1_i2.p1	K03038	PSMD7, RPN8; 26S proteasome regulatory subunit N8	A09120 Genetic Information Processing	B 09123 Folding, sorting and degradation	C 03050 Proteasome [PATH:ko03050]		MPN_RPN7_8		313840000	17951000	0.0571979
B1.1_TRINITY_DN28343_c0_g1_i1.p1	K02955	RP-S14e, RPS14; small subunit ribosomal protein S14e	A09120 Genetic Information Processing	B 09122 Translation	C 03010 Ribosome [PATH:ko03010]		PTZ00129		43947000	0	0
B1.1_TRINITY_DN2835_c1_g1_i1.p1									3004900	46560000	15.4947
B1.1_TRINITY_DN28352_c0_g1_i1.p1									15302300	1908700	0.124733
B1.1_TRINITY_DN28360_c0_g1_i1.p1							C1_ScPKC1-like_rpt2		5124400	0	0
B1.1_TRINITY_DN28393_c0_g1_i1.p1									9331000	0	0
B1.1_TRINITY_DN284_c0_g1_i4.p1							bHLHzip_USF_MITF		4138400	0	0
B1.1_TRINITY_DN2840_c1_g1_i2.p1									5163300	0	0
B1.1_TRINITY_DN28403_c0_g1_i1.p1	K15620	GOLPH3, GPP34; golgi phosphoprotein 3	A09180 Brite Hierarchies	B 09182 Protein families: genetic information processing	C 04131 Membrane trafficking [BR:ko04131]		GPP34		6155000	0	0
B1.1_TRINITY_DN2841_c0_g1_i1.p1	K01179	E3.2.1.4; endoglucanase [EC:3.2.1.4]	A09100 Metabolism	B 09101 Carbohydrate metabolism	C 00500 Starch and sucrose metabolism [PATH:ko00500]		Glyco_hydro_9	GH9	0	126815000
B1.1_TRINITY_DN28456_c0_g1_i1.p1									3008600	0	0
B1.1_TRINITY_DN28459_c0_g1_i1.p1	K11373	ELP1, IKI3, IKBKAP; elongator complex protein 1	A09180 Brite Hierarchies	B 09182 Protein families: genetic information processing	C 03016 Transfer RNA biogenesis [BR:ko03016]		IKI3		1352100	0	0
B1.1_TRINITY_DN2846_c2_g1_i1.p1	K01102	PDP; pyruvate dehydrogenase phosphatase [EC:3.1.3.43]	A09180 Brite Hierarchies	B 09181 Protein families: metabolism	C 01009 Protein phosphatases and associated proteins [BR:ko01009]				11986900	0	0
B1.1_TRINITY_DN2847_c1_g2_i1.p1	K00820	glmS, GFPT; glutamine---fructose-6-phosphate transaminase (isomerizing) [EC:2.6.1.16]	A09100 Metabolism	B 09101 Carbohydrate metabolism	C 00520 Amino sugar and nucleotide sugar metabolism [PATH:ko00520]		PLN02981		7.4412e+09	654250000	0.0879226
B1.1_TRINITY_DN28471_c0_g1_i1.p1	K03006	RPB1, POLR2A; DNA-directed RNA polymerase II subunit RPB1 [EC:2.7.7.6]	A09120 Genetic Information Processing	B 09121 Transcription	C 03020 RNA polymerase [PATH:ko03020]		RNAP_II_RPB1_N		6759400	0	0
B1.1_TRINITY_DN2851_c0_g2_i1.p1	K23038	ZC3H14; zinc finger CCCH domain-containing protein 14	A09180 Brite Hierarchies	B 09182 Protein families: genetic information processing	C 03019 Messenger RNA biogenesis [BR:ko03019]				34156000	884550	0.0258974
B1.1_TRINITY_DN2854_c0_g2_i1.p1							CE4_ClCDA_like	CE4	28065400	956100000	34.0669
B1.1_TRINITY_DN28550_c0_g1_i1.p1	K14521	NAT10, KRE33; N-acetyltransferase 10 [EC:2.3.1.-]	A09120 Genetic Information Processing	B 09122 Translation	C 03008 Ribosome biogenesis in eukaryotes [PATH:ko03008]		GNAT_acetyltr_2		33255000	0	0
B1.1_TRINITY_DN28574_c0_g1_i1.p1	K12854	SNRNP200, BRR2; pre-mRNA-splicing helicase BRR2 [EC:3.6.4.13]	A09120 Genetic Information Processing	B 09121 Transcription	C 03040 Spliceosome [PATH:ko03040]		DEXHc_Brr2_1		24036000	0	0
B1.1_TRINITY_DN2860_c3_g1_i1.p1									4551100	0	0
B1.1_TRINITY_DN28626_c0_g1_i1.p1									59514000	593810000	9.97765
B1.1_TRINITY_DN2864_c4_g1_i1.p1									499110	0	0
B1.1_TRINITY_DN28643_c0_g1_i1.p1									17031000	0	0
B1.1_TRINITY_DN2868_c0_g1_i4.p1	K15029	EIF3L; translation initiation factor 3 subunit L	A09180 Brite Hierarchies	B 09182 Protein families: genetic information processing	C 03012 Translation factors [BR:ko03012]		Paf67		342850000	6530900	0.0190489
B1.1_TRINITY_DN2870_c0_g1_i2.p1	K01802	E5.2.1.8; peptidylprolyl isomerase [EC:5.2.1.8]	A09180 Brite Hierarchies	B 09191 Unclassified: metabolism	C 99980 Enzymes with EC numbers		cyclophilin_ABH_like		162265000	117934000	0.726799
B1.1_TRINITY_DN2870_c2_g1_i2.p1	K03942	NDUFV1; NADH dehydrogenase (ubiquinone) flavoprotein 1 [EC:7.1.1.2]	A09100 Metabolism	B 09102 Energy metabolism	C 00190 Oxidative phosphorylation [PATH:ko00190]		PRK13596		2.5539e+09	1545470000	0.605141
B1.1_TRINITY_DN2870_c6_g1_i1.p1									2467200	0	0
B1.1_TRINITY_DN28700_c0_g1_i1.p1									2585300	1042900	0.403396
B1.1_TRINITY_DN2872_c10_g1_i1.p1	K06943	NOG1; nucleolar GTP-binding protein	A09120 Genetic Information Processing	B 09122 Translation	C 03008 Ribosome biogenesis in eukaryotes [PATH:ko03008]		Nog1		23482000	0	0
B1.1_TRINITY_DN28722_c0_g1_i1.p1	K01952	PFAS, purL; phosphoribosylformylglycinamidine synthase [EC:6.3.5.3]	A09100 Metabolism	B 09104 Nucleotide metabolism	C 00230 Purine metabolism [PATH:ko00230]		PRK05297		5693900	0	0
B1.1_TRINITY_DN28755_c0_g1_i1.p1									0	3079500
B1.1_TRINITY_DN28803_c0_g1_i1.p1							PKS		30473000	59979200	1.96827
B1.1_TRINITY_DN28807_c0_g1_i1.p1									2938100	0	0
B1.1_TRINITY_DN28809_c0_g1_i1.p1							GH16_CCF		0	74658400
B1.1_TRINITY_DN2882_c1_g1_i6.p1	K00772	mtaP, MTAP; 5'-methylthioadenosine phosphorylase [EC:2.4.2.28]	A09100 Metabolism	B 09105 Amino acid metabolism	C 00270 Cysteine and methionine metabolism [PATH:ko00270]		MTAP_SsMTAPII_like_MTIP		172077000	1004500000	5.8375
B1.1_TRINITY_DN2882_c4_g1_i1.p1									31775000	81078000	2.55163
B1.1_TRINITY_DN28827_c0_g1_i1.p1	K00698	CHS1; chitin synthase [EC:2.4.1.16]	A09100 Metabolism	B 09101 Carbohydrate metabolism	C 00520 Amino sugar and nucleotide sugar metabolism [PATH:ko00520]				8486400	0	0
B1.1_TRINITY_DN28848_c0_g1_i1.p1									624530	0	0
B1.1_TRINITY_DN28897_c0_g1_i1.p1									2959700	4969800	1.67916
B1.1_TRINITY_DN28937_c0_g1_i1.p1									1746800	0	0
B1.1_TRINITY_DN2897_c0_g2_i1.p1	K18342	OTUD6; OTU domain-containing protein 6 [EC:3.4.19.12]	A09180 Brite Hierarchies	B 09182 Protein families: genetic information processing	C 04121 Ubiquitin system [BR:ko04121]		OTU_OTUD6-like		7381300	3123700	0.423191
B1.1_TRINITY_DN29003_c0_g1_i1.p1	K00228	CPOX, hemF; coproporphyrinogen III oxidase [EC:1.3.3.3]	A09100 Metabolism	B 09108 Metabolism of cofactors and vitamins	C 00860 Porphyrin and chlorophyll metabolism [PATH:ko00860]		Coprogen_oxidas		4709800	0	0
B1.1_TRINITY_DN29013_c0_g1_i1.p1									18520600	0	0
B1.1_TRINITY_DN2905_c0_g2_i1.p1	K19355	MAN; mannan endo-1,4-beta-mannosidase [EC:3.2.1.78]	A09100 Metabolism	B 09101 Carbohydrate metabolism	C 00051 Fructose and mannose metabolism [PATH:ko00051]		COG3934	GH5_7	14220000	6150600	0.432532
B1.1_TRINITY_DN2905_c0_g3_i1.p1	K19355	MAN; mannan endo-1,4-beta-mannosidase [EC:3.2.1.78]	A09100 Metabolism	B 09101 Carbohydrate metabolism	C 00051 Fructose and mannose metabolism [PATH:ko00051]		COG3934	GH5_7	156314000	296585000	1.89737
B1.1_TRINITY_DN2905_c0_g3_i2.p1	K19355	MAN; mannan endo-1,4-beta-mannosidase [EC:3.2.1.78]	A09100 Metabolism	B 09101 Carbohydrate metabolism	C 00051 Fructose and mannose metabolism [PATH:ko00051]		COG3934	GH5_7	4867900000	2.12535e+09	0.436605
B1.1_TRINITY_DN2907_c2_g1_i1.p1									2383100	1182400	0.49616
B1.1_TRINITY_DN2908_c0_g1_i3.p1	K06944	K06944; uncharacterized protein	A09180 Brite Hierarchies	B 09194 Poorly characterized	C 99997 Function unknown		Rbg1		43775000	0	0
B1.1_TRINITY_DN291_c0_g1_i1.p1	K02728	PSMA4; 20S proteasome subunit alpha 3 [EC:3.4.25.1]	A09120 Genetic Information Processing	B 09123 Folding, sorting and degradation	C 03050 Proteasome [PATH:ko03050]		proteasome_alpha_type_4		247390000	376590000	1.52225
B1.1_TRINITY_DN29111_c0_g1_i1.p1							COG5638		3217700	0	0
B1.1_TRINITY_DN29116_c0_g1_i1.p1									1350300	4105300	3.04029
B1.1_TRINITY_DN2912_c1_g1_i1.p1									5956100	1492200	0.250533
B1.1_TRINITY_DN2915_c1_g2_i1.p1									0	999250
B1.1_TRINITY_DN2918_c1_g1_i1.p1	K12195	CHMP6, VPS20; charged multivesicular body protein 6	A09140 Cellular Processes	B 09141 Transport and catabolism	C 04144 Endocytosis [PATH:ko04144]		Snf7		20550900	6436920	0.313218
B1.1_TRINITY_DN2926_c0_g4_i1.p1	K20523	SH3YL1; SH3 domain-containing YSC84-like protein 1	A09180 Brite Hierarchies	B 09182 Protein families: genetic information processing	C 04131 Membrane trafficking [BR:ko04131]		SYLF_SH3YL1_like		223780000	35227000	0.157418
B1.1_TRINITY_DN2927_c0_g2_i10.p1	K20526	TAGLN; transgelin	A09180 Brite Hierarchies	B 09182 Protein families: genetic information processing	C 04131 Membrane trafficking [BR:ko04131]		CH_SF		25364000	21408200	0.844039
B1.1_TRINITY_DN2927_c0_g2_i15.p1									0	7665900
B1.1_TRINITY_DN2927_c1_g1_i4.p1	K11593	ELF2C, AGO; eukaryotic translation initiation factor 2C	A09150 Organismal Systems	B 09158 Development and regeneration			ArgoN		21885000	4709500	0.215193
B1.1_TRINITY_DN293_c0_g2_i1.p1							CE4_ClCDA_like	CE4	0	30429000
B1.1_TRINITY_DN293_c2_g1_i1.p1	K20301	TRAPPC2, TRS20; trafficking protein particle complex subunit 2	A09180 Brite Hierarchies	B 09182 Protein families: genetic information processing	C 04131 Membrane trafficking [BR:ko04131]		TRAPPC2_sedlin		19089200	0	0
B1.1_TRINITY_DN293_c3_g1_i1.p1							CE4_ClCDA_like	CE4	63296000	640360000	10.1169
B1.1_TRINITY_DN2930_c0_g1_i1.p1	K00602	purH; phosphoribosylaminoimidazolecarboxamide formyltransferase / IMP cyclohydrolase [EC:2.1.2.3 3.5.4.10]	A09100 Metabolism	B 09104 Nucleotide metabolism	C 00230 Purine metabolism [PATH:ko00230]		PRK07106		5.8475e+09	4.4389e+09	0.759111
B1.1_TRINITY_DN2930_c2_g1_i4.p1							S49_SppA_67K_type		2379300	2609600	1.09679
B1.1_TRINITY_DN2932_c2_g1_i1.p1	K01280	TPP2; tripeptidyl-peptidase II [EC:3.4.14.10]	A09180 Brite Hierarchies	B 09181 Protein families: metabolism	C 01002 Peptidases and inhibitors [BR:ko01002]		Peptidases_S8_Tripeptidyl_Aminopeptidase_II		19961000	0	0
B1.1_TRINITY_DN2932_c3_g1_i1.p1							YdfG		2554200	0	0
B1.1_TRINITY_DN2935_c0_g2_i1.p1							VTC1		17016800	0	0
B1.1_TRINITY_DN2935_c2_g1_i1.p1									0	56771000
B1.1_TRINITY_DN2945_c0_g1_i3.p1	K15451	PPM2, LCMT2, TYW4; tRNA wybutosine-synthesizing protein 4 [EC:2.1.1.290 2.3.1.231]	A09180 Brite Hierarchies	B 09182 Protein families: genetic information processing	C 03016 Transfer RNA biogenesis [BR:ko03016]				57771000	0	0
B1.1_TRINITY_DN2947_c0_g1_i2.p1	K14768	UTP7, WDR46; U3 small nucleolar RNA-associated protein 7	A09180 Brite Hierarchies	B 09182 Protein families: genetic information processing	C 03009 Ribosome biogenesis [BR:ko03009]		BING4CT		7418600	0	0
B1.1_TRINITY_DN2948_c0_g1_i4.p1	K02900	RP-L27Ae, RPL27A; large subunit ribosomal protein L27Ae	A09120 Genetic Information Processing	B 09122 Translation	C 03010 Ribosome [PATH:ko03010]		PTZ00160		876290000	21983700	0.0250872
B1.1_TRINITY_DN2958_c6_g1_i1.p1									775730	0	0
B1.1_TRINITY_DN296_c0_g1_i1.p1									0	4270500
B1.1_TRINITY_DN296_c0_g2_i1.p1	K14830	MAK11, PAK1IP1; protein MAK11	A09180 Brite Hierarchies	B 09182 Protein families: genetic information processing	C 03009 Ribosome biogenesis [BR:ko03009]		WD40		12993500	0	0
B1.1_TRINITY_DN2975_c0_g1_i3.p1	K03593	mrp, NUBPL; ATP-binding protein involved in chromosome partitioning	A09180 Brite Hierarchies	B 09182 Protein families: genetic information processing	C 03036 Chromosome and associated proteins [BR:ko03036]		ParA		152330000	0	0
B1.1_TRINITY_DN2976_c0_g1_i4.p1							TPR		2226500	0	0
B1.1_TRINITY_DN2980_c0_g1_i1.p1	K15272	SLC35A1_2_3; solute carrier family 35 (UDP-sugar transporter), member A1/2/3	A09180 Brite Hierarchies	B 09183 Protein families: signaling and cellular processes	C 02000 Transporters [BR:ko02000]		Nuc_sug_transp		3395800	0	0
B1.1_TRINITY_DN29805_c2_g1_i1.p1	K02969	RP-S20e, RPS20; small subunit ribosomal protein S20e	A09120 Genetic Information Processing	B 09122 Translation	C 03010 Ribosome [PATH:ko03010]		PTZ00039		752180000	339556000	0.451429
B1.1_TRINITY_DN29813_c0_g1_i1.p1									19026700	691790	0.0363589
B1.1_TRINITY_DN2982_c5_g1_i1.p1									12799500	0	0
B1.1_TRINITY_DN29823_c4_g2_i1.p1	K02947	RP-S10e, RPS10; small subunit ribosomal protein S10e	A09120 Genetic Information Processing	B 09122 Translation	C 03010 Ribosome [PATH:ko03010]		S10_plectin		2.1152e+09	153721000	0.0726745
B1.1_TRINITY_DN2986_c1_g2_i2.p1	K00728	POMT, pmt; dolichyl-phosphate-mannose-protein mannosyltransferase [EC:2.4.1.109]	A09100 Metabolism	B 09107 Glycan biosynthesis and metabolism	C 00515 Mannose type O-glycan biosynthesis [PATH:ko00515]		PMT1		20083000	0	0
B1.1_TRINITY_DN29868_c0_g1_i1.p1	K20223	IPO7, RANBP7; importin-7	A09120 Genetic Information Processing	B 09122 Translation	C 03013 Nucleocytoplasmic transport [PATH:ko03013]		SXM1		5316100	0	0
B1.1_TRINITY_DN29869_c0_g1_i1.p1							Endoglucanase_E_like	CE2	0	298176000
B1.1_TRINITY_DN2988_c0_g1_i1.p1	K23708	SORBS2; sorbin and SH3 domain-containing protein 2	A09180 Brite Hierarchies	B 09183 Protein families: signaling and cellular processes	C 04990 Domain-containing proteins not elsewhere classified [BR:ko04990]		SH3_Sorbs_3		6598000	620260000	94.0073
B1.1_TRINITY_DN29888_c0_g1_i1.p1									800580	0	0
B1.1_TRINITY_DN299_c0_g1_i4.p1	K24315	TGFB1I1; transforming growth factor beta-1-induced transcript 1 protein	A09180 Brite Hierarchies	B 09183 Protein families: signaling and cellular processes	C 04990 Domain-containing proteins not elsewhere classified [BR:ko04990]		LIM		10655600	0	0
B1.1_TRINITY_DN299_c0_g1_i4.p3									535500	0	0
B1.1_TRINITY_DN299_c1_g2_i1.p1	K08956	AFG3; AFG3 family protein [EC:3.4.24.-]	A09160 Human Diseases	B 09164 Neurodegenerative disease			FtsH_fam		4979200	0	0
B1.1_TRINITY_DN29903_c0_g1_i1.p2									3376600	0	0
B1.1_TRINITY_DN29922_c0_g1_i1.p1	K13024	PPIP5K, VIP; inositol-hexakisphosphate/diphosphoinositol-pentakisphosphate 1-kinase [EC:2.7.4.24]	A09130 Environmental Information Processing	B 09132 Signal transduction	C 04070 Phosphatidylinositol signaling system [PATH:ko04070]		His_Phos_2		4566700	0	0
B1.1_TRINITY_DN29927_c0_g1_i1.p1							KH-I_MUG60_like		31637000	0	0
B1.1_TRINITY_DN29929_c0_g1_i1.p1									0	7950900
B1.1_TRINITY_DN29933_c0_g1_i1.p1									41275000	0	0
B1.1_TRINITY_DN2995_c0_g1_i1.p1	K20222	IPO5, KPNB3, RANBP5; importin-5	A09120 Genetic Information Processing	B 09122 Translation	C 03013 Nucleocytoplasmic transport [PATH:ko03013]		Importin_rep_6		70303000	0	0
B1.1_TRINITY_DN2996_c1_g1_i1.p1	K20372	TBC1D20, GYP8; TBC1 domain family member 20	A09180 Brite Hierarchies	B 09182 Protein families: genetic information processing	C 04131 Membrane trafficking [BR:ko04131]		RabGAP-TBC		3522100	0	0
B1.1_TRINITY_DN29979_c0_g1_i1.p1									29532900	24328900	0.82379
B1.1_TRINITY_DN2998_c2_g1_i7.p1	K15500	PPP6R2, SAPS2; serine/threonine-protein phosphatase 6 regulatory subunit 2	A09180 Brite Hierarchies	B 09181 Protein families: metabolism	C 01009 Protein phosphatases and associated proteins [BR:ko01009]		SAPS		47092000	0	0
B1.1_TRINITY_DN3_c0_g1_i10.p1	K00656	E2.3.1.54, pflD; formate C-acetyltransferase [EC:2.3.1.54]	A09100 Metabolism	B 09101 Carbohydrate metabolism	C 00620 Pyruvate metabolism [PATH:ko00620]		PFL1		250189000	26308800	0.105156
B1.1_TRINITY_DN3_c0_g1_i11.p1	K00656	E2.3.1.54, pflD; formate C-acetyltransferase [EC:2.3.1.54]	A09100 Metabolism	B 09101 Carbohydrate metabolism	C 00620 Pyruvate metabolism [PATH:ko00620]		PFL1		6.876e+09	1259560000	0.183182
B1.1_TRINITY_DN3_c0_g1_i13.p1	K00656	E2.3.1.54, pflD; formate C-acetyltransferase [EC:2.3.1.54]	A09100 Metabolism	B 09101 Carbohydrate metabolism	C 00620 Pyruvate metabolism [PATH:ko00620]		PFL1		328580000	24554700	0.0747297
B1.1_TRINITY_DN3_c0_g1_i3.p1	K00656	E2.3.1.54, pflD; formate C-acetyltransferase [EC:2.3.1.54]	A09100 Metabolism	B 09101 Carbohydrate metabolism	C 00620 Pyruvate metabolism [PATH:ko00620]		PFL1		77509300	6660200	0.0859278
B1.1_TRINITY_DN3_c0_g1_i6.p1	K00656	E2.3.1.54, pflD; formate C-acetyltransferase [EC:2.3.1.54]	A09100 Metabolism	B 09101 Carbohydrate metabolism	C 00620 Pyruvate metabolism [PATH:ko00620]		PFL1		1070560000	183154000	0.171082
B1.1_TRINITY_DN3_c0_g2_i1.p1	K00656	E2.3.1.54, pflD; formate C-acetyltransferase [EC:2.3.1.54]	A09100 Metabolism	B 09101 Carbohydrate metabolism	C 00620 Pyruvate metabolism [PATH:ko00620]		PFL1		3.2774e+09	1002340000	0.305834
B1.1_TRINITY_DN3000_c2_g1_i2.p1	K12584	DCPS, DCS; m7GpppX diphosphatase [EC:3.6.1.59]	A09120 Genetic Information Processing	B 09123 Folding, sorting and degradation	C 03018 RNA degradation [PATH:ko03018]		COG5075		0	11482000
B1.1_TRINITY_DN3002_c0_g2_i4.p1	K14005	SEC31; protein transport protein SEC31	A09120 Genetic Information Processing	B 09123 Folding, sorting and degradation	C 04141 Protein processing in endoplasmic reticulum [PATH:ko04141]				177313000	37422000	0.211051
B1.1_TRINITY_DN3005_c0_g1_i3.p1	K16948	CDC12; cell division control protein 12	A09180 Brite Hierarchies	B 09183 Protein families: signaling and cellular processes	C 04812 Cytoskeleton proteins [BR:ko04812]		CDC3		326220000	16047900	0.0491935
B1.1_TRINITY_DN3006_c0_g1_i4.p1	K01392	THOP1; thimet oligopeptidase [EC:3.4.24.15]	A09150 Organismal Systems	B 09152 Endocrine system			M3A_TOP		187102000	197723000	1.05677
B1.1_TRINITY_DN30060_c0_g1_i1.p1									1410600	0	0
B1.1_TRINITY_DN3007_c0_g1_i5.p1	K10365	CAPZB; capping protein (actin filament) muscle Z-line, beta	A09140 Cellular Processes	B 09141 Transport and catabolism	C 04144 Endocytosis [PATH:ko04144]		F_actin_cap_B		70487000	59537000	0.844652
B1.1_TRINITY_DN3010_c0_g1_i3.p1	K09550	PFDN4; prefoldin subunit 4	A09180 Brite Hierarchies	B 09182 Protein families: genetic information processing	C 03110 Chaperones and folding catalysts [BR:ko03110]				51905000	37635600	0.725086
B1.1_TRINITY_DN30103_c0_g1_i1.p1									582320	0	0
B1.1_TRINITY_DN30104_c0_g1_i1.p1									8946700	66243000	7.40418
B1.1_TRINITY_DN30109_c0_g1_i1.p1	K11262	ACACA; acetyl-CoA carboxylase / biotin carboxylase 1 [EC:6.4.1.2 6.3.4.14 2.1.3.15]	A09100 Metabolism	B 09101 Carbohydrate metabolism	C 00620 Pyruvate metabolism [PATH:ko00620]		Carboxyl_trans		116437000	4166960	0.0357872
B1.1_TRINITY_DN3012_c0_g1_i4.p1	K23905	PEF1; peflin	A09180 Brite Hierarchies	B 09183 Protein families: signaling and cellular processes	C 04990 Domain-containing proteins not elsewhere classified [BR:ko04990]		EFh_PEF_Group_I		365120000	9023800	0.0247146
B1.1_TRINITY_DN30143_c0_g1_i1.p1									24154100	0	0
B1.1_TRINITY_DN3016_c0_g4_i1.p1									1877600	0	0
B1.1_TRINITY_DN3016_c1_g1_i3.p1	K01870	IARS, ileS; isoleucyl-tRNA synthetase [EC:6.1.1.5]	A09120 Genetic Information Processing	B 09122 Translation	C 00970 Aminoacyl-tRNA biosynthesis [PATH:ko00970]		PLN02882		254610000	5431600	0.021333
B1.1_TRINITY_DN3018_c0_g1_i2.p1									72098000	4741900	0.0657702
B1.1_TRINITY_DN30191_c0_g1_i1.p1	K02925	RP-L3e, RPL3; large subunit ribosomal protein L3e	A09120 Genetic Information Processing	B 09122 Translation	C 03010 Ribosome [PATH:ko03010]		PTZ00103		504920000	0	0
B1.1_TRINITY_DN3020_c1_g1_i5.p1	K03015	RPB7, POLR2G; DNA-directed RNA polymerase II subunit RPB7	A09120 Genetic Information Processing	B 09121 Transcription	C 03020 RNA polymerase [PATH:ko03020]		PTZ00162		2381600	0	0
B1.1_TRINITY_DN3020_c1_g2_i1.p1									1995110	0	0
B1.1_TRINITY_DN3024_c0_g1_i2.p1	K13095	SF1; splicing factor 1	A09180 Brite Hierarchies	B 09182 Protein families: genetic information processing	C 03041 Spliceosome [BR:ko03041]		SF1-HH		20487200	0	0
B1.1_TRINITY_DN30244_c0_g1_i1.p1									1246300	0	0
B1.1_TRINITY_DN3025_c1_g1_i1.p1									17929000	3651100	0.203642
B1.1_TRINITY_DN30262_c0_g1_i1.p1							PKS_AT		63021000	0	0
B1.1_TRINITY_DN3027_c0_g1_i1.p1							Vint		16161200	48305300	2.98897
B1.1_TRINITY_DN3028_c0_g1_i1.p1	K03248	EIF3G; translation initiation factor 3 subunit G	A09180 Brite Hierarchies	B 09182 Protein families: genetic information processing	C 03012 Translation factors [BR:ko03012]		eIF3g		243080000	31108200	0.127975
B1.1_TRINITY_DN3028_c1_g1_i2.p1	K26076								0	651200
B1.1_TRINITY_DN3028_c3_g1_i3.p1							TLDc		1305800	10272300	7.86667
B1.1_TRINITY_DN30284_c0_g1_i1.p1	K10408	DNAH; dynein axonemal heavy chain	A09160 Human Diseases	B 09164 Neurodegenerative disease			MT		2267600	0	0
B1.1_TRINITY_DN30305_c0_g1_i1.p1									5455300	1737100	0.318424
B1.1_TRINITY_DN30306_c0_g1_i1.p1	K14297	NUP98, ADAR2, NUP116; nuclear pore complex protein Nup98-Nup96	A09120 Genetic Information Processing	B 09122 Translation	C 03013 Nucleocytoplasmic transport [PATH:ko03013]				7803200	0	0
B1.1_TRINITY_DN30314_c0_g1_i1.p1									1445500	0	0
B1.1_TRINITY_DN30370_c0_g1_i1.p1									738270	0	0
B1.1_TRINITY_DN30375_c0_g1_i1.p1									0	4320100
B1.1_TRINITY_DN30447_c0_g1_i1.p1	K01179	E3.2.1.4; endoglucanase [EC:3.2.1.4]	A09100 Metabolism	B 09101 Carbohydrate metabolism	C 00500 Starch and sucrose metabolism [PATH:ko00500]		Glyco_hydro_9		0	58806000
B1.1_TRINITY_DN30456_c0_g1_i1.p1									5230700	0	0
B1.1_TRINITY_DN30483_c0_g1_i1.p1	K01179	E3.2.1.4; endoglucanase [EC:3.2.1.4]	A09100 Metabolism	B 09101 Carbohydrate metabolism	C 00500 Starch and sucrose metabolism [PATH:ko00500]				2004200	18890300	9.42536
B1.1_TRINITY_DN30483_c0_g1_i2.p1	K01179	E3.2.1.4; endoglucanase [EC:3.2.1.4]	A09100 Metabolism	B 09101 Carbohydrate metabolism	C 00500 Starch and sucrose metabolism [PATH:ko00500]		Glyco_hydro_9		13843000	267710000	19.339
B1.1_TRINITY_DN3049_c1_g1_i6.p1	K23334	RANBP9_10, RANBPM; Ran-binding protein 9/10	A09180 Brite Hierarchies	B 09182 Protein families: genetic information processing	C 04121 Ubiquitin system [BR:ko04121]		SPRY_RanBP9_10		27387000	0	0
B1.1_TRINITY_DN30508_c0_g1_i1.p1									9074600	0	0
B1.1_TRINITY_DN3054_c0_g1_i2.p1	K23565	EMC4, TMEM85; ER membrane protein complex subunit 4	A09180 Brite Hierarchies	B 09182 Protein families: genetic information processing	C 04131 Membrane trafficking [BR:ko04131]		DUF1077		16282900	0	0
B1.1_TRINITY_DN306_c0_g1_i2.p1	K04536	GNB1; guanine nucleotide-binding protein G(I)/G(S)/G(T) subunit beta-1	A09130 Environmental Information Processing	B 09132 Signal transduction	C 04011 MAPK signaling pathway - yeast [PATH:ko04011]		WD40		53183000	0	0
B1.1_TRINITY_DN306_c0_g2_i1.p1	K04536	GNB1; guanine nucleotide-binding protein G(I)/G(S)/G(T) subunit beta-1	A09130 Environmental Information Processing	B 09132 Signal transduction	C 04011 MAPK signaling pathway - yeast [PATH:ko04011]		WD40		178182000	161180000	0.904581
B1.1_TRINITY_DN3063_c0_g1_i4.p1	K09512	DNAJB6; DnaJ homolog subfamily B member 6	A09180 Brite Hierarchies	B 09182 Protein families: genetic information processing	C 03110 Chaperones and folding catalysts [BR:ko03110]		PRK10767		20518800	5040700	0.245663
B1.1_TRINITY_DN3063_c1_g1_i1.p1									1745900	0	0
B1.1_TRINITY_DN30663_c0_g1_i1.p1							PKS_AT		42381000	0	0
B1.1_TRINITY_DN3071_c0_g1_i6.p1	K00928	lysC; aspartate kinase [EC:2.7.2.4]	A09100 Metabolism	B 09105 Amino acid metabolism	C 00260 Glycine, serine and threonine metabolism [PATH:ko00260]		AAK_AK-Hom3		257620000	12710400	0.0493378
B1.1_TRINITY_DN3072_c0_g1_i1.p1							Smc		13430900	3174400	0.236351
B1.1_TRINITY_DN30776_c0_g1_i1.p1									4037700	0	0
B1.1_TRINITY_DN3078_c0_g1_i7.p1	K00850	pfkA, PFK; 6-phosphofructokinase 1 [EC:2.7.1.11]	A09100 Metabolism	B 09101 Carbohydrate metabolism	C 00010 Glycolysis / Gluconeogenesis [PATH:ko00010]		6PF1K_euk		45577000	0	0
B1.1_TRINITY_DN3078_c0_g2_i1.p1	K00850	pfkA, PFK; 6-phosphofructokinase 1 [EC:2.7.1.11]	A09100 Metabolism	B 09101 Carbohydrate metabolism	C 00010 Glycolysis / Gluconeogenesis [PATH:ko00010]		6PF1K_euk		18435300	0	0
B1.1_TRINITY_DN30793_c0_g1_i1.p1									1733500	0	0
B1.1_TRINITY_DN3090_c3_g1_i2.p1	K05236	COPA, RET1; coatomer subunit alpha	A09180 Brite Hierarchies	B 09182 Protein families: genetic information processing	C 04131 Membrane trafficking [BR:ko04131]		Coatomer_WDAD_alpha		187710000	0	0
B1.1_TRINITY_DN3094_c2_g1_i1.p1	K03872	ELOC, TCEB1; elongin-C	A09120 Genetic Information Processing	B 09123 Folding, sorting and degradation	C 04120 Ubiquitin mediated proteolysis [PATH:ko04120]		BTB_POZ_EloC		7392900	0	0
B1.1_TRINITY_DN3095_c1_g1_i1.p1	K15116	SLC25A33_36, RIM2; solute carrier family 25, member 33/36	A09180 Brite Hierarchies	B 09183 Protein families: signaling and cellular processes	C 02000 Transporters [BR:ko02000]		Mito_carr		16001600	0	0
B1.1_TRINITY_DN3097_c0_g1_i1.p1	K08057	CALR; calreticulin	A09120 Genetic Information Processing	B 09123 Folding, sorting and degradation	C 04141 Protein processing in endoplasmic reticulum [PATH:ko04141]		Calreticulin		81988000	56815600	0.692975
B1.1_TRINITY_DN3097_c1_g1_i2.p1							Endosulfine		8098800	49894200	6.16069
B1.1_TRINITY_DN3098_c0_g2_i2.p1	K06972	PITRM1, PreP, CYM1; presequence protease [EC:3.4.24.-]	A09180 Brite Hierarchies	B 09181 Protein families: metabolism	C 01002 Peptidases and inhibitors [BR:ko01002]		Cym1		224789000	58273000	0.259234
B1.1_TRINITY_DN31_c1_g1_i9.p1	K09494	CCT2; T-complex protein 1 subunit beta	A09180 Brite Hierarchies	B 09182 Protein families: genetic information processing	C 03110 Chaperones and folding catalysts [BR:ko03110]		TCP1_beta		416440000	28502500	0.0684432
B1.1_TRINITY_DN310_c0_g1_i1.p1							Stealth_CR2		10126000	0	0
B1.1_TRINITY_DN3100_c0_g1_i2.p1	K22684	MCA1; metacaspase-1 [EC:3.4.22.-]	A09180 Brite Hierarchies	B 09181 Protein families: metabolism	C 01002 Peptidases and inhibitors [BR:ko01002]		Peptidase_C14		301500000	15104200	0.0500968
B1.1_TRINITY_DN3106_c2_g1_i1.p1							M1_LTA4H		0	7684500
B1.1_TRINITY_DN311_c0_g2_i2.p1	K00685	ATE1; arginyl-tRNA---protein transferase [EC:2.3.2.8]	A09180 Brite Hierarchies	B 09182 Protein families: genetic information processing	C 03016 Transfer RNA biogenesis [BR:ko03016]				10031000	0	0
B1.1_TRINITY_DN3118_c3_g1_i1.p1	K20222	IPO5, KPNB3, RANBP5; importin-5	A09120 Genetic Information Processing	B 09122 Translation	C 03013 Nucleocytoplasmic transport [PATH:ko03013]				56516000	0	0
B1.1_TRINITY_DN3119_c0_g1_i1.p1	K00700	GBE1, glgB; 1,4-alpha-glucan branching enzyme [EC:2.4.1.18]	A09100 Metabolism	B 09101 Carbohydrate metabolism	C 00500 Starch and sucrose metabolism [PATH:ko00500]		PLN02447		14429800	0	0
B1.1_TRINITY_DN31254_c1_g1_i1.p1	K02962	RP-S17e, RPS17; small subunit ribosomal protein S17e	A09120 Genetic Information Processing	B 09122 Translation	C 03010 Ribosome [PATH:ko03010]		Ribosomal_S17e		2165050000	412021000	0.190306
B1.1_TRINITY_DN31260_c1_g1_i1.p1	K02938	RP-L8e, RPL8; large subunit ribosomal protein L8e	A09120 Genetic Information Processing	B 09122 Translation	C 03010 Ribosome [PATH:ko03010]		PTZ00180		2.0897e+09	122435200	0.0585898
B1.1_TRINITY_DN31266_c3_g1_i1.p1	K02984	RP-S3Ae, RPS3A; small subunit ribosomal protein S3Ae	A09120 Genetic Information Processing	B 09122 Translation	C 03010 Ribosome [PATH:ko03010]		Ribosomal_S3Ae		3.6048e+09	185439000	0.0514422
B1.1_TRINITY_DN31267_c0_g1_i1.p1									0	4155700
B1.1_TRINITY_DN31277_c0_g1_i1.p1							PksD		87233000	0	0
B1.1_TRINITY_DN313_c1_g1_i1.p1									5788600	0	0
B1.1_TRINITY_DN313_c6_g1_i1.p1									728000	0	0
B1.1_TRINITY_DN31303_c0_g1_i1.p1	K14729	FOX2; multifunctional beta-oxidation protein [EC:4.2.1.- 1.1.1.-]	A09100 Metabolism	B 09101 Carbohydrate metabolism	C 00640 Propanoate metabolism [PATH:ko00640]		hydroxyacyl-CoA-like_DH_SDR_c-like		256200000	1886100	0.00736183
B1.1_TRINITY_DN3131_c0_g1_i2.p1							AAR2		1325340	0	0
B1.1_TRINITY_DN31323_c0_g1_i1.p1									2103500	0	0
B1.1_TRINITY_DN31347_c0_g1_i1.p1									1224700	0	0
B1.1_TRINITY_DN3135_c0_g2_i8.p1	K08798	MARK; MAP/microtubule affinity-regulating kinase [EC:2.7.11.1]	A09180 Brite Hierarchies	B 09181 Protein families: metabolism	C 01001 Protein kinases [BR:ko01001]		MARK_C_like		1131000	3614700	3.19602
B1.1_TRINITY_DN3135_c1_g1_i2.p1	K00693	GYS; glycogen synthase [EC:2.4.1.11]	A09100 Metabolism	B 09101 Carbohydrate metabolism	C 00500 Starch and sucrose metabolism [PATH:ko00500]		GT3_GSY2-like		70619000	4802800	0.06801
B1.1_TRINITY_DN3136_c1_g1_i2.p1	K07941	ARF6; ADP-ribosylation factor 6	A09130 Environmental Information Processing	B 09132 Signal transduction	C 04014 Ras signaling pathway [PATH:ko04014]		Arf		12967800	0	0
B1.1_TRINITY_DN31365_c0_g1_i1.p1									701190	0	0
B1.1_TRINITY_DN31368_c0_g1_i1.p1									7568100	0	0
B1.1_TRINITY_DN31380_c0_g1_i1.p1	K14312	NUP155, NUP170, NUP157; nuclear pore complex protein Nup155	A09120 Genetic Information Processing	B 09122 Translation	C 03013 Nucleocytoplasmic transport [PATH:ko03013]				15070000	0	0
B1.1_TRINITY_DN31381_c0_g1_i1.p1	K05349	bglX; beta-glucosidase [EC:3.2.1.21]	A09100 Metabolism	B 09101 Carbohydrate metabolism	C 00500 Starch and sucrose metabolism [PATH:ko00500]		Glyco_hydro_3_C		0	35055000
B1.1_TRINITY_DN31385_c0_g1_i1.p1	K01955	carB, CPA2; carbamoyl-phosphate synthase large subunit [EC:6.3.5.5]	A09100 Metabolism	B 09104 Nucleotide metabolism	C 00240 Pyrimidine metabolism [PATH:ko00240]		CPSase_L_D3		21443500	0	0
B1.1_TRINITY_DN31397_c0_g1_i1.p1	K19347	SUN1_2; SUN domain-containing protein 1/2	A09180 Brite Hierarchies	B 09182 Protein families: genetic information processing	C 03036 Chromosome and associated proteins [BR:ko03036]		Sad1_UNC		0	3902400
B1.1_TRINITY_DN31399_c0_g1_i1.p1	K11541	URA2; carbamoyl-phosphate synthase / aspartate carbamoyltransferase [EC:6.3.5.5 2.1.3.2]	A09100 Metabolism	B 09104 Nucleotide metabolism	C 00240 Pyrimidine metabolism [PATH:ko00240]		CPSaseII_lrg		142271000	4398000	0.0309128
B1.1_TRINITY_DN314_c0_g2_i2.p1							fatty_acyltransferase_like	CE16	8684500	2274400	0.261892
B1.1_TRINITY_DN31419_c0_g1_i1.p2						CBM_10			0	91678000
B1.1_TRINITY_DN3144_c0_g1_i3.p1	K03037	PSMD6, RPN7; 26S proteasome regulatory subunit N7	A09120 Genetic Information Processing	B 09123 Folding, sorting and degradation	C 03050 Proteasome [PATH:ko03050]		RPN7		459610000	72208000	0.157107
B1.1_TRINITY_DN31459_c0_g1_i1.p1	K12854	SNRNP200, BRR2; pre-mRNA-splicing helicase BRR2 [EC:3.6.4.13]	A09120 Genetic Information Processing	B 09121 Transcription	C 03040 Spliceosome [PATH:ko03040]		DEXHc_Brr2_2		20366900	0	0
B1.1_TRINITY_DN3149_c0_g1_i1.p1	K15979	SND1; staphylococcal nuclease domain-containing protein 1	A09160 Human Diseases	B 09161 Cancer: overview			SNc		1074610000	1.08361e+09	1.00837
B1.1_TRINITY_DN3149_c8_g1_i1.p1	K14679	TRL1; tRNA ligase [EC:6.5.1.3]	A09180 Brite Hierarchies	B 09182 Protein families: genetic information processing	C 03016 Transfer RNA biogenesis [BR:ko03016]		RNA_lig_T4_1		9806200	0	0
B1.1_TRINITY_DN31494_c0_g1_i1.p1	K12867	SYF1, XAB2; pre-mRNA-splicing factor SYF1	A09120 Genetic Information Processing	B 09121 Transcription	C 03040 Spliceosome [PATH:ko03040]				5022700	0	0
B1.1_TRINITY_DN315_c0_g1_i3.p1	K01836	PGM3; phosphoacetylglucosamine mutase [EC:5.4.2.3]	A09100 Metabolism	B 09101 Carbohydrate metabolism	C 00520 Amino sugar and nucleotide sugar metabolism [PATH:ko00520]		PGM3		199279000	176677000	0.886581
B1.1_TRINITY_DN315_c0_g2_i2.p1	K01836	PGM3; phosphoacetylglucosamine mutase [EC:5.4.2.3]	A09100 Metabolism	B 09101 Carbohydrate metabolism	C 00520 Amino sugar and nucleotide sugar metabolism [PATH:ko00520]		PGM3		562410000	429890000	0.764371
B1.1_TRINITY_DN31503_c0_g1_i1.p1							crotonase-like		37832000	0	0
B1.1_TRINITY_DN3151_c0_g1_i11.p1	K21456	GSS; glutathione synthase [EC:6.3.2.3]	A09100 Metabolism	B 09105 Amino acid metabolism	C 00270 Cysteine and methionine metabolism [PATH:ko00270]		GSH_synth_ATP		99353000	236660000	2.38201
B1.1_TRINITY_DN3152_c0_g2_i5.p1							CotH		64242000	220651000	3.43468
B1.1_TRINITY_DN31526_c0_g1_i1.p1	K02932	RP-L5e, RPL5; large subunit ribosomal protein L5e	A09120 Genetic Information Processing	B 09122 Translation	C 03010 Ribosome [PATH:ko03010]		PTZ00069		4041700	0	0
B1.1_TRINITY_DN31551_c0_g1_i1.p1									1907900	0	0
B1.1_TRINITY_DN31557_c0_g1_i1.p1									7932200	0	0
B1.1_TRINITY_DN3156_c0_g1_i3.p1							E_set_AMPKbeta_like_N		93995000	107773000	1.14658
B1.1_TRINITY_DN31577_c0_g1_i1.p1	K14297	NUP98, ADAR2, NUP116; nuclear pore complex protein Nup98-Nup96	A09120 Genetic Information Processing	B 09122 Translation	C 03013 Nucleocytoplasmic transport [PATH:ko03013]		Nucleoporin2		20270500	6919800	0.341373
B1.1_TRINITY_DN31588_c0_g1_i1.p1									54629000	0	0
B1.1_TRINITY_DN31599_c0_g1_i1.p1							KR		20896500	0	0
B1.1_TRINITY_DN31601_c0_g1_i1.p1									5450000	0	0
B1.1_TRINITY_DN31654_c0_g1_i1.p1	K01689	ENO, eno; enolase [EC:4.2.1.11]	A09100 Metabolism	B 09101 Carbohydrate metabolism	C 00010 Glycolysis / Gluconeogenesis [PATH:ko00010]		Enolase_N		0	2940800
B1.1_TRINITY_DN3166_c0_g1_i1.p1	K00931	proB; glutamate 5-kinase [EC:2.7.2.11]	A09100 Metabolism	B 09105 Amino acid metabolism	C 00330 Arginine and proline metabolism [PATH:ko00330]		ProB		46444000	0	0
B1.1_TRINITY_DN31696_c0_g1_i1.p1									0	6047500
B1.1_TRINITY_DN31717_c0_g1_i1.p1							Spr		52265000	1373742000	26.2842
B1.1_TRINITY_DN3172_c0_g1_i11.p1							ABCG_EPDR		21378700	0	0
B1.1_TRINITY_DN3172_c0_g1_i7.p1							3a01204		28026000	0	0
B1.1_TRINITY_DN31728_c0_g1_i1.p1									814040	1982300	2.43514
B1.1_TRINITY_DN31731_c0_g1_i1.p1	K14698	irtA, ybtP; ATP-binding cassette, subfamily B, bacterial IrtA/YbtP [EC:7.-.-.-]	A09130 Environmental Information Processing	B 09131 Membrane transport	C 02010 ABC transporters [PATH:ko02010]		ABCC_MsbA		55189000	0	0
B1.1_TRINITY_DN31758_c0_g1_i1.p1									74838000	0	0
B1.1_TRINITY_DN3178_c1_g1_i2.p1	K01951	guaA, GMPS; GMP synthase (glutamine-hydrolysing) [EC:6.3.5.2]	A09100 Metabolism	B 09104 Nucleotide metabolism	C 00230 Purine metabolism [PATH:ko00230]		guaA		22118000	30139000	1.36265
B1.1_TRINITY_DN3182_c0_g1_i12.p1									91916000	18127600	0.197219
B1.1_TRINITY_DN3182_c0_g1_i2.p2									27418000	3137700	0.114439
B1.1_TRINITY_DN3183_c0_g1_i1.p1	K10408	DNAH; dynein axonemal heavy chain	A09160 Human Diseases	B 09164 Neurodegenerative disease			DHC_N1		3584200	0	0
B1.1_TRINITY_DN3183_c1_g2_i2.p1	K18660	ACSF3; malonyl-CoA/methylmalonyl-CoA synthetase [EC:6.2.1.-]	A09100 Metabolism	B 09103 Lipid metabolism	C 00061 Fatty acid biosynthesis [PATH:ko00061]		MCS		7235600	0	0
B1.1_TRINITY_DN31830_c0_g1_i1.p1									0	10990000
B1.1_TRINITY_DN31835_c0_g1_i1.p1	K09403	FOXJ2_3; forkhead box protein J2/3	A09180 Brite Hierarchies	B 09182 Protein families: genetic information processing	C 03000 Transcription factors [BR:ko03000]		Forkhead		4762300	2510260	0.527111
B1.1_TRINITY_DN3184_c0_g2_i1.p1	K11836	USP5_13, UBP14; ubiquitin carboxyl-terminal hydrolase 5/13 [EC:3.4.19.12]	A09180 Brite Hierarchies	B 09181 Protein families: metabolism	C 01002 Peptidases and inhibitors [BR:ko01002]		Peptidase_C19B		2994700	0	0
B1.1_TRINITY_DN31853_c0_g1_i1.p1							vWA_BABAM1		1671200	0	0
B1.1_TRINITY_DN3186_c0_g1_i2.p1	K12623	LSM4; U6 snRNA-associated Sm-like protein LSm4	A09120 Genetic Information Processing	B 09121 Transcription	C 03040 Spliceosome [PATH:ko03040]		LSm4		0	1607000
B1.1_TRINITY_DN3188_c1_g2_i3.p1	K14835	NOP2; 25S rRNA (cytosine2870-C5)-methyltransferase [EC:2.1.1.310]	A09180 Brite Hierarchies	B 09182 Protein families: genetic information processing	C 03009 Ribosome biogenesis [BR:ko03009]				31783000	0	0
B1.1_TRINITY_DN3188_c2_g3_i3.p1	K11128	GAR1, NOLA1; H/ACA ribonucleoprotein complex subunit 1	A09120 Genetic Information Processing	B 09122 Translation	C 03008 Ribosome biogenesis in eukaryotes [PATH:ko03008]		Gar1		170010000	42430100	0.249574
B1.1_TRINITY_DN31884_c0_g1_i1.p1	K11584	PPP2R5; serine/threonine-protein phosphatase 2A regulatory subunit B'	A09120 Genetic Information Processing	B 09122 Translation	C 03015 mRNA surveillance pathway [PATH:ko03015]				9192300	0	0
B1.1_TRINITY_DN319_c2_g1_i3.p1	K14823	EBP2, EBNA1BP2; rRNA-processing protein EBP2	A09180 Brite Hierarchies	B 09182 Protein families: genetic information processing	C 03009 Ribosome biogenesis [BR:ko03009]		Ebp2		36329000	0	0
B1.1_TRINITY_DN3190_c0_g1_i2.p1									621630	2122400	3.41425
B1.1_TRINITY_DN3191_c0_g1_i1.p1	K04097	HPGDS; prostaglandin-H2 D-isomerase / glutathione transferase [EC:5.3.99.2 2.5.1.18]	A09100 Metabolism	B 09103 Lipid metabolism	C 00590 Arachidonic acid metabolism [PATH:ko00590]		GST_N_Sigma_like		690410000	422500000	0.611955
B1.1_TRINITY_DN3191_c2_g2_i1.p1	K00286	proC; pyrroline-5-carboxylate reductase [EC:1.5.1.2]	A09100 Metabolism	B 09105 Amino acid metabolism	C 00330 Arginine and proline metabolism [PATH:ko00330]		PRK11880		100281000	102532000	1.02245
B1.1_TRINITY_DN3191_c5_g1_i1.p1	K02915	RP-L34e, RPL34; large subunit ribosomal protein L34e	A09120 Genetic Information Processing	B 09122 Translation	C 03010 Ribosome [PATH:ko03010]		Ribosomal_L34e		893930000	220095000	0.246211
B1.1_TRINITY_DN3192_c1_g2_i3.p1									0	14687000
B1.1_TRINITY_DN31968_c0_g1_i1.p1							MYSc_Myo17		21643800	0	0
B1.1_TRINITY_DN31979_c0_g1_i1.p1									66283000	205944000	3.10704
B1.1_TRINITY_DN31988_c0_g1_i1.p1	K00264	GLT1; glutamate synthase (NADH) [EC:1.4.1.14]	A09100 Metabolism	B 09102 Energy metabolism	C 00910 Nitrogen metabolism [PATH:ko00910]		GATase_2		49852000	0	0
B1.1_TRINITY_DN3202_c10_g1_i1.p1	K02930	RP-L4e, RPL4; large subunit ribosomal protein L4e	A09120 Genetic Information Processing	B 09122 Translation	C 03010 Ribosome [PATH:ko03010]		PTZ00428		6.7765e+09	257762000	0.0380376
B1.1_TRINITY_DN3202_c4_g1_i2.p1	K03030	PSMD14, RPN11, POH1; 26S proteasome regulatory subunit N11	A09120 Genetic Information Processing	B 09123 Folding, sorting and degradation	C 03050 Proteasome [PATH:ko03050]		MPN_RPN11_CSN5		348410000	22135000	0.0635315
B1.1_TRINITY_DN3205_c0_g1_i1.p1	K04552	UBE2L3, UBCH7; ubiquitin-conjugating enzyme E2 L3 [EC:2.3.2.23]	A09120 Genetic Information Processing	B 09123 Folding, sorting and degradation	C 04120 Ubiquitin mediated proteolysis [PATH:ko04120]		UBCc		12488300	1656100	0.132612
B1.1_TRINITY_DN3206_c1_g2_i5.p1	K11713	PGTB1; geranylgeranyl transferase type-1 subunit beta [EC:2.5.1.59]	A09180 Brite Hierarchies	B 09181 Protein families: metabolism	C 01006 Prenyltransferases [BR:ko01006]		GGTase-I		19618100	1259600	0.064206
B1.1_TRINITY_DN3211_c0_g1_i3.p1	K24523	CPNE5_8_9; copine 5/8/9	A09180 Brite Hierarchies	B 09183 Protein families: signaling and cellular processes	C 04990 Domain-containing proteins not elsewhere classified [BR:ko04990]		vWA_copine_like		155755000	0	0
B1.1_TRINITY_DN3212_c0_g1_i2.p1	K12881	THOC4, ALY; THO complex subunit 4	A09120 Genetic Information Processing	B 09121 Transcription	C 03040 Spliceosome [PATH:ko03040]		RRM_THOC4		242420000	63283000	0.261047
B1.1_TRINITY_DN3212_c2_g1_i2.p1	K12160	SUMO, SMT3; small ubiquitin-related modifier	A09120 Genetic Information Processing	B 09122 Translation	C 03013 Nucleocytoplasmic transport [PATH:ko03013]		Ubl_Smt3_like		15084000	274648000	18.2079
B1.1_TRINITY_DN3212_c4_g1_i2.p1									17905100	0	0
B1.1_TRINITY_DN3218_c0_g2_i1.p1	K16945	CDC11; cell division control protein 11	A09180 Brite Hierarchies	B 09183 Protein families: signaling and cellular processes	C 04812 Cytoskeleton proteins [BR:ko04812]		CDC_Septin		44967000	0	0
B1.1_TRINITY_DN3218_c2_g1_i2.p1	K17805	PAM16, TIM16; mitochondrial import inner membrane translocase subunit TIM16	A09180 Brite Hierarchies	B 09182 Protein families: genetic information processing	C 03029 Mitochondrial biogenesis [BR:ko03029]		Pam16		58819000	0	0
B1.1_TRINITY_DN323_c2_g2_i1.p1									976540	0	0
B1.1_TRINITY_DN3230_c1_g1_i1.p1	K03178	UBE1, UBA1; ubiquitin-activating enzyme E1 [EC:6.2.1.45]	A09120 Genetic Information Processing	B 09123 Folding, sorting and degradation	C 04120 Ubiquitin mediated proteolysis [PATH:ko04120]		Ube1_repeat1		433780000	74437000	0.171601
B1.1_TRINITY_DN32362_c0_g1_i1.p1	K05658	ABCB1, CD243; ATP-binding cassette, subfamily B (MDR/TAP), member 1 [EC:7.6.2.2]	A09130 Environmental Information Processing	B 09131 Membrane transport	C 02010 ABC transporters [PATH:ko02010]		ABC_MTABC3_MDL1_MDL2		49587000	2046500	0.0412709
B1.1_TRINITY_DN3246_c1_g1_i3.p1	K06221	dkgA; 2,5-diketo-D-gluconate reductase A [EC:1.1.1.346]	A09180 Brite Hierarchies	B 09191 Unclassified: metabolism	C 99980 Enzymes with EC numbers		AKR_AKR5F1		0	64314700
B1.1_TRINITY_DN325_c0_g1_i1.p1							cinA		129493000	3640400	0.0281127
B1.1_TRINITY_DN3253_c0_g1_i1.p1	K08838	STK24_25_MST4; serine/threonine-protein kinase 24/25/MST4 [EC:2.7.11.1]	A09180 Brite Hierarchies	B 09181 Protein families: metabolism	C 01001 Protein kinases [BR:ko01001]		STKc_MST3_like		2121300	0	0
B1.1_TRINITY_DN3254_c0_g1_i2.p1							GST_C_AaRS_like		306590000	0	0
B1.1_TRINITY_DN3254_c1_g1_i1.p1	K11131	DKC1, NOLA4, CBF5; H/ACA ribonucleoprotein complex subunit 4 [EC:5.4.99.-]	A09120 Genetic Information Processing	B 09122 Translation	C 03008 Ribosome biogenesis in eukaryotes [PATH:ko03008]		CBF5		632420000	0	0
B1.1_TRINITY_DN3254_c2_g1_i3.p1	K14565	NOP58; nucleolar protein 58	A09120 Genetic Information Processing	B 09122 Translation	C 03008 Ribosome biogenesis in eukaryotes [PATH:ko03008]		SIK1		731030000	454250	0.000621384
B1.1_TRINITY_DN3257_c0_g1_i1.p1							AmyAc_bac1_AmyA	GH13_28+CBM26	0	78137000
B1.1_TRINITY_DN326_c0_g1_i2.p1									0	5390500
B1.1_TRINITY_DN326_c1_g2_i12.p1	K12176	COPS2, CSN2, TRIP15; COP9 signalosome complex subunit 2	A09180 Brite Hierarchies	B 09182 Protein families: genetic information processing	C 04121 Ubiquitin system [BR:ko04121]		RPN6		10590300	0	0
B1.1_TRINITY_DN3265_c0_g1_i1.p1	K12316	GAA; lysosomal alpha-glucosidase [EC:3.2.1.20]	A09100 Metabolism	B 09101 Carbohydrate metabolism	C 00052 Galactose metabolism [PATH:ko00052]		GH31_MGAM_SI_GAA		7646200	0	0
B1.1_TRINITY_DN327_c0_g1_i2.p1							Smc		6052200	9263200	1.53055
B1.1_TRINITY_DN3271_c1_g1_i7.p1	K01537	ATP2C; P-type Ca2+ transporter type 2C [EC:7.2.2.10]	A09180 Brite Hierarchies	B 09191 Unclassified: metabolism	C 99980 Enzymes with EC numbers		P-type_ATPase_Ca_PMCA-like		17827200	5059300	0.283797
B1.1_TRINITY_DN3271_c1_g2_i2.p1	K01537	ATP2C; P-type Ca2+ transporter type 2C [EC:7.2.2.10]	A09180 Brite Hierarchies	B 09191 Unclassified: metabolism	C 99980 Enzymes with EC numbers		ATPase-IIB_Ca		3.0389e+09	103003000	0.0338948
B1.1_TRINITY_DN3282_c0_g2_i1.p1	K01079	serB, PSPH; phosphoserine phosphatase [EC:3.1.3.3]	A09100 Metabolism	B 09102 Energy metabolism	C 00680 Methane metabolism [PATH:ko00680]		HAD_PSP		51942000	3668400	0.0706249
B1.1_TRINITY_DN3282_c0_g2_i2.p1	K01079	serB, PSPH; phosphoserine phosphatase [EC:3.1.3.3]	A09100 Metabolism	B 09102 Energy metabolism	C 00680 Methane metabolism [PATH:ko00680]		HAD_PSP		227551000	18310300	0.0804668
B1.1_TRINITY_DN3283_c1_g1_i1.p1	K01251	E3.3.1.1, ahcY; adenosylhomocysteinase [EC:3.3.1.1]	A09100 Metabolism	B 09105 Amino acid metabolism	C 00270 Cysteine and methionine metabolism [PATH:ko00270]		AdoHcyase		3.5727e+09	9.8628e+09	2.7606
B1.1_TRINITY_DN3289_c0_g2_i1.p1	K11718	HUGT; UDP-glucose:glycoprotein glucosyltransferase [EC:2.4.1.-]	A09120 Genetic Information Processing	B 09123 Folding, sorting and degradation	C 04141 Protein processing in endoplasmic reticulum [PATH:ko04141]		Glyco_transf_24		12320500	0	0
B1.1_TRINITY_DN3294_c0_g1_i1.p1									1849300	3657800	1.97794
B1.1_TRINITY_DN3298_c0_g1_i9.p1	K14293	KPNB1, IPO1; importin subunit beta-1	A09120 Genetic Information Processing	B 09122 Translation	C 03013 Nucleocytoplasmic transport [PATH:ko03013]		KAP95		9182500	0	0
B1.1_TRINITY_DN3298_c0_g2_i3.p1	K14293	KPNB1, IPO1; importin subunit beta-1	A09120 Genetic Information Processing	B 09122 Translation	C 03013 Nucleocytoplasmic transport [PATH:ko03013]		KAP95		74301000	0	0
B1.1_TRINITY_DN3302_c0_g1_i1.p1									1.77553e+09	5.2678e+09	2.96689
B1.1_TRINITY_DN3311_c0_g1_i2.p1	K03239	EIF2B1; translation initiation factor eIF-2B subunit alpha	A09160 Human Diseases	B 09172 Infectious disease: viral			IF-2B		12386000	0	0
B1.1_TRINITY_DN3318_c0_g1_i1.p1							Ric8		9311000	0	0
B1.1_TRINITY_DN3318_c1_g1_i3.p1									37248000	0	0
B1.1_TRINITY_DN3318_c3_g1_i1.p1									2866100	0	0
B1.1_TRINITY_DN3319_c0_g1_i4.p1							Ncstrn_small		6238100	0	0
B1.1_TRINITY_DN332_c0_g1_i4.p1	K02149	ATPeV1D, ATP6M; V-type H+-transporting ATPase subunit D	A09100 Metabolism	B 09102 Energy metabolism	C 00190 Oxidative phosphorylation [PATH:ko00190]		ATP-synt_D		878700000	173821000	0.197816
B1.1_TRINITY_DN332_c0_g2_i1.p1									2071400	0	0
B1.1_TRINITY_DN332_c1_g1_i5.p1									8442200	14545000	1.72289
B1.1_TRINITY_DN3326_c0_g3_i2.p1									0	18555000
B1.1_TRINITY_DN3327_c0_g1_i2.p1	K07200	PRKAG; 5'-AMP-activated protein kinase, regulatory gamma subunit	A09130 Environmental Information Processing	B 09132 Signal transduction	C 04371 Apelin signaling pathway [PATH:ko04371]				39607000	0	0
B1.1_TRINITY_DN3332_c0_g1_i1.p1							CE4_ClCDA_like	CE4	13166900	516410000	39.2203
B1.1_TRINITY_DN3333_c0_g1_i4.p1									13628300	0	0
B1.1_TRINITY_DN3333_c1_g1_i3.p1	K05610	UCHL5, UCH37; ubiquitin carboxyl-terminal hydrolase L5 [EC:3.4.19.12]	A09180 Brite Hierarchies	B 09181 Protein families: metabolism	C 01002 Peptidases and inhibitors [BR:ko01002]		Peptidase_C12_UCH37_BAP1		118848000	51820000	0.436019
B1.1_TRINITY_DN3339_c1_g1_i2.p2									13950500	0	0
B1.1_TRINITY_DN3339_c2_g1_i1.p1	K20031	ZDHHC6; palmitoyltransferase ZDHHC6 [EC:2.3.1.225]	A09180 Brite Hierarchies	B 09182 Protein families: genetic information processing	C 04131 Membrane trafficking [BR:ko04131]		DHHC		2966400	0	0
B1.1_TRINITY_DN3339_c3_g3_i1.p1									2362800	0	0
B1.1_TRINITY_DN3339_c4_g1_i1.p1	K00700	GBE1, glgB; 1,4-alpha-glucan branching enzyme [EC:2.4.1.18]	A09100 Metabolism	B 09101 Carbohydrate metabolism	C 00500 Starch and sucrose metabolism [PATH:ko00500]		PLN02447	GH13_8	1497270000	29355900	0.0196063
B1.1_TRINITY_DN3339_c4_g1_i13.p1	K00700	GBE1, glgB; 1,4-alpha-glucan branching enzyme [EC:2.4.1.18]	A09100 Metabolism	B 09101 Carbohydrate metabolism	C 00500 Starch and sucrose metabolism [PATH:ko00500]		PLN02447	GH13_8	125569000	6058500	0.0482484
B1.1_TRINITY_DN3340_c1_g1_i1.p1	K13501	TRP1; anthranilate synthase / indole-3-glycerol phosphate synthase / phosphoribosylanthranilate isomerase [EC:4.1.3.27 4.1.1.48 5.3.1.24]	A09100 Metabolism	B 09105 Amino acid metabolism	C 00400 Phenylalanine, tyrosine and tryptophan biosynthesis [PATH:ko00400]		PRK05670		192068000	21364200	0.111232
B1.1_TRINITY_DN3341_c0_g1_i3.p1							RRM_PARN		19626200	2760900	0.140674
[truncated: 5,100 more rows]
