# Supplementary material for: Anaerobic fungi in the tortoise alimentary tract illuminate early stages of host-fungal symbiosis and Neocallimastigomycota evolution
Source: Nat Commun. 2024 Mar 28;15:2714. doi: 10.1038/s41467-024-47047-4 (PMC10978972; doi:10.1038/s41467-024-47047-4)
Supplement: Supplementary file 11 — Source Data [file 41467_2024_47047_MOESM11_ESM.xlsx]

## Sheet: Figure 1
Figure 1B										Figure 1E
Occurrences					Abundances
Animal	NY36	NY54	NY56		Animal	NY36	NY54	NY56		Animal	qPCR
Cow	0.436681	45.4148	0		Cow	0	0.0886132	0		Tortoise	74.6265
Deer	4	92	0		Cow	0	0	0		Tortoise	304.48
Goat	1.02041	46.9388	0		Cow	0	0.00842152	0		Tortoise	162.182
Horse	0	39.8551	2.89855		Cow	0	0.00983884	0		Tortoise	84.7534
Sheep	0	54.7945	0		Cow	0	0	0		Tortoise	81.0615
OtherMammals	0	20.4082	3.06122		Cow	0	0	0		Tortoise	293.076
Tortoise	18.1818	100	27.2727		Cow	0	0.0218198	0		Tortoise	66.9759
					Cow	0	0.0181346	0		Tortoise	44.5733
					Cow	0	0.0660808	0		Tortoise	222.927
					Cow	0	0.0210371	0		Tortoise	95.644
					Cow	0	0	0		Cow	51009.9
					Cow	0	0.0130587	0		Cow	19270.2
					Cow	0	0	0		Cow	100766
					Cow	0	0.0196714	0		Cow	93359.3
					Cow	0	0.0219398	0		Cow	1684.93
					Cow	0	0	0		Cow	4211.94
					Cow	0	0.0291509	0		Cow	8008.75
					Cow	0	0	0		Cow	1348.56
					Cow	0	0	0		Cow	3804.27
					Cow	0	0.0520416	0		Goat	934187
					Cow	0	0.00248998	0		Goat	746.265
					Cow	0	0.390735	0		Goat	204188
					Cow	0	0	0		Goat	2547.94
					Cow	0	0	0		Goat	202893
					Cow	0	0	0		Goat	40567.6
					Cow	0	0	0		Goat	9329.99
					Cow	0	0	0		Goat	4158.68
					Cow	0	0.0556669	0		Goat	226069
					Cow	0	0	0		Sheep	562252
					Cow	0	0.485524	0		Sheep	138508
					Cow	0	0.328162	0		Sheep	216222
					Cow	0	0.0130839	0		Sheep	263365
					Cow	0	0	0		Sheep	1241.51
					Cow	0	0	0		Sheep	214850
					Cow	0	0	0		Sheep	98234.3
					Cow	0	0.00328839	0		Sheep	20276.4
					Cow	0	0	0		Sheep	363.624
					Cow	0	0	0		Sheep	7096.82
					Cow	0	0.00344756	0		Horse	4320.51
					Cow	0	0	0		Horse	56118
					Cow	0	0	0		Horse	15921.7
					Cow	0	0	0		Horse	62131.7
					Cow	0	0.0087686	0		Horse	7757.98
					Cow	0	0.0166464	0		Horse	165518
					Cow	0	0	0		Horse	914.777
					Cow	0	0.576588	0		Horse	1121.34
					Cow	0	0.242213	0
					Cow	0	0.0583164	0
					Cow	0	0.0660797	0
					Cow	0	0.198514	0
					Cow	0	0.0892326	0
					Cow	0	0.962259	0
					Cow	0	0.0431965	0
					Cow	0	0.0437036	0
					Cow	0	0.555923	0
					Cow	0	0.0206268	0
					Cow	0	0.445477	0
					Cow	0	0.00626354	0
					Cow	0	0.00268557	0
					Cow	0	0.042915	0
					Cow	0	0.00829738	0
					Cow	0	0.206443	0
					Cow	0	0.213909	0
					Cow	0	0	0
					Cow	0	0.0692781	0
					Cow	0	0.156152	0
					Cow	0	0.170648	0
					Cow	0	0	0
					Cow	0	0.00858111	0
					Cow	0	0	0
					Cow	0	0.0627746	0
					Cow	0	0.0431494	0
					Cow	0	0	0
					Cow	0	0	0
					Cow	0	0.0336006	0
					Cow	0	0.00185443	0
					Cow	0	0	0
					Cow	0	0	0
					Cow	0	0.00334325	0
					Cow	0	0.522597	0
					Cow	0	0	0
					Cow	0	0.626881	0
					Cow	0	0	0
					Cow	0	0.654027	0
					Cow	0	0.176703	0
					Cow	0	0.734214	0
					Cow	0	0.624915	0
					Cow	0	0	0
					Cow	0	0.0261826	0
					Cow	0	0.017306	0
					Cow	0	0.0137864	0
					Cow	0	0.00622277	0
					Cow	0.00296613	0.0889838	0
					Cow	0	0.0424764	0
					Cow	0	0.00737572	0
					Cow	0	0.0119325	0
					Cow	0	0.0236066	0
					Cow	0	0.00527431	0
					Cow	0	0.0217575	0
					Cow	0	0	0
					Cow	0	0.0466546	0
					Cow	0	0	0
					Cow	0	0.191788	0
					Cow	0	0.00098121	0
					Cow	0	0.00129004	0
					Cow	0	0	0
					Cow	0	0	0
					Cow	0	0.0467752	0
					Cow	0	0	0
					Cow	0	0.00961097	0
					Cow	0	0	0
					Cow	0	0	0
					Cow	0	0.083717	0
					Cow	0	0	0
					Cow	0	0.0033178	0
					Cow	0	0	0
					Cow	0	0.0998729	0
					Cow	0	0.095277	0
					Cow	0	0.0177651	0
					Cow	0	0	0
					Cow	0	0.170693	0
					Cow	0	0.111269	0
					Cow	0	0.0995816	0
					Cow	0	0.0657263	0
					Cow	0	0.806552	0
					Cow	0	0.00332801	0
					Cow	0	0.0355673	0
					Cow	0	0.0263245	0
					Cow	0	0.00121896	0
					Cow	0	0.00102227	0
					Cow	0	0	0
					Cow	0	0	0
					Cow	0	0	0
					Cow	0	0.172724	0
					Cow	0	0	0
					Cow	0	0	0
					Cow	0	0.206186	0
					Cow	0	0	0
					Cow	0	0	0
					Cow	0	0.198314	0
					Cow	0	0.266772	0
					Cow	0	0	0
					Cow	0	0	0
					Cow	0	0	0
					Cow	0	0	0
					Cow	0	0	0
					Cow	0	0	0
					Cow	0	0	0
					Cow	0	0.00305572	0
					Cow	0	0.055571	0
					Cow	0	0	0
					Cow	0	0	0
					Cow	0	0	0
					Cow	0	0.142991	0
					Cow	0	0	0
					Cow	0	0	0
					Cow	0	0	0
					Cow	0	0	0
					Cow	0	0	0
					Cow	0	0	0
					Cow	0	0	0
					Cow	0	0.0696037	0
					Cow	0	0	0
					Cow	0	0	0
					Cow	0	0	0
					Cow	0	0	0
					Cow	0	0	0
					Cow	0	0.0184069	0
					Cow	0	0.0119962	0
					Cow	0	0.00550691	0
					Cow	0	0	0
					Cow	0	0.0205297	0
					Cow	0	0	0
					Cow	0	0	0
					Cow	0	0.0308452	0
					Cow	0	0	0
					Cow	0	0	0
					Cow	0	0.035791	0
					Cow	0	0	0
					Cow	0	0	0
					Cow	0	0	0
					Cow	0	0	0
					Cow	0	0.370828	0
					Cow	0	0	0
					Cow	0	0	0
					Cow	0	0	0
					Cow	0	0	0
					Cow	0	0	0
					Cow	0	0	0
					Cow	0	0	0
					Cow	0	0	0
					Cow	0	0	0
					Cow	0	0	0
					Cow	0	0	0
					Cow	0	0.0380985	0
					Cow	0	0	0
					Cow	0	0	0
					Cow	0	0	0
					Cow	0	0	0
					Cow	0	0	0
					Cow	0	0	0
					Cow	0	0	0
					Cow	0	0	0
					Cow	0	0	0
					Cow	0	0	0
					Cow	0	0	0
					Cow	0	0	0
					Cow	0	0	0
					Cow	0	0	0
					Cow	0	0	0
					Cow	0	0	0
					Cow	0	0	0
					Cow	0	0	0
					Cow	0	0	0
					Cow	0	0	0
					Cow	0	0	0
					Cow	0	1.78571	0
					Cow	0	0	0
					Cow	0	0	0
					Cow	0	0	0
					Cow	0	0	0
					Cow	0	0	0
					Cow	0	0	0
					Cow	0	0	0
					Cow	0	0	0
					Cow	0	0	0
					Cow	0	0	0
					Cow	0	0	0
					Cow	0	0	0
					Deer	0	0.13212	0
					Deer	0	0.129059	0
					Deer	0.0340599	0.20436	0
					Deer	0	0.136986	0
					Deer	0	0.0932301	0
					Deer	0	0.128751	0
					Deer	0	0.164156	0
					Deer	0	0.0596926	0
					Deer	0	0.19416	0
					Deer	0	0.401031	0
					Deer	0	0.188324	0
					Deer	0	0.148662	0
					Deer	0	0.119211	0
					Deer	0	0.265816	0
					Deer	0	0.107066	0
					Deer	0	0.0557165	0
					Deer	0	0.139276	0
					Deer	0	0.0687443	0
					Deer	0	0.119918	0
					Deer	0	0.132613	0
					Deer	0	0	0
					Deer	0	0.0593648	0
					Deer	0	0.142925	0
					Deer	0	0	0
					Deer	0	0.119729	0
					Goat	0	0	0
					Goat	0	1.17647	0
					Goat	0	0	0
					Goat	0	0	0
					Goat	0	0	0
					Goat	0	0	0
					Goat	0	0.0826788	0
					Goat	0	0.124319	0
					Goat	0	0.136519	0
					Goat	0	0.0540073	0
					Goat	0	0.174683	0
					Goat	0	0.0772371	0
					Goat	0	0.0497512	0
					Goat	0	0.10089	0
					Goat	0.0147667	0.162434	0
					Goat	0	0.107776	0
					Goat	0	0.0912617	0
					Goat	0	0.104339	0
					Goat	0	0.198466	0
					Goat	0	0.133195	0
					Goat	0	0.144053	0
					Goat	0	0.110957	0
					Goat	0	0.184843	0
					Goat	0	0.101594	0
					Goat	0	0.0691324	0
					Goat	0	0.0507577	0
					Goat	0	0.0780734	0
					Goat	0	0.12725	0
					Goat	0	0.0635324	0
					Goat	0	0	0
					Goat	0	0.218818	0
					Goat	0	0.126263	0
					Goat	0	0.152623	0
					Goat	0	0.136445	0
					Goat	0	0	0
					Goat	0	0	0
					Goat	0	0	0
					Goat	0	0.107909	0
					Goat	0	0.10796	0
					Goat	0	0.140577	0
					Goat	0	0.156806	0
					Goat	0	0.12614	0
					Goat	0	0.096766	0
					Goat	0	0.10149	0
					Goat	0	0.101276	0
					Goat	0	0.0720007	0
					Goat	0	0	0
					Goat	0	0	0
					Goat	0	0	0
					Goat	0	0	0
					Goat	0	0	0
					Goat	0	0	0
					Goat	0	0	0
					Goat	0	0	0
					Goat	0	0	0
					Goat	0	0	0
					Goat	0	0	0
					Goat	0	0	0
					Goat	0	0	0
					Goat	0	0	0
					Goat	0	0	0
					Goat	0	0	0
					Goat	0	0	0
					Goat	0	0	0
					Goat	0	0	0
					Goat	0	0	0
					Goat	0	0	0
					Goat	0	0	0
					Goat	0	0	0
					Goat	0	0	0
					Goat	0	0	0
					Goat	0	0	0
					Goat	0	0	0
					Goat	0	0	0
					Goat	0	0	0
					Goat	0	0	0
					Goat	0	0	0
					Goat	0	0	0
					Goat	0	0	0
					Goat	0	0	0
					Goat	0	0	0
					Goat	0	0.699301	0
					Goat	0	0	0
					Goat	0	0	0
					Goat	0	0	0
					Goat	0	0	0
					Goat	0	0	0
					Goat	0	0	0
					Goat	0	0	0
					Goat	0	0	0
					Goat	0	0.137963	0
					Goat	0	0.0888231	0
					Goat	0	0.13621	0
					Goat	0	0.110847	0
					Goat	0	0.0971407	0
					Goat	0	0.106481	0
					Goat	0	0.0530786	0
					Goat	0	0.125335	0
					Horse	0	0	0
					Horse	0	0	0
					Horse	0	0	0
					Horse	0	0	0
					Horse	0	0	0
					Horse	0	0	0
					Horse	0	0.114482	0
					Horse	0	0	0
					Horse	0	0	0
					Horse	0	0	0
					Horse	0	0	0
					Horse	0	0	0
					Horse	0	0.0345185	0
					Horse	0	0.0464684	0
					Horse	0	0.0478927	0
					Horse	0	0	0
					Horse	0	0	0
					Horse	0	0	0
					Horse	0	0	0
					Horse	0	0.111441	0
					Horse	0	0.0311236	0
					Horse	0	0	0
					Horse	0	0.124224	0
					Horse	0	0	0
					Horse	0	0	0
					Horse	0	0.156986	0
					Horse	0	0.0742942	0
					Horse	0	0	0
					Horse	0	0	0
					Horse	0	0	0
					Horse	0	0	0
					Horse	0	0.0855798	0
					Horse	0	0	0
					Horse	0	0	0
					Horse	0	0.0985869	0
					Horse	0	0.0536913	0
					Horse	0	0.176678	0
					Horse	0	0.0561089	0
					Horse	0	0.0923077	0
					Horse	0	0.0696056	0.0058008
					Horse	0	0.0255885	0
					Horse	0	0.0124251	0
					Horse	0	0.297366	0
					Horse	0	0.127163	0
					Horse	0	0	0
					Horse	0	0	0
					Horse	0	0.148588	0
					Horse	0	0.266866	0
					Horse	0	0	0
					Horse	0	0.273307	0
					Horse	0	0.118133	0
					Horse	0	0.129466	0
					Horse	0	0	0
					Horse	0	0	0
					Horse	0	0	0
					Horse	0	0.119648	0
					Horse	0	0	0
					Horse	0	0	0
					Horse	0	0	0
					Horse	0	0	0
					Horse	0	0	0
					Horse	0	0.190295	0
					Horse	0	0	0
					Horse	0	0	0
					Horse	0	0	0
					Horse	0	0	0
					Horse	0	0.23819	0
					Horse	0	0.190759	0
					Horse	0	0	0
					Horse	0	0	0
					Horse	0	0	0
					Horse	0	0	0
					Horse	0	0	0
					Horse	0	0	0
					Horse	0	1.02041	0
					Horse	0	0	0
					Horse	0	0	0
					Horse	0	0	0
					Horse	0	0	0
					Horse	0	0	0
					Horse	0	0	0
					Horse	0	0	0
					Horse	0	0.0403551	0
					Horse	0	0	0
					Horse	0	0.0693161	0
					Horse	0	0	0
					Horse	0	0.272727	0
					Horse	0	0.0266046	0
					Horse	0	0.0414496	0
					Horse	0	0.146597	0
					Horse	0	0	0
					Horse	0	0.0685129	0
					Horse	0	0	0
					Horse	0	0	0
					Horse	0	1.47059	0
					Horse	0	0	0
					Horse	0	0	0
					Horse	0	0	0
					Horse	0	0	0
					Horse	0	0	0
					Horse	0	0.0143637	0
					Horse	0	0.0689988	0
					Horse	0	0.0166016	0
					Horse	0	0	0
					Horse	0	0	0
					Horse	0	0.537634	0
					Horse	0	0	0
					Horse	0	0	0
					Horse	0	0.0109649	0
					Horse	0	0	0
					Horse	0	0.116523	0
					Horse	0	0.0299252	0
					Horse	0	0.065624	0
					Horse	0	0.011685	0
					Horse	0	0	0
					Horse	0	0	0
					Horse	0	0	0
					Horse	0	0	0
					Horse	0	0.0122041	0
					Horse	0	0.00600348	0
					Horse	0	0	0
					Horse	0	0	0
					Horse	0	0.0274198	0
					Horse	0	0.132057	0
					Horse	0	0.18558	0.00463972
					Horse	0	0	0
					Horse	0	0	0
					Horse	0	0	0
					Horse	0	0	0
					Horse	0	0.130477	0.00161085
					Horse	0	0	0
					Horse	0	2.60624	0.0186416
					Horse	0	0.0087222	0
					Horse	0	0	0
					Horse	0	0	0
					Horse	0	0	0
					Horse	0	0	0
					Horse	0	0	0
					Sheep	0	0	0
					Sheep	0	0	0
					Sheep	0	0	0
					Sheep	0	0	0
					Sheep	0	0	0
					Sheep	0	0.0617665	0
					Sheep	0	0	0
					Sheep	0	0	0
					Sheep	0	0	0
					Sheep	0	0	0
					Sheep	0	0	0
					Sheep	0	0.0575374	0
					Sheep	0	0.3663	0
					Sheep	0	0	0
					Sheep	0	0.0809389	0
					Sheep	0	0	0
					Sheep	0	0	0
					Sheep	0	0.134953	0
					Sheep	0	0.0562114	0
					Sheep	0	0	0
					Sheep	0	0	0
					Sheep	0	0	0
					Sheep	0	0	0
					Sheep	0	0	0
					Sheep	0	0	0
					Sheep	0	0.113443	0
					Sheep	0	0.1	0
					Sheep	0	0.0798085	0
					Sheep	0	0	0
					Sheep	0	0.282619	0
					Sheep	0	0	0
					Sheep	0	0.135318	0
					Sheep	0	0.116009	0
					Sheep	0	0.0667557	0
					Sheep	0	0.189994	0
					Sheep	0	0.087184	0
					Sheep	0	0.15361	0
					Sheep	0	0	0
					Sheep	0	0.128921	0
					Sheep	0	0	0
					Sheep	0	0.0408163	0
					Sheep	0	0.111982	0
					Sheep	0	0.176134	0
					Sheep	0	0.0586166	0
					Sheep	0	0.0698568	0
					Sheep	0	0	0
					Sheep	0	0	0
					Sheep	0	0.00528234	0
					Sheep	0	0	0
					Sheep	0	0	0
					Sheep	0	0	0
					Sheep	0	0	0
					Sheep	0	0	0
					Sheep	0	0.0618812	0
					Sheep	0	0.0937207	0
					Sheep	0	0.0738007	0
					Sheep	0	0.0903138	0
					Sheep	0	0.159405	0
					Sheep	0	0.109981	0
					Sheep	0	0.0859845	0
					Sheep	0	0	0
					Sheep	0	0.192753	0
					Sheep	0	0.121233	0
					Sheep	0	0.149105	0
					Sheep	0	0.0347222	0
					Sheep	0	0.101729	0
					Sheep	0	0.0949067	0
					Sheep	0	0.0510725	0
					Sheep	0	0.116932	0
					Sheep	0	0.185615	0
					Sheep	0	0.0802568	0
					Sheep	0	0	0
					Sheep	0	0	0
					OtherMammals	0	0	0
					OtherMammals	0	0	0
					OtherMammals	0	0	0
					OtherMammals	0	0	0
					OtherMammals	0	0	0
					OtherMammals	0	0	0
					OtherMammals	0	6.23994	0.0603743
					OtherMammals	0	0.401753	0
					OtherMammals	0	0.075594	0
					OtherMammals	0	0	0
					OtherMammals	0	0.0571886	0
					OtherMammals	0	0	0
					OtherMammals	0	0	0
					OtherMammals	0	0	0
					OtherMammals	0	0	0
					OtherMammals	0	0	0
					OtherMammals	0	0	0
					OtherMammals	0	0	0
					OtherMammals	0	0	0
					OtherMammals	0	0	0
					OtherMammals	0	0	0
					OtherMammals	0	0.540541	0
					OtherMammals	0	0	0
					OtherMammals	0	0	0
					OtherMammals	0	0	0
					OtherMammals	0	0.0219716	0
					OtherMammals	0	0	0
					OtherMammals	0	0	0
					OtherMammals	0	0	0
					OtherMammals	0	0	0
					OtherMammals	0	0	0
					OtherMammals	0	0.516129	0
					OtherMammals	0	0	0
					OtherMammals	0	0	0
					OtherMammals	0	0	0
					OtherMammals	0	0.236407	0
					OtherMammals	0	0	0
					OtherMammals	0	0	0
					OtherMammals	0	0	0
					OtherMammals	0	0.00404563	0
					OtherMammals	0	0.0626174	0
					OtherMammals	0	0	0
					OtherMammals	0	0	0
					OtherMammals	0	0	0
					OtherMammals	0	0	0
					OtherMammals	0	0	0
					OtherMammals	0	0	0
					OtherMammals	0	0	0
					OtherMammals	0	0	0
					OtherMammals	0	0	0
					OtherMammals	0	0	0
					OtherMammals	0	0	0
					OtherMammals	0	0	0
					OtherMammals	0	0.013113	0
					OtherMammals	0	0	0
					OtherMammals	0	0	0
					OtherMammals	0	0	0
					OtherMammals	0	0	0
					OtherMammals	0	0	0
					OtherMammals	0	0	0
					OtherMammals	0	0	0
					OtherMammals	0	0	0
					OtherMammals	0	0	0
					OtherMammals	0	0.30303	0
					OtherMammals	0	0	0
					OtherMammals	0	4.29997	0.0768443
					OtherMammals	0	0.251099	0
					OtherMammals	0	0	0
					OtherMammals	0	0	0
					OtherMammals	0	0	0
					OtherMammals	0	0	0
					OtherMammals	0	0	0
					OtherMammals	0	0	0
					OtherMammals	0	0	0
					OtherMammals	0	0	0
					OtherMammals	0	0	0
					OtherMammals	0	0	0
					OtherMammals	0	0	0
					OtherMammals	0	0	0
					OtherMammals	0	0	0
					OtherMammals	0	0	0
					OtherMammals	0	0.0835852	0
					OtherMammals	0	0	0
					OtherMammals	0	0.175313	0
					OtherMammals	0	0	0
					OtherMammals	0	0	0
					OtherMammals	0	0.560623	0.00606116
					OtherMammals	0	0	0
					OtherMammals	0	0	0
					OtherMammals	0	0	0
					OtherMammals	0	0	0
					OtherMammals	0	0	0
					OtherMammals	0	0	0
					OtherMammals	0	0.0310897	0
					OtherMammals	0	5.65111	0
					OtherMammals	0	0.00330164	0
					OtherMammals	0	0	0
					OtherMammals	0	0	0
					Tortoise	0	98.8235	0
					Tortoise	0	93.8596	0
					Tortoise	0.0156262	0.414095	0
					Tortoise	0	66.4238	0.945007
					Tortoise	0	0.324465	98.3128
					Tortoise	0	98.6034	0
					Tortoise	0	95.3488	0
					Tortoise	0	98.2029	0.0399361
					Tortoise	0	100	0
					Tortoise	0	5.66904	0
					Tortoise	93.8889	0.925926	0

## Sheet: Figure 2
Figure 2A							Figure 2B							Figure 2C							Figure 2D
Sample	Observed	Shannon	Simpson	InvSimpson	Animal			Axis.1	Axis.2	Animal	HostFamily	HostClass			Axis.1	Axis.2	Animal	HostFamily	HostClass		Axis1	Axis2	id.type	Kingdom	Phylum	Class	Order	Family	Genus	Animal	HostFamily	HostClass
Tort_Zoo_519	3	0.0721164	0.0233218	1.02388	Tortoise		Cow_0	-0.0737697	0.0210585	Cattle	Bovidae	Mammalia		Cow_0	-0.0737697	0.0210585	Cow	Bovidae	Mammalia		-0.387962	0.242196	Samples	NA	NA	NA	NA	NA	NA	Tortoise	Testudinae	Reptilia
Tort_Zoo_522	5	0.277171	0.116651	1.13206	Tortoise		Cow_1003	0.0324437	0.234132	Cattle	Bovidae	Mammalia		Cow_1003	0.0324437	0.234132	Cow	Bovidae	Mammalia			-0.387962	0.242196	Taxa	Fungi	Neocallimastigomycota	Neocallimastigomycetes	Neocallimastigales	Neocallimastigaceae	NY54	Taxa	NA	NA
Tort_Zoo_523	75	2.92646	0.866689	7.50124	Tortoise		Cow_104	-0.0680573	0.0232266	Cattle	Bovidae	Mammalia		Cow_104	-0.0680573	0.0232266	Cow	Bovidae	Mammalia		-0.385293	0.239509	Samples	NA	NA	NA	NA	NA	NA	Tortoise	Testudinae	Reptilia
Tort_Zoo_588	62	1.61301	0.547561	2.21024	Tortoise		Cow_13	-0.109972	-0.0310777	Cattle	Bovidae	Mammalia		Cow_13	-0.109972	-0.0310777	Cow	Bovidae	Mammalia		-0.384643	0.238963	Samples	NA	NA	NA	NA	NA	NA	Tortoise	Testudinae	Reptilia
Tort_Zoo_590	9	0.110476	0.0333628	1.03451	Tortoise		Cow_15	-0.110761	-0.0115823	Cattle	Bovidae	Mammalia		Cow_15	-0.110761	-0.0115823	Cow	Bovidae	Mammalia		-0.384458	0.23906	Samples	NA	NA	NA	NA	NA	NA	Tortoise	Testudinae	Reptilia
Tort_Zoo_591	5	0.0921265	0.0276833	1.02847	Tortoise		Cow_17	-0.00721986	0.0452924	Cattle	Bovidae	Mammalia		Cow_17	-0.00721986	0.0452924	Cow	Bovidae	Mammalia		-0.375442	0.232717	Samples	NA	NA	NA	NA	NA	NA	Tortoise	Testudinae	Reptilia
Tort_Zoo_593	5	0.252592	0.0903191	1.09929	Tortoise		Cow_18	-0.0310852	0.0114623	Cattle	Bovidae	Mammalia		Cow_18	-0.0310852	0.0114623	Cow	Bovidae	Mammalia		-0.373731	0.232538	Samples	NA	NA	NA	NA	NA	NA	Tortoise	Testudinae	Reptilia
Tort_Zoo_594	9	0.110531	0.0354586	1.03676	Tortoise		Cow_50	-0.0921206	0.0603505	Cattle	Bovidae	Mammalia		Cow_50	-0.0921206	0.0603505	Cow	Bovidae	Mammalia		-0.351881	0.21297	Taxa	Fungi	Neocallimastigomycota	Neocallimastigomycetes	Neocallimastigales	Neocallimastigaceae	NY56	Taxa	NA	NA
Tort_Zoo_595	1	0	0	1	Tortoise		Cow_53	-0.096702	0.0525239	Cattle	Bovidae	Mammalia		Cow_53	-0.096702	0.0525239	Cow	Bovidae	Mammalia		-0.349787	0.211365	Samples	NA	NA	NA	NA	NA	NA	Tortoise	Testudinae	Reptilia
Tort_Zoo_604	72	2.90594	0.894144	9.44682	Tortoise		Cow_54	-0.103796	-0.0228459	Cattle	Bovidae	Mammalia		Cow_54	-0.103796	-0.0228459	Cow	Bovidae	Mammalia		-0.299394	0.17	Taxa	Fungi	Neocallimastigomycota	Neocallimastigomycetes	Neocallimastigales	Neocallimastigaceae	NY36	Taxa	NA	NA
SulcataTort_S4_Hawk	9	0.336928	0.117695	1.1334	Tortoise		Cow_56	-0.10905	-0.00374011	Cattle	Bovidae	Mammalia		Cow_56	-0.10905	-0.00374011	Cow	Bovidae	Mammalia		-0.285612	0.161839	Samples	NA	NA	NA	NA	NA	NA	Tortoise	Testudinae	Reptilia
Cow_0	66	2.59809	0.851401	6.72952	Cattle		Cow_61	-0.0577392	0.0710854	Cattle	Bovidae	Mammalia		Cow_61	-0.0577392	0.0710854	Cow	Bovidae	Mammalia		-0.285041	0.163659	Samples	NA	NA	NA	NA	NA	NA	Tortoise	Testudinae	Reptilia
Cow_1003	42	2.0769	0.822823	5.64409	Cattle		Cow_847	0.464038	-0.00106605	Cattle	Bovidae	Mammalia		Cow_847	0.464038	-0.00106605	Cow	Bovidae	Mammalia		-0.236657	0.127561	Taxa	Fungi	Neocallimastigomycota	Neocallimastigomycetes	Neocallimastigales	Neocallimastigaceae	Khyollomyces	Taxa	NA	NA
Cow_104	70	2.73118	0.881114	8.41143	Cattle		Cow_949	-0.0104232	0.318318	Cattle	Bovidae	Mammalia		Cow_949	-0.0104232	0.318318	Cow	Bovidae	Mammalia		-0.232629	0.143055	Taxa	Fungi	Neocallimastigomycota	Neocallimastigomycetes	Neocallimastigales	Neocallimastigaceae	AL3	Taxa	NA	NA
Cow_13	69	2.26328	0.738856	3.82931	Cattle		Cow_965	-0.00362166	0.16597	Cattle	Bovidae	Mammalia		Cow_965	-0.00362166	0.16597	Cow	Bovidae	Mammalia		-0.20548	0.0826878	Taxa	Fungi	Neocallimastigomycota	Neocallimastigomycetes	Neocallimastigales	Neocallimastigaceae	Agriosomyces	Taxa	NA	NA
Cow_15	49	2.28374	0.760206	4.17025	Cattle		Cow_993	0.0763331	0.331753	Cattle	Bovidae	Mammalia		Cow_993	0.0763331	0.331753	Cow	Bovidae	Mammalia		-0.202141	0.0973092	Samples	NA	NA	NA	NA	NA	NA	Cattle	Bovidae	Mammalia
Cow_17	64	2.86201	0.907964	10.8654	Cattle		Cow_CT10	0.00130124	0.381684	Cattle	Bovidae	Mammalia		Cow_CT10	0.00130124	0.381684	Cow	Bovidae	Mammalia		-0.172838	0.0578014	Taxa	Fungi	Neocallimastigomycota	Neocallimastigomycetes	Neocallimastigales	Neocallimastigaceae	Oontomyces	Taxa	NA	NA
Cow_18	59	2.78752	0.880203	8.34744	Cattle		Cow_CT5	-0.0302848	0.314102	Cattle	Bovidae	Mammalia		Cow_CT5	-0.0302848	0.314102	Cow	Bovidae	Mammalia		-0.171967	0.0591789	Taxa	Fungi	Neocallimastigomycota	Neocallimastigomycetes	Neocallimastigales	Neocallimastigaceae	NY20	Taxa	NA	NA
Cow_50	60	2.41012	0.8301	5.88582	Cattle		Cow_CT6	0.014334	0.355912	Cattle	Bovidae	Mammalia		Cow_CT6	0.014334	0.355912	Cow	Bovidae	Mammalia		-0.171785	0.0591403	Taxa	Fungi	Neocallimastigomycota	Neocallimastigomycetes	Neocallimastigales	Neocallimastigaceae	Capellomyces	Taxa	NA	NA
Cow_53	64	2.37328	0.818948	5.52328	Cattle		Cow_CT7	-0.0259169	0.305016	Cattle	Bovidae	Mammalia		Cow_CT7	-0.0259169	0.305016	Cow	Bovidae	Mammalia		-0.171739	0.0589204	Taxa	Fungi	Neocallimastigomycota	Neocallimastigomycetes	Neocallimastigales	Neocallimastigaceae	Liebetanzomyces	Taxa	NA	NA
Cow_54	67	2.39801	0.822099	5.62109	Cattle		Cow_CT8	-0.0140158	0.34299	Cattle	Bovidae	Mammalia		Cow_CT8	-0.0140158	0.34299	Cow	Bovidae	Mammalia		-0.171727	0.0594739	Taxa	Fungi	Neocallimastigomycota	Neocallimastigomycetes	Neocallimastigales	Neocallimastigaceae	NY14	Taxa	NA	NA
Cow_56	66	2.30648	0.789604	4.75295	Cattle		Cow_CT9	-0.000793369	0.380593	Cattle	Bovidae	Mammalia		Cow_CT9	-0.000793369	0.380593	Cow	Bovidae	Mammalia		-0.17136	0.0603086	Taxa	Fungi	Neocallimastigomycota	Neocallimastigomycetes	Neocallimastigales	Neocallimastigaceae	NY18	Taxa	NA	NA
Cow_61	64	2.78761	0.894217	9.45332	Cattle		Cow_Egypt_71	0.0469271	0.283787	Cattle	Bovidae	Mammalia		Cow_Egypt_71	0.0469271	0.283787	Cow	Bovidae	Mammalia		-0.171337	0.0603215	Taxa	Fungi	Neocallimastigomycota	Neocallimastigomycetes	Neocallimastigales	Neocallimastigaceae	NY51	Taxa	NA	NA
Cow_847	46	0.905491	0.30418	1.43715	Cattle		Cow_Egypt_78	-0.0541203	0.105226	Cattle	Bovidae	Mammalia		Cow_Egypt_78	-0.0541203	0.105226	Cow	Bovidae	Mammalia		-0.171036	0.0619752	Taxa	Fungi	Neocallimastigomycota	Neocallimastigomycetes	Neocallimastigales	Neocallimastigaceae	NY15	Taxa	NA	NA
Cow_949	10	0.719395	0.500404	2.00162	Cattle		Cow_Egypt_81	0.0894605	0.450779	Cattle	Bovidae	Mammalia		Cow_Egypt_81	0.0894605	0.450779	Cow	Bovidae	Mammalia		-0.17073	0.0614957	Taxa	Fungi	Neocallimastigomycota	Neocallimastigomycetes	Neocallimastigales	Neocallimastigaceae	NY17	Taxa	NA	NA
Cow_965	10	0.0217886	0.00488607	1.00491	Cattle		Deer_475	-0.0674271	-0.0699489	Deer	Cervidae	Mammalia		Deer_475	-0.0674271	-0.0699489	Deer	Cervidae	Mammalia		-0.170563	0.0614187	Taxa	Fungi	Neocallimastigomycota	Neocallimastigomycetes	Neocallimastigales	Neocallimastigaceae	NY55	Taxa	NA	NA
Cow_993	38	1.86471	0.776652	4.47732	Cattle		Deer_476	-0.0768712	-0.0657824	Deer	Cervidae	Mammalia		Deer_476	-0.0768712	-0.0657824	Deer	Cervidae	Mammalia		-0.17043	0.0617545	Taxa	Fungi	Neocallimastigomycota	Neocallimastigomycetes	Neocallimastigales	Neocallimastigaceae	NY50	Taxa	NA	NA
Cow_CT10	37	2.01327	0.822873	5.64567	Cattle		Deer_525	-0.043522	-0.00640491	Deer	Cervidae	Mammalia		Deer_525	-0.043522	-0.00640491	Deer	Cervidae	Mammalia		-0.16956	0.061672	Taxa	Fungi	Neocallimastigomycota	Neocallimastigomycetes	Neocallimastigales	Neocallimastigaceae	Anaeromyces	Taxa	NA	NA
Cow_CT5	65	2.33403	0.867187	7.52938	Cattle		Deer_526	-0.0794579	-0.0635428	Deer	Cervidae	Mammalia		Deer_526	-0.0794579	-0.0635428	Deer	Cervidae	Mammalia		-0.168991	0.0632918	Taxa	Fungi	Neocallimastigomycota	Neocallimastigomycetes	Neocallimastigales	Neocallimastigaceae	NY19	Taxa	NA	NA
Cow_CT6	39	2.21328	0.84135	6.30317	Cattle		Deer_543	-0.0840793	-0.0668672	Deer	Cervidae	Mammalia		Deer_543	-0.0840793	-0.0668672	Deer	Cervidae	Mammalia		-0.146647	0.0154529	Taxa	Fungi	Neocallimastigomycota	Neocallimastigomycetes	Neocallimastigales	Neocallimastigaceae	Joblinomyces	Taxa	NA	NA
Cow_CT7	60	2.39978	0.874792	7.98672	Cattle		Deer_552	-0.0647213	-0.073055	Deer	Cervidae	Mammalia		Deer_552	-0.0647213	-0.073055	Deer	Cervidae	Mammalia		-0.14607	0.0163811	Taxa	Fungi	Neocallimastigomycota	Neocallimastigomycetes	Neocallimastigales	Neocallimastigaceae	NY44	Taxa	NA	NA
Cow_CT8	51	2.30435	0.866428	7.4866	Cattle		Deer_553	-0.0698128	-0.0733385	Deer	Cervidae	Mammalia		Deer_553	-0.0698128	-0.0733385	Deer	Cervidae	Mammalia		-0.145807	0.0157696	Taxa	Fungi	Neocallimastigomycota	Neocallimastigomycetes	Neocallimastigales	Neocallimastigaceae	MN3	Taxa	NA	NA
Cow_CT9	39	2.00955	0.824318	5.6921	Cattle		Deer_560	-0.0632924	-0.0731163	Deer	Cervidae	Mammalia		Deer_560	-0.0632924	-0.0731163	Deer	Cervidae	Mammalia		-0.14459	0.0166669	Taxa	Fungi	Neocallimastigomycota	Neocallimastigomycetes	Neocallimastigales	Neocallimastigaceae	Paucimyces	Taxa	NA	NA
Cow_Egypt_71	60	2.06605	0.748316	3.97324	Cattle		Deer_561	-0.0600573	-0.0616328	Deer	Cervidae	Mammalia		Deer_561	-0.0600573	-0.0616328	Deer	Cervidae	Mammalia		-0.133104	-0.0227581	Taxa	Fungi	Neocallimastigomycota	Neocallimastigomycetes	Neocallimastigales	Neocallimastigaceae	Aklioshbomyces	Taxa	NA	NA
Cow_Egypt_78	55	2.11673	0.829919	5.87954	Cattle		Deer_563	-0.0477569	-0.0564695	Deer	Cervidae	Mammalia		Deer_563	-0.0477569	-0.0564695	Deer	Cervidae	Mammalia		-0.13307	-0.0228004	Taxa	Fungi	Neocallimastigomycota	Neocallimastigomycetes	Neocallimastigales	Neocallimastigaceae	NY37	Taxa	NA	NA
Cow_Egypt_81	54	0.768567	0.29212	1.41267	Cattle		Deer_565	-0.061372	-0.0697362	Deer	Cervidae	Mammalia		Deer_565	-0.061372	-0.0697362	Deer	Cervidae	Mammalia		-0.133044	-0.0228489	Taxa	Fungi	Neocallimastigomycota	Neocallimastigomycetes	Neocallimastigales	Neocallimastigaceae	NY41	Taxa	NA	NA
Deer_475	71	2.37003	0.760081	4.16807	Deer		Deer_567	-0.0624483	-0.0729468	Deer	Cervidae	Mammalia		Deer_567	-0.0624483	-0.0729468	Deer	Cervidae	Mammalia		-0.13301	-0.0229076	Taxa	Fungi	Neocallimastigomycota	Neocallimastigomycetes	Neocallimastigales	Neocallimastigaceae	NY40	Taxa	NA	NA
Deer_476	69	2.34467	0.752945	4.04769	Deer		Deer_568	-0.0659386	-0.0718747	Deer	Cervidae	Mammalia		Deer_568	-0.0659386	-0.0718747	Deer	Cervidae	Mammalia		-0.132874	-0.0232188	Taxa	Fungi	Neocallimastigomycota	Neocallimastigomycetes	Neocallimastigales	Neocallimastigaceae	Buwchfawromyces	Taxa	NA	NA
Deer_525	62	2.55593	0.842504	6.34936	Deer		Deer_569	-0.068114	-0.0644522	Deer	Cervidae	Mammalia		Deer_569	-0.068114	-0.0644522	Deer	Cervidae	Mammalia		-0.132808	-0.023112	Taxa	Fungi	Neocallimastigomycota	Neocallimastigomycetes	Neocallimastigales	Neocallimastigaceae	RH6	Taxa	NA	NA
Deer_526	67	2.30632	0.743008	3.89117	Deer		Deer_570	-0.0721426	-0.068532	Deer	Cervidae	Mammalia		Deer_570	-0.0721426	-0.068532	Deer	Cervidae	Mammalia		-0.102006	-0.155495	Taxa	Fungi	Neocallimastigomycota	Neocallimastigomycetes	Neocallimastigales	Neocallimastigaceae	Piromyces	Taxa	NA	NA
Deer_543	70	2.36815	0.747321	3.95759	Deer		Deer_571	-0.0673596	-0.0742784	Deer	Cervidae	Mammalia		Deer_571	-0.0673596	-0.0742784	Deer	Cervidae	Mammalia		-0.100902	0.0358577	Samples	NA	NA	NA	NA	NA	NA	Horse	Equidae	Mammalia
Deer_552	70	2.37929	0.766044	4.27431	Deer		Deer_628	-0.0666249	-0.0686926	Deer	Cervidae	Mammalia		Deer_628	-0.0666249	-0.0686926	Deer	Cervidae	Mammalia		-0.0987573	-0.118209	Taxa	Fungi	Neocallimastigomycota	Neocallimastigomycetes	Neocallimastigales	Neocallimastigaceae	Caecomyces	Taxa	NA	NA
Deer_553	67	2.37322	0.761587	4.1944	Deer		Deer_629	-0.0656045	-0.0735584	Deer	Cervidae	Mammalia		Deer_629	-0.0656045	-0.0735584	Deer	Cervidae	Mammalia		-0.0972359	-0.0864691	Taxa	Fungi	Neocallimastigomycota	Neocallimastigomycetes	Neocallimastigales	Neocallimastigaceae	RH1	Taxa	NA	NA
Deer_560	66	2.40764	0.770637	4.3599	Deer		Deer_633	-0.0704062	-0.0699967	Deer	Cervidae	Mammalia		Deer_633	-0.0704062	-0.0699967	Deer	Cervidae	Mammalia		-0.0970293	-0.0856283	Taxa	Fungi	Neocallimastigomycota	Neocallimastigomycetes	Neocallimastigales	Neocallimastigaceae	NY33	Taxa	NA	NA
Deer_561	70	2.45005	0.78776	4.71165	Deer		Deer_635	-0.0664586	-0.0731887	Deer	Cervidae	Mammalia		Deer_635	-0.0664586	-0.0731887	Deer	Cervidae	Mammalia		-0.0970292	-0.0855187	Taxa	Fungi	Neocallimastigomycota	Neocallimastigomycetes	Neocallimastigales	Neocallimastigaceae	NY2	Taxa	NA	NA
Deer_563	63	2.57699	0.816324	5.44437	Deer		Deer_643	-0.0331486	0.27243	Deer	Cervidae	Mammalia		Deer_643	-0.0331486	0.27243	Deer	Cervidae	Mammalia		-0.0967649	-0.11712	Taxa	Fungi	Neocallimastigomycota	Neocallimastigomycetes	Neocallimastigales	Neocallimastigaceae	AL8	Taxa	NA	NA
Deer_565	62	2.44378	0.782601	4.59983	Deer		Deer_813	-0.0725637	-0.0648768	Deer	Cervidae	Mammalia		Deer_813	-0.0725637	-0.0648768	Deer	Cervidae	Mammalia		-0.09649	-0.115043	Taxa	Fungi	Neocallimastigomycota	Neocallimastigomycetes	Neocallimastigales	Neocallimastigaceae	Cyllamyces	Taxa	NA	NA
Deer_567	70	2.46191	0.779405	4.5332	Deer		Deer_970	-0.067869	-0.070979	Deer	Cervidae	Mammalia		Deer_970	-0.067869	-0.070979	Deer	Cervidae	Mammalia		-0.0963315	-0.0849518	Taxa	Fungi	Neocallimastigomycota	Neocallimastigomycetes	Neocallimastigales	Neocallimastigaceae	NY7	Taxa	NA	NA
Deer_568	71	2.38208	0.764191	4.24072	Deer		Deer_DR9	-0.0491874	-0.0511633	Deer	Cervidae	Mammalia		Deer_DR9	-0.0491874	-0.0511633	Deer	Cervidae	Mammalia		-0.0941249	-0.0909374	Taxa	Fungi	Neocallimastigomycota	Neocallimastigomycetes	Neocallimastigales	Neocallimastigaceae	NY30	Taxa	NA	NA
Deer_569	63	2.42497	0.77192	4.38443	Deer		Goat_241	-0.0746799	-0.0613154	Goat	Bovidae	Mammalia		Goat_241	-0.0746799	-0.0613154	Goat	Bovidae	Mammalia		-0.0939076	-0.0902261	Taxa	Fungi	Neocallimastigomycota	Neocallimastigomycetes	Neocallimastigales	Neocallimastigaceae	NY6	Taxa	NA	NA
Deer_570	65	2.38607	0.765566	4.2656	Deer		Goat_415	-0.0775246	-0.0648216	Goat	Bovidae	Mammalia		Goat_415	-0.0775246	-0.0648216	Goat	Bovidae	Mammalia		-0.093897	-0.0902963	Taxa	Fungi	Neocallimastigomycota	Neocallimastigomycetes	Neocallimastigales	Neocallimastigaceae	NY25	Taxa	NA	NA
Deer_571	64	2.37719	0.767197	4.29547	Deer		Goat_417	-0.0782306	-0.0630103	Goat	Bovidae	Mammalia		Goat_417	-0.0782306	-0.0630103	Goat	Bovidae	Mammalia		-0.0938937	-0.107362	Taxa	Fungi	Neocallimastigomycota	Neocallimastigomycetes	Neocallimastigales	Neocallimastigaceae	RH2	Taxa	NA	NA
Deer_628	68	2.4474	0.779407	4.53323	Deer		Goat_418	-0.063187	-0.0428802	Goat	Bovidae	Mammalia		Goat_418	-0.063187	-0.0428802	Goat	Bovidae	Mammalia		-0.0938844	-0.0905143	Taxa	Fungi	Neocallimastigomycota	Neocallimastigomycetes	Neocallimastigales	Neocallimastigaceae	NY34	Taxa	NA	NA
Deer_629	65	2.34721	0.756787	4.11162	Deer		Goat_419	-0.0782623	-0.0655973	Goat	Bovidae	Mammalia		Goat_419	-0.0782623	-0.0655973	Goat	Bovidae	Mammalia		-0.0938127	-0.106562	Taxa	Fungi	Neocallimastigomycota	Neocallimastigomycetes	Neocallimastigales	Neocallimastigaceae	NY35	Taxa	NA	NA
Deer_633	68	2.32774	0.753777	4.06135	Deer		Goat_422	-0.0766679	-0.0556233	Goat	Bovidae	Mammalia		Goat_422	-0.0766679	-0.0556233	Goat	Bovidae	Mammalia		-0.093603	-0.106821	Taxa	Fungi	Neocallimastigomycota	Neocallimastigomycetes	Neocallimastigales	Neocallimastigaceae	NY26	Taxa	NA	NA
Deer_635	68	2.33669	0.754741	4.07733	Deer		Goat_423	-0.0539724	0.00680467	Goat	Bovidae	Mammalia		Goat_423	-0.0539724	0.00680467	Goat	Bovidae	Mammalia		-0.092247	-0.0929231	Samples	NA	NA	NA	NA	NA	NA	Cattle	Bovidae	Mammalia
Deer_643	12	0.857201	0.497101	1.98847	Deer		Goat_424	-0.0424311	-0.00225377	Goat	Bovidae	Mammalia		Goat_424	-0.0424311	-0.00225377	Goat	Bovidae	Mammalia		-0.0904459	-0.104093	Taxa	Fungi	Neocallimastigomycota	Neocallimastigomycetes	Neocallimastigales	Neocallimastigaceae	NY32	Taxa	NA	NA
Deer_813	72	2.45115	0.777869	4.50185	Deer		Goat_425	-0.0770225	-0.0661311	Goat	Bovidae	Mammalia		Goat_425	-0.0770225	-0.0661311	Goat	Bovidae	Mammalia		-0.090128	-0.103647	Taxa	Fungi	Neocallimastigomycota	Neocallimastigomycetes	Neocallimastigales	Neocallimastigaceae	NY31	Taxa	NA	NA
Deer_970	60	2.35195	0.764155	4.24007	Deer		Goat_617	-0.0769917	-0.0668654	Goat	Bovidae	Mammalia		Goat_617	-0.0769917	-0.0668654	Goat	Bovidae	Mammalia		-0.0893758	-0.102455	Taxa	Fungi	Neocallimastigomycota	Neocallimastigomycetes	Neocallimastigales	Neocallimastigaceae	NY28	Taxa	NA	NA
Deer_DR9	71	2.56148	0.820949	5.58499	Deer		Goat_618	-0.0788356	-0.0672526	Goat	Bovidae	Mammalia		Goat_618	-0.0788356	-0.0672526	Goat	Bovidae	Mammalia		-0.0883499	-0.102932	Taxa	Fungi	Neocallimastigomycota	Neocallimastigomycetes	Neocallimastigales	Neocallimastigaceae	NY29	Taxa	NA	NA
Goat_241	51	2.27262	0.747232	3.9562	Goat		Goat_619	-0.076085	-0.0679645	Goat	Bovidae	Mammalia		Goat_619	-0.076085	-0.0679645	Goat	Bovidae	Mammalia		-0.0883129	-0.101728	Taxa	Fungi	Neocallimastigomycota	Neocallimastigomycetes	Neocallimastigales	Neocallimastigaceae	NY12	Taxa	NA	NA
Goat_415	72	2.34373	0.751589	4.02558	Goat		Goat_620	-0.0764971	-0.0655644	Goat	Bovidae	Mammalia		Goat_620	-0.0764971	-0.0655644	Goat	Bovidae	Mammalia		-0.088065	-0.0969627	Taxa	Fungi	Neocallimastigomycota	Neocallimastigomycetes	Neocallimastigales	Neocallimastigaceae	NY4	Taxa	NA	NA
Goat_417	67	2.32095	0.749416	3.99068	Goat		Goat_621	-0.0774568	-0.065231	Goat	Bovidae	Mammalia		Goat_621	-0.0774568	-0.065231	Goat	Bovidae	Mammalia		-0.087763	-0.103477	Taxa	Fungi	Neocallimastigomycota	Neocallimastigomycetes	Neocallimastigales	Neocallimastigaceae	NY43	Taxa	NA	NA
Goat_418	65	2.48264	0.800185	5.00462	Goat		Goat_622	-0.0736648	-0.0748303	Goat	Bovidae	Mammalia		Goat_622	-0.0736648	-0.0748303	Goat	Bovidae	Mammalia		-0.0876193	-0.102191	Taxa	Fungi	Neocallimastigomycota	Neocallimastigomycetes	Neocallimastigales	Neocallimastigaceae	NY45	Taxa	NA	NA
Goat_419	65	2.35057	0.748242	3.97207	Goat		Goat_A2	-0.0710986	-0.0752224	Goat	Bovidae	Mammalia		Goat_A2	-0.0710986	-0.0752224	Goat	Bovidae	Mammalia		-0.0870773	-0.108764	Taxa	Fungi	Neocallimastigomycota	Neocallimastigomycetes	Neocallimastigales	Neocallimastigaceae	NY11	Taxa	NA	NA
Goat_422	52	2.31614	0.762089	4.20325	Goat		Goat_A3	-0.0766136	-0.0759823	Goat	Bovidae	Mammalia		Goat_A3	-0.0766136	-0.0759823	Goat	Bovidae	Mammalia		-0.0867133	-0.0993231	Taxa	Fungi	Neocallimastigomycota	Neocallimastigomycetes	Neocallimastigales	Neocallimastigaceae	NY1	Taxa	NA	NA
Goat_423	66	2.61024	0.855881	6.93873	Goat		Goat_A4	-0.0778511	0.07939	Goat	Bovidae	Mammalia		Goat_A4	-0.0778511	0.07939	Goat	Bovidae	Mammalia		-0.0865277	-0.141119	Samples	NA	NA	NA	NA	NA	NA	Cattle	Bovidae	Mammalia
Goat_424	64	2.50857	0.838107	6.17692	Goat		Goat_A5	-0.0937435	-0.0566342	Goat	Bovidae	Mammalia		Goat_A5	-0.0937435	-0.0566342	Goat	Bovidae	Mammalia		-0.0865053	-0.100988	Taxa	Fungi	Neocallimastigomycota	Neocallimastigomycetes	Neocallimastigales	Neocallimastigaceae	NY49	Taxa	NA	NA
Goat_425	68	2.3514	0.75205	4.03307	Goat		Goat_A6	-0.0764252	-0.0567968	Goat	Bovidae	Mammalia		Goat_A6	-0.0764252	-0.0567968	Goat	Bovidae	Mammalia		-0.0856306	-0.105237	Taxa	Fungi	Neocallimastigomycota	Neocallimastigomycetes	Neocallimastigales	Neocallimastigaceae	NY10	Taxa	NA	NA
Goat_617	64	2.36896	0.756289	4.10323	Goat		Goat_A7	-0.0713173	-0.0745141	Goat	Bovidae	Mammalia		Goat_A7	-0.0713173	-0.0745141	Goat	Bovidae	Mammalia		-0.0855535	-0.0999406	Taxa	Fungi	Neocallimastigomycota	Neocallimastigomycetes	Neocallimastigales	Neocallimastigaceae	NY8	Taxa	NA	NA
Goat_618	71	2.31838	0.741798	3.87293	Goat		Goat_Aut25	-0.0726186	-0.0621751	Goat	Bovidae	Mammalia		Goat_Aut25	-0.0726186	-0.0621751	Goat	Bovidae	Mammalia		-0.0855533	-0.103049	Taxa	Fungi	Neocallimastigomycota	Neocallimastigomycetes	Neocallimastigales	Neocallimastigaceae	NY16	Taxa	NA	NA
Goat_619	68	2.34901	0.747907	3.96679	Goat		Goat_Aut26	-0.0496701	0.202524	Goat	Bovidae	Mammalia		Goat_Aut26	-0.0496701	0.202524	Goat	Bovidae	Mammalia		-0.0853697	-0.099522	Taxa	Fungi	Neocallimastigomycota	Neocallimastigomycetes	Neocallimastigales	Neocallimastigaceae	NY47	Taxa	NA	NA
Goat_620	68	2.3457	0.75176	4.02837	Goat		Goat_C25	-0.0338084	0.0421264	Goat	Bovidae	Mammalia		Goat_C25	-0.0338084	0.0421264	Goat	Bovidae	Mammalia		-0.0848579	-0.100328	Taxa	Fungi	Neocallimastigomycota	Neocallimastigomycetes	Neocallimastigales	Neocallimastigaceae	NY3	Taxa	NA	NA
Goat_621	67	2.35188	0.752669	4.04316	Goat		Goat_GT1	-0.0701967	-0.0717014	Goat	Bovidae	Mammalia		Goat_GT1	-0.0701967	-0.0717014	Goat	Bovidae	Mammalia		-0.0846287	-0.0991043	Taxa	Fungi	Neocallimastigomycota	Neocallimastigomycetes	Neocallimastigales	Neocallimastigaceae	NY46	Taxa	NA	NA
Goat_622	59	2.26447	0.737084	3.8035	Goat		Horse_151	-0.0744574	-0.0704079	Horse	Equidae	Mammalia		Horse_151	-0.0744574	-0.0704079	Horse	Equidae	Mammalia		-0.0844972	-0.100663	Taxa	Fungi	Neocallimastigomycota	Neocallimastigomycetes	Neocallimastigales	Neocallimastigaceae	NY27	Taxa	NA	NA
Goat_A2	59	2.36004	0.756491	4.10663	Goat		Horse_152	-0.07222	-0.0683996	Horse	Equidae	Mammalia		Horse_152	-0.07222	-0.0683996	Horse	Equidae	Mammalia		-0.0843107	-0.100767	Taxa	Fungi	Neocallimastigomycota	Neocallimastigomycetes	Neocallimastigales	Neocallimastigaceae	NY5	Taxa	NA	NA
Goat_A3	70	2.3484	0.744243	3.90996	Goat		Horse_153	-0.0276482	0.0941183	Horse	Equidae	Mammalia		Horse_153	-0.0276482	0.0941183	Horse	Equidae	Mammalia		-0.0834986	-0.101359	Taxa	Fungi	Neocallimastigomycota	Neocallimastigomycetes	Neocallimastigales	Neocallimastigaceae	NY9	Taxa	NA	NA
Goat_A4	60	2.28916	0.826559	5.76566	Goat		Horse_154	-0.0741239	0.00269506	Horse	Equidae	Mammalia		Horse_154	-0.0741239	0.00269506	Horse	Equidae	Mammalia		-0.0831539	-0.0977599	Taxa	Fungi	Neocallimastigomycota	Neocallimastigomycetes	Neocallimastigales	Neocallimastigaceae	NY48	Taxa	NA	NA
Goat_A5	67	2.32362	0.735914	3.78664	Goat		Horse_159	0.00204141	-0.0912078	Horse	Equidae	Mammalia		Horse_159	0.00204141	-0.0912078	Horse	Equidae	Mammalia		-0.0828462	-0.0812531	Samples	NA	NA	NA	NA	NA	NA	Cattle	Bovidae	Mammalia
Goat_A6	71	2.60499	0.810312	5.27183	Goat		Horse_160	-0.0821482	-0.0634163	Horse	Equidae	Mammalia		Horse_160	-0.0821482	-0.0634163	Horse	Equidae	Mammalia		-0.0806901	-0.0954671	Taxa	Fungi	Neocallimastigomycota	Neocallimastigomycetes	Neocallimastigales	Neocallimastigaceae	NY13	Taxa	NA	NA
Goat_A7	71	2.38385	0.757746	4.1279	Goat		Horse_161	-0.056817	-0.0834535	Horse	Equidae	Mammalia		Horse_161	-0.056817	-0.0834535	Horse	Equidae	Mammalia		-0.0801072	-0.098684	Taxa	Fungi	Neocallimastigomycota	Neocallimastigomycetes	Neocallimastigales	Neocallimastigaceae	NY42	Taxa	NA	NA
Goat_Aut25	47	2.25716	0.751684	4.02713	Goat		Horse_162	0.0053317	0.301223	Horse	Equidae	Mammalia		Horse_162	0.0053317	0.301223	Horse	Equidae	Mammalia		-0.0745751	-0.0681546	Samples	NA	NA	NA	NA	NA	NA	Cattle	Bovidae	Mammalia
Goat_Aut26	49	2.33892	0.851711	6.74357	Goat		Horse_163	-0.052562	0.0840386	Horse	Equidae	Mammalia		Horse_163	-0.052562	0.0840386	Horse	Equidae	Mammalia		-0.0682237	-0.0982491	Samples	NA	NA	NA	NA	NA	NA	Cattle	Bovidae	Mammalia
Goat_C25	63	2.66028	0.880307	8.3547	Goat		Horse_168	-0.0679927	-0.0677998	Horse	Equidae	Mammalia		Horse_168	-0.0679927	-0.0677998	Horse	Equidae	Mammalia		-0.06684	0.023652	Samples	NA	NA	NA	NA	NA	NA	Tortoise	Testudinae	Reptilia
Goat_GT1	69	2.40972	0.764452	4.24541	Goat		Horse_169	-0.074371	-0.0687348	Horse	Equidae	Mammalia		Horse_169	-0.074371	-0.0687348	Horse	Equidae	Mammalia		-0.0656996	0.00762893	Samples	NA	NA	NA	NA	NA	NA	Horse	Equidae	Mammalia
Horse_151	47	2.05685	0.697613	3.30702	Horse		Horse_170	0.0119584	-0.0719855	Horse	Equidae	Mammalia		Horse_170	0.0119584	-0.0719855	Horse	Equidae	Mammalia		-0.0624706	-0.100558	Taxa	Fungi	Neocallimastigomycota	Neocallimastigomycetes	Neocallimastigales	Neocallimastigaceae	SK3	Taxa	NA	NA
Horse_152	56	2.23239	0.741026	3.86139	Horse		Horse_172	-0.0784862	-0.0443507	Horse	Equidae	Mammalia		Horse_172	-0.0784862	-0.0443507	Horse	Equidae	Mammalia		-0.0591068	-0.102853	Samples	NA	NA	NA	NA	NA	NA	Horse	Equidae	Mammalia
Horse_153	54	2.73319	0.88558	8.73976	Horse		Horse_193	-0.073139	-0.0654932	Horse	Equidae	Mammalia		Horse_193	-0.073139	-0.0654932	Horse	Equidae	Mammalia		-0.0572112	-0.110627	Samples	NA	NA	NA	NA	NA	NA	Cattle	Bovidae	Mammalia
Horse_154	46	2.12491	0.761624	4.19506	Horse		Horse_194	-0.0749928	-0.0736204	Horse	Equidae	Mammalia		Horse_194	-0.0749928	-0.0736204	Horse	Equidae	Mammalia		-0.0564804	-0.111262	Samples	NA	NA	NA	NA	NA	NA	Cattle	Bovidae	Mammalia
Horse_159	57	2.11066	0.748655	3.9786	Horse		Horse_196	0.053171	0.00170407	Horse	Equidae	Mammalia		Horse_196	0.053171	0.00170407	Horse	Equidae	Mammalia		-0.0512925	-0.0413482	Samples	NA	NA	NA	NA	NA	NA	Horse	Equidae	Mammalia
Horse_160	50	2.17684	0.722336	3.60148	Horse		Horse_199	-0.0429722	0.166995	Horse	Equidae	Mammalia		Horse_199	-0.0429722	0.166995	Horse	Equidae	Mammalia		-0.049197	-0.0743941	Samples	NA	NA	NA	NA	NA	NA	Sheep	Bovidae	Mammalia
Horse_161	50	2.15203	0.731319	3.72189	Horse		Horse_200	-0.0346386	0.0355662	Horse	Equidae	Mammalia		Horse_200	-0.0346386	0.0355662	Horse	Equidae	Mammalia		-0.0485406	-0.101172	Samples	NA	NA	NA	NA	NA	NA	Cattle	Bovidae	Mammalia
Horse_162	46	1.20388	0.46777	1.87889	Horse		Horse_203	-0.0747298	-0.0726167	Horse	Equidae	Mammalia		Horse_203	-0.0747298	-0.0726167	Horse	Equidae	Mammalia		-0.0482149	-0.0819258	Samples	NA	NA	NA	NA	NA	NA	Cattle	Bovidae	Mammalia
Horse_163	46	1.89122	0.732708	3.74122	Horse		Horse_204	-0.078014	-0.0651401	Horse	Equidae	Mammalia		Horse_204	-0.078014	-0.0651401	Horse	Equidae	Mammalia		-0.0463906	-0.063535	Samples	NA	NA	NA	NA	NA	NA	Horse	Equidae	Mammalia
Horse_168	53	2.18452	0.736223	3.79109	Horse		Horse_205	-0.074604	-0.0685933	Horse	Equidae	Mammalia		Horse_205	-0.074604	-0.0685933	Horse	Equidae	Mammalia		-0.0447604	-0.084116	Samples	NA	NA	NA	NA	NA	NA	Cattle	Bovidae	Mammalia
Horse_169	51	2.1748	0.724322	3.62741	Horse		Horse_206	-0.0747514	-0.0676057	Horse	Equidae	Mammalia		Horse_206	-0.0747514	-0.0676057	Horse	Equidae	Mammalia		-0.0444244	-0.0191326	Samples	NA	NA	NA	NA	NA	NA	Cattle	Bovidae	Mammalia
Horse_170	57	2.13433	0.767831	4.30721	Horse		Horse_207	-0.0755153	-0.0709535	Horse	Equidae	Mammalia		Horse_207	-0.0755153	-0.0709535	Horse	Equidae	Mammalia		-0.0416839	-0.0683286	Samples	NA	NA	NA	NA	NA	NA	Sheep	Bovidae	Mammalia
Horse_172	59	2.14899	0.73015	3.70576	Horse		Horse_208	-0.081153	-0.0696283	Horse	Equidae	Mammalia		Horse_208	-0.081153	-0.0696283	Horse	Equidae	Mammalia		-0.0401616	-0.119856	Samples	NA	NA	NA	NA	NA	NA	Cattle	Bovidae	Mammalia
Horse_193	55	2.24585	0.740135	3.84815	Horse		Horse_210	0.149898	-0.0209797	Horse	Equidae	Mammalia		Horse_210	0.149898	-0.0209797	Horse	Equidae	Mammalia		-0.0356559	-0.0598282	Samples	NA	NA	NA	NA	NA	NA	Goat	Bovidae	Mammalia
Horse_194	57	2.12462	0.703601	3.37383	Horse		Sheep_449	-0.0647707	-0.0512247	Sheep	Bovidae	Mammalia		Sheep_449	-0.0647707	-0.0512247	Sheep	Bovidae	Mammalia		-0.0317107	-0.0113443	Samples	NA	NA	NA	NA	NA	NA	Cattle	Bovidae	Mammalia
Horse_196	63	2.73159	0.883619	8.5925	Horse		Sheep_451	-0.081877	-0.0561207	Sheep	Bovidae	Mammalia		Sheep_451	-0.081877	-0.0561207	Sheep	Bovidae	Mammalia		-0.0310711	-0.0159436	Samples	NA	NA	NA	NA	NA	NA	Horse	Equidae	Mammalia
Horse_199	59	2.37841	0.808341	5.2176	Horse		Sheep_452	-0.0609232	-0.0674089	Sheep	Bovidae	Mammalia		Sheep_452	-0.0609232	-0.0674089	Sheep	Bovidae	Mammalia		-0.0274227	-0.095785	Samples	NA	NA	NA	NA	NA	NA	Deer	Cervidae	Mammalia
Horse_200	59	2.71483	0.883956	8.61741	Horse		Sheep_453	-0.0157653	0.27846	Sheep	Bovidae	Mammalia		Sheep_453	-0.0157653	0.27846	Sheep	Bovidae	Mammalia		-0.0267678	-0.0165422	Samples	NA	NA	NA	NA	NA	NA	Goat	Bovidae	Mammalia
Horse_203	54	2.13065	0.713265	3.48754	Horse		Sheep_455	-0.0700853	-0.0793864	Sheep	Bovidae	Mammalia		Sheep_455	-0.0700853	-0.0793864	Sheep	Bovidae	Mammalia		-0.0222496	-0.0284365	Samples	NA	NA	NA	NA	NA	NA	Cattle	Bovidae	Mammalia
Horse_204	61	2.21134	0.7255	3.64299	Horse		Sheep_477	-0.0416718	0.0186423	Sheep	Bovidae	Mammalia		Sheep_477	-0.0416718	0.0186423	Sheep	Bovidae	Mammalia		-0.0206495	-0.0359974	Samples	NA	NA	NA	NA	NA	NA	Horse	Equidae	Mammalia
Horse_205	59	2.18237	0.723044	3.61069	Horse		Sheep_478	-0.07015	-0.074077	Sheep	Bovidae	Mammalia		Sheep_478	-0.07015	-0.074077	Sheep	Bovidae	Mammalia		-0.0173124	-0.00729166	Samples	NA	NA	NA	NA	NA	NA	Sheep	Bovidae	Mammalia
Horse_206	51	2.10321	0.706222	3.40393	Horse		Sheep_490	-0.0645802	-0.0758103	Sheep	Bovidae	Mammalia		Sheep_490	-0.0645802	-0.0758103	Sheep	Bovidae	Mammalia		-0.0144157	0.0362085	Samples	NA	NA	NA	NA	NA	NA	Horse	Equidae	Mammalia
Horse_207	69	2.18865	0.718511	3.55254	Horse		Sheep_491	-0.0693112	-0.0655379	Sheep	Bovidae	Mammalia		Sheep_491	-0.0693112	-0.0655379	Sheep	Bovidae	Mammalia		-0.0124781	-0.00082883	Samples	NA	NA	NA	NA	NA	NA	Deer	Cervidae	Mammalia
Horse_208	53	2.10086	0.695467	3.28372	Horse		Sheep_492	-0.0764861	-0.0508915	Sheep	Bovidae	Mammalia		Sheep_492	-0.0764861	-0.0508915	Sheep	Bovidae	Mammalia		-0.0122169	-0.00119503	Samples	NA	NA	NA	NA	NA	NA	Goat	Bovidae	Mammalia
Horse_210	69	2.40729	0.80396	5.10101	Horse		Sheep_493	-0.0335436	0.249553	Sheep	Bovidae	Mammalia		Sheep_493	-0.0335436	0.249553	Sheep	Bovidae	Mammalia		-0.0105538	-0.0301957	Samples	NA	NA	NA	NA	NA	NA	Cattle	Bovidae	Mammalia
Sheep_449	43	2.31694	0.779446	4.53404	Sheep		Sheep_494	-0.0747757	-0.0575337	Sheep	Bovidae	Mammalia		Sheep_494	-0.0747757	-0.0575337	Sheep	Bovidae	Mammalia		-0.0083998	-0.00693954	Samples	NA	NA	NA	NA	NA	NA	Goat	Bovidae	Mammalia
Sheep_451	45	2.27954	0.752477	4.04002	Sheep		Sheep_606	-0.0696814	-0.0660027	Sheep	Bovidae	Mammalia		Sheep_606	-0.0696814	-0.0660027	Sheep	Bovidae	Mammalia		-0.00567898	0.0406079	Samples	NA	NA	NA	NA	NA	NA	Horse	Equidae	Mammalia
Sheep_452	45	2.25653	0.757904	4.13059	Sheep		Sheep_608	-0.0783566	-0.0567997	Sheep	Bovidae	Mammalia		Sheep_608	-0.0783566	-0.0567997	Sheep	Bovidae	Mammalia		-0.00565329	-0.0144984	Samples	NA	NA	NA	NA	NA	NA	Cattle	Bovidae	Mammalia
Sheep_453	52	2.04675	0.806135	5.15824	Sheep		Sheep_609	-0.0740462	-0.0565379	Sheep	Bovidae	Mammalia		Sheep_609	-0.0740462	-0.0565379	Sheep	Bovidae	Mammalia		-0.00307843	-0.0355236	Samples	NA	NA	NA	NA	NA	NA	Goat	Bovidae	Mammalia
Sheep_455	51	2.21173	0.730078	3.70478	Sheep		Sheep_610	-0.0753249	-0.0695969	Sheep	Bovidae	Mammalia		Sheep_610	-0.0753249	-0.0695969	Sheep	Bovidae	Mammalia		-0.00108158	-0.0117339	Samples	NA	NA	NA	NA	NA	NA	Cattle	Bovidae	Mammalia
Sheep_477	43	2.45094	0.845118	6.45652	Sheep		Sheep_611	-0.0811652	-0.0690965	Sheep	Bovidae	Mammalia		Sheep_611	-0.0811652	-0.0690965	Sheep	Bovidae	Mammalia		0.00293103	0.012786	Samples	NA	NA	NA	NA	NA	NA	Deer	Cervidae	Mammalia
Sheep_478	56	2.18957	0.729803	3.70101	Sheep		Sheep_612	-0.0653634	-0.0609713	Sheep	Bovidae	Mammalia		Sheep_612	-0.0653634	-0.0609713	Sheep	Bovidae	Mammalia		0.00363873	0.015284	Samples	NA	NA	NA	NA	NA	NA	Deer	Cervidae	Mammalia
Sheep_490	50	2.23557	0.744318	3.9111	Sheep		Sheep_614	-0.0827222	-0.0399797	Sheep	Bovidae	Mammalia		Sheep_614	-0.0827222	-0.0399797	Sheep	Bovidae	Mammalia		0.00595445	-0.0221708	Samples	NA	NA	NA	NA	NA	NA	Cattle	Bovidae	Mammalia
Sheep_491	51	2.22242	0.739048	3.83212	Sheep		Sheep_Aut19	-0.0385278	-0.0847844	Sheep	Bovidae	Mammalia		Sheep_Aut19	-0.0385278	-0.0847844	Sheep	Bovidae	Mammalia		0.00911585	-0.076321	Taxa	Fungi	Neocallimastigomycota	Neocallimastigomycetes	Neocallimastigales	Neocallimastigaceae	Aestipascuomyces	Taxa	NA	NA
Sheep_492	48	2.26942	0.759463	4.15737	Sheep		Sheep_Aut20	-0.0720957	-0.0617233	Sheep	Bovidae	Mammalia		Sheep_Aut20	-0.0720957	-0.0617233	Sheep	Bovidae	Mammalia		0.0094215	0.00963873	Samples	NA	NA	NA	NA	NA	NA	Goat	Bovidae	Mammalia
Sheep_493	59	2.18196	0.83017	5.88824	Sheep		Sheep_Aut21	-0.0694851	-0.06913	Sheep	Bovidae	Mammalia		Sheep_Aut21	-0.0694851	-0.06913	Sheep	Bovidae	Mammalia		0.0121293	-0.0189993	Samples	NA	NA	NA	NA	NA	NA	Cattle	Bovidae	Mammalia
Sheep_494	55	2.23137	0.74519	3.9245	Sheep		Sheep_Aut22	-0.0696927	-0.0558911	Sheep	Bovidae	Mammalia		Sheep_Aut22	-0.0696927	-0.0558911	Sheep	Bovidae	Mammalia		0.0135697	-0.003279	Samples	NA	NA	NA	NA	NA	NA	Horse	Equidae	Mammalia
Sheep_606	50	2.26192	0.747031	3.95306	Sheep		Sheep_Aut23	-0.0744574	-0.0710385	Sheep	Bovidae	Mammalia		Sheep_Aut23	-0.0744574	-0.0710385	Sheep	Bovidae	Mammalia		0.0136091	-0.0660166	Taxa	Fungi	Neocallimastigomycota	Neocallimastigomycetes	Neocallimastigales	Neocallimastigaceae	Feramyces	Taxa	NA	NA
Sheep_608	52	2.1828	0.735975	3.78753	Sheep		Sheep_C18	-0.0705653	-0.0684075	Sheep	Bovidae	Mammalia		Sheep_C18	-0.0705653	-0.0684075	Sheep	Bovidae	Mammalia		0.0140981	0.00588802	Samples	NA	NA	NA	NA	NA	NA	Tortoise	Testudinae	Reptilia
Sheep_609	51	2.18689	0.736518	3.79533	Sheep		Tort_Zoo_519	0.735603	-0.0579157	Tortoise	Testudinae	Reptilia		Tort_Zoo_519	0.735603	-0.0579157	Tortoise	Testudinae	Reptilia		0.0144703	0.0169514	Samples	NA	NA	NA	NA	NA	NA	Deer	Cervidae	Mammalia
Sheep_610	44	2.16792	0.723857	3.62131	Sheep		Tort_Zoo_522	0.725817	-0.0602708	Tortoise	Testudinae	Reptilia		Tort_Zoo_522	0.725817	-0.0602708	Tortoise	Testudinae	Reptilia		0.0157756	0.0321234	Samples	NA	NA	NA	NA	NA	NA	Sheep	Bovidae	Mammalia
Sheep_611	46	2.12688	0.708352	3.42879	Sheep		Tort_Zoo_523	-0.0738539	-0.0501284	Tortoise	Testudinae	Reptilia		Tort_Zoo_523	-0.0738539	-0.0501284	Tortoise	Testudinae	Reptilia		0.01716	0.019061	Samples	NA	NA	NA	NA	NA	NA	Deer	Cervidae	Mammalia
Sheep_612	54	2.28995	0.761357	4.19037	Sheep		Tort_Zoo_588	0.581371	-0.071196	Tortoise	Testudinae	Reptilia		Tort_Zoo_588	0.581371	-0.071196	Tortoise	Testudinae	Reptilia		0.0181423	0.0144089	Samples	NA	NA	NA	NA	NA	NA	Sheep	Bovidae	Mammalia
Sheep_614	50	2.2289	0.745906	3.93554	Sheep		Tort_Zoo_590	0.720565	-0.0543849	Tortoise	Testudinae	Reptilia		Tort_Zoo_590	0.720565	-0.0543849	Tortoise	Testudinae	Reptilia		0.0185018	0.0197652	Samples	NA	NA	NA	NA	NA	NA	Deer	Cervidae	Mammalia
Sheep_Aut19	48	2.15817	0.748796	3.98083	Sheep		Tort_Zoo_591	0.733149	-0.0597078	Tortoise	Testudinae	Reptilia		Tort_Zoo_591	0.733149	-0.0597078	Tortoise	Testudinae	Reptilia		0.0206109	0.0208195	Samples	NA	NA	NA	NA	NA	NA	Deer	Cervidae	Mammalia
Sheep_Aut20	49	2.17821	0.733865	3.75749	Sheep		Tort_Zoo_593	0.721922	-0.0563047	Tortoise	Testudinae	Reptilia		Tort_Zoo_593	0.721922	-0.0563047	Tortoise	Testudinae	Reptilia		0.0207062	0.0183654	Samples	NA	NA	NA	NA	NA	NA	Deer	Cervidae	Mammalia
Sheep_Aut21	57	2.17553	0.7233	3.61402	Sheep		Tort_Zoo_594	0.734677	-0.0584974	Tortoise	Testudinae	Reptilia		Tort_Zoo_594	0.734677	-0.0584974	Tortoise	Testudinae	Reptilia		0.0215697	0.0149444	Samples	NA	NA	NA	NA	NA	NA	Sheep	Bovidae	Mammalia
Sheep_Aut22	44	2.30763	0.767761	4.30591	Sheep		Tort_Zoo_595	0.738417	-0.0582222	Tortoise	Testudinae	Reptilia		Tort_Zoo_595	0.738417	-0.0582222	Tortoise	Testudinae	Reptilia		0.0224843	0.010883	Samples	NA	NA	NA	NA	NA	NA	Goat	Bovidae	Mammalia
Sheep_Aut23	47	2.10355	0.715019	3.509	Sheep		Tort_Zoo_604	0.0876601	-0.035858	Tortoise	Testudinae	Reptilia		Tort_Zoo_604	0.0876601	-0.035858	Tortoise	Testudinae	Reptilia		0.0225037	0.0221065	Samples	NA	NA	NA	NA	NA	NA	Sheep	Bovidae	Mammalia
Sheep_C18	50	2.06107	0.703319	3.37062	Sheep		SulcataTort_S4_Hawk	0.658733	-0.0395947	Tortoise	Testudinae	Reptilia		SulcataTort_S4_Hawk	0.658733	-0.0395947	Tortoise	Testudinae	Reptilia		0.0228508	0.0213142	Samples	NA	NA	NA	NA	NA	NA	Deer	Cervidae	Mammalia
																					0.0233242	0.0210478	Samples	NA	NA	NA	NA	NA	NA	Deer	Cervidae	Mammalia
																					0.0234708	0.0168213	Samples	NA	NA	NA	NA	NA	NA	Deer	Cervidae	Mammalia
																					0.0235176	0.0187118	Samples	NA	NA	NA	NA	NA	NA	Deer	Cervidae	Mammalia
																					0.023796	0.0188285	Samples	NA	NA	NA	NA	NA	NA	Sheep	Bovidae	Mammalia
																					0.0238606	0.0205971	Samples	NA	NA	NA	NA	NA	NA	Deer	Cervidae	Mammalia
																					0.0242001	0.0219283	Samples	NA	NA	NA	NA	NA	NA	Deer	Cervidae	Mammalia
																					0.0245247	0.0202672	Samples	NA	NA	NA	NA	NA	NA	Deer	Cervidae	Mammalia
																					0.0251016	0.0211033	Samples	NA	NA	NA	NA	NA	NA	Deer	Cervidae	Mammalia
																					0.0254867	0.0221221	Samples	NA	NA	NA	NA	NA	NA	Deer	Cervidae	Mammalia
																					0.0257675	0.01885	Samples	NA	NA	NA	NA	NA	NA	Deer	Cervidae	Mammalia
																					0.0258562	0.0202553	Samples	NA	NA	NA	NA	NA	NA	Goat	Bovidae	Mammalia
																					0.0272438	0.0206091	Samples	NA	NA	NA	NA	NA	NA	Sheep	Bovidae	Mammalia
																					0.0272947	0.0235848	Samples	NA	NA	NA	NA	NA	NA	Sheep	Bovidae	Mammalia
																					0.0273503	0.0214822	Samples	NA	NA	NA	NA	NA	NA	Deer	Cervidae	Mammalia
																					0.0280461	0.0162579	Samples	NA	NA	NA	NA	NA	NA	Goat	Bovidae	Mammalia
																					0.0282522	0.0214009	Samples	NA	NA	NA	NA	NA	NA	Goat	Bovidae	Mammalia
																					0.0284643	0.021641	Samples	NA	NA	NA	NA	NA	NA	Deer	Cervidae	Mammalia
																					0.0288584	0.0296554	Samples	NA	NA	NA	NA	NA	NA	Horse	Equidae	Mammalia
																					0.0289017	0.0150826	Samples	NA	NA	NA	NA	NA	NA	Sheep	Bovidae	Mammalia
																					0.0303203	0.0190983	Samples	NA	NA	NA	NA	NA	NA	Goat	Bovidae	Mammalia
																					0.0304353	0.0189217	Samples	NA	NA	NA	NA	NA	NA	Sheep	Bovidae	Mammalia
																					0.0304446	0.0229407	Samples	NA	NA	NA	NA	NA	NA	Goat	Bovidae	Mammalia
																					0.030523	0.0184907	Samples	NA	NA	NA	NA	NA	NA	Goat	Bovidae	Mammalia
																					0.0312547	0.0200671	Samples	NA	NA	NA	NA	NA	NA	Goat	Bovidae	Mammalia
																					0.031443	0.0229127	Samples	NA	NA	NA	NA	NA	NA	Sheep	Bovidae	Mammalia
																					0.0314932	0.0196824	Samples	NA	NA	NA	NA	NA	NA	Goat	Bovidae	Mammalia
																					0.0316804	0.020273	Samples	NA	NA	NA	NA	NA	NA	Goat	Bovidae	Mammalia
																					0.0317384	0.019231	Samples	NA	NA	NA	NA	NA	NA	Goat	Bovidae	Mammalia
																					0.0317724	0.019734	Samples	NA	NA	NA	NA	NA	NA	Goat	Bovidae	Mammalia
																					0.0318476	0.019533	Samples	NA	NA	NA	NA	NA	NA	Deer	Cervidae	Mammalia
																					0.0318971	0.0208293	Samples	NA	NA	NA	NA	NA	NA	Horse	Equidae	Mammalia
																					0.0322994	0.0189632	Samples	NA	NA	NA	NA	NA	NA	Goat	Bovidae	Mammalia
																					0.0323	0.0193616	Samples	NA	NA	NA	NA	NA	NA	Goat	Bovidae	Mammalia
																					0.0323814	0.0205677	Samples	NA	NA	NA	NA	NA	NA	Sheep	Bovidae	Mammalia
																					0.032527	0.0213441	Samples	NA	NA	NA	NA	NA	NA	Goat	Bovidae	Mammalia
																					0.0326723	0.022098	Samples	NA	NA	NA	NA	NA	NA	Horse	Equidae	Mammalia
																					0.0327946	-0.0783202	Samples	NA	NA	NA	NA	NA	NA	Cattle	Bovidae	Mammalia
																					0.0328219	-0.0784044	Taxa	Fungi	Neocallimastigomycota	Neocallimastigomycetes	Neocallimastigales	Neocallimastigaceae	Neocallimastix	Taxa	NA	NA
																					0.0329584	0.0151847	Samples	NA	NA	NA	NA	NA	NA	Horse	Equidae	Mammalia
																					0.0340764	0.0198923	Samples	NA	NA	NA	NA	NA	NA	Sheep	Bovidae	Mammalia
																					0.0341853	0.0238538	Samples	NA	NA	NA	NA	NA	NA	Goat	Bovidae	Mammalia
																					0.0341933	0.0252155	Samples	NA	NA	NA	NA	NA	NA	Horse	Equidae	Mammalia
																					0.0342683	0.0192731	Samples	NA	NA	NA	NA	NA	NA	Deer	Cervidae	Mammalia
																					0.0343258	0.0205449	Samples	NA	NA	NA	NA	NA	NA	Goat	Bovidae	Mammalia
																					0.0345944	0.00117897	Samples	NA	NA	NA	NA	NA	NA	Cattle	Bovidae	Mammalia
																					0.0347246	0.02268	Samples	NA	NA	NA	NA	NA	NA	Goat	Bovidae	Mammalia
																					0.0350653	0.0254469	Samples	NA	NA	NA	NA	NA	NA	Sheep	Bovidae	Mammalia
																					0.0355731	0.0185317	Samples	NA	NA	NA	NA	NA	NA	Deer	Cervidae	Mammalia
																					0.0357671	-0.00244308	Samples	NA	NA	NA	NA	NA	NA	Cattle	Bovidae	Mammalia
																					0.035862	-0.00225108	Samples	NA	NA	NA	NA	NA	NA	Cattle	Bovidae	Mammalia
																					0.0359295	0.0147022	Samples	NA	NA	NA	NA	NA	NA	Sheep	Bovidae	Mammalia
																					0.0363479	0.0180126	Samples	NA	NA	NA	NA	NA	NA	Sheep	Bovidae	Mammalia
																					0.0364038	0.025933	Samples	NA	NA	NA	NA	NA	NA	Sheep	Bovidae	Mammalia
																					0.0365501	0.0181371	Samples	NA	NA	NA	NA	NA	NA	Sheep	Bovidae	Mammalia
																					0.0367054	0.027089	Samples	NA	NA	NA	NA	NA	NA	Sheep	Bovidae	Mammalia
																					0.037473	0.0242014	Samples	NA	NA	NA	NA	NA	NA	Sheep	Bovidae	Mammalia
																					0.0375624	0.0218549	Samples	NA	NA	NA	NA	NA	NA	Horse	Equidae	Mammalia
																					0.0385504	0.0238767	Samples	NA	NA	NA	NA	NA	NA	Sheep	Bovidae	Mammalia
																					0.0391546	0.0264487	Samples	NA	NA	NA	NA	NA	NA	Sheep	Bovidae	Mammalia
																					0.0396563	0.0249034	Samples	NA	NA	NA	NA	NA	NA	Horse	Equidae	Mammalia
																					0.0397331	0.0253492	Samples	NA	NA	NA	NA	NA	NA	Horse	Equidae	Mammalia
																					0.0405927	0.026535	Samples	NA	NA	NA	NA	NA	NA	Horse	Equidae	Mammalia
																					0.0407353	0.0253394	Samples	NA	NA	NA	NA	NA	NA	Horse	Equidae	Mammalia
																					0.0417544	0.0256923	Samples	NA	NA	NA	NA	NA	NA	Horse	Equidae	Mammalia
																					0.042155	0.0275591	Samples	NA	NA	NA	NA	NA	NA	Horse	Equidae	Mammalia
																					0.042742	0.00573745	Samples	NA	NA	NA	NA	NA	NA	Cattle	Bovidae	Mammalia
																					0.0434304	0.0226427	Samples	NA	NA	NA	NA	NA	NA	Horse	Equidae	Mammalia
																					0.043449	0.0166911	Samples	NA	NA	NA	NA	NA	NA	Goat	Bovidae	Mammalia
																					0.0443194	0.0278137	Samples	NA	NA	NA	NA	NA	NA	Horse	Equidae	Mammalia
																					0.0467479	0.0260247	Samples	NA	NA	NA	NA	NA	NA	Sheep	Bovidae	Mammalia
																					0.0485262	0.0266486	Samples	NA	NA	NA	NA	NA	NA	Horse	Equidae	Mammalia
																					0.10268	0.00252418	Taxa	Fungi	Neocallimastigomycota	Neocallimastigomycetes	Neocallimastigales	Neocallimastigaceae	Pecoramyces	Taxa	NA	NA
																					0.118418	0.0170213	Taxa	Fungi	Neocallimastigomycota	Neocallimastigomycetes	Neocallimastigales	Neocallimastigaceae	NY24	Taxa	NA	NA
																					0.137425	0.0331044	Taxa	Fungi	Neocallimastigomycota	Neocallimastigomycetes	Neocallimastigales	Neocallimastigaceae	Ghazallomyces	Taxa	NA	NA
																					0.146706	0.0414111	Taxa	Fungi	Neocallimastigomycota	Neocallimastigomycetes	Neocallimastigales	Neocallimastigaceae	NY23	Taxa	NA	NA
																					0.146829	0.0414186	Taxa	Fungi	Neocallimastigomycota	Neocallimastigomycetes	Neocallimastigales	Neocallimastigaceae	NY52	Taxa	NA	NA
																					0.147235	0.0418551	Taxa	Fungi	Neocallimastigomycota	Neocallimastigomycetes	Neocallimastigales	Neocallimastigaceae	NY22	Taxa	NA	NA
																					0.153565	0.0473584	Taxa	Fungi	Neocallimastigomycota	Neocallimastigomycetes	Neocallimastigales	Neocallimastigaceae	NY21	Taxa	NA	NA
																					0.153718	0.047161	Taxa	Fungi	Neocallimastigomycota	Neocallimastigomycetes	Neocallimastigales	Neocallimastigaceae	RH4	Taxa	NA	NA
																					0.175638	0.0666091	Taxa	Fungi	Neocallimastigomycota	Neocallimastigomycetes	Neocallimastigales	Neocallimastigaceae	NY53	Taxa	NA	NA
																					0.176943	0.0671713	Taxa	Fungi	Neocallimastigomycota	Neocallimastigomycetes	Neocallimastigales	Neocallimastigaceae	Orpinomyces	Taxa	NA	NA

## Sheet: Figure 4
Figure 4A												Figure 4B
Group	Value	GH		Group	Value	CE		Group	Value	PL			Axis.1	Axis.2	id.type	Kingdom	Phylum	Class	Order	Family	Genus	Species	Phylogeny	Phylogeny.1
Mammalian-sourced	6	GH1		Mammalian-sourced	15	CE1		Mammalian-sourced	5	PL1		1	-0.480951	0.17629	Samples	NA	NA	NA	NA	NA	NA	NA	Testudomyces	Testudinimyces
Mammalian-sourced	10	GH1		Mammalian-sourced	13	CE1		Mammalian-sourced	1	PL3		2	-0.454528	0.162143	Samples	NA	NA	NA	NA	NA	NA	NA	Testudomyces	Testudinimyces
Mammalian-sourced	6	GH1		Mammalian-sourced	14	CE1		Mammalian-sourced	3	PL4		3	-0.451866	0.195097	Samples	NA	NA	NA	NA	NA	NA	NA	Testudomyces	Testudinimyces
Mammalian-sourced	6	GH1		Mammalian-sourced	17	CE1		Mammalian-sourced	5	PL1		4	-0.425864	0.160063	Samples	NA	NA	NA	NA	NA	NA	NA	Testudomyces	Testudinimyces
Mammalian-sourced	9	GH1		Mammalian-sourced	13	CE1		Mammalian-sourced	1	PL3		5	-0.405146	0.1697	Samples	NA	NA	NA	NA	NA	NA	NA	Testudomyces	Testudinimyces
Mammalian-sourced	4	GH1		Mammalian-sourced	6	CE1		Mammalian-sourced	3	PL4		6	-0.359682	0.0268229	Samples	NA	NA	NA	NA	NA	NA	NA	Astrotestudomyces	Astrotestudinimyces
Mammalian-sourced	7	GH1		Mammalian-sourced	15	CE1		Mammalian-sourced	11	PL1		7	-0.347685	0.0436089	Samples	NA	NA	NA	NA	NA	NA	NA	Astrotestudomyces	Astrotestudinimyces
Mammalian-sourced	6	GH1		Mammalian-sourced	11	CE1		Mammalian-sourced	7	PL3		8	-0.272944	0.126497	Taxa	CAZy	CAZy	CAZy	CAZy	CAZy	GH	GH19	Taxa	NA
Mammalian-sourced	13	GH1		Mammalian-sourced	19	CE1		Mammalian-sourced	3	PL4		9	-0.216675	-0.091407	Samples	NA	NA	NA	NA	NA	NA	NA	Khyollomyces	Khyollomyces
Mammalian-sourced	13	GH1		Mammalian-sourced	21	CE1		Mammalian-sourced	11	PL1		10	-0.204043	-0.0106631	Taxa	CAZy	CAZy	CAZy	CAZy	CAZy	GH	GH44	Taxa	NA
Mammalian-sourced	10	GH1		Mammalian-sourced	10	CE1		Mammalian-sourced	4	PL3		11	-0.134989	-0.119354	Samples	NA	NA	NA	NA	NA	NA	NA	Liebetanzomyces	Liebetanzomyces
Mammalian-sourced	9	GH1		Mammalian-sourced	12	CE1		Mammalian-sourced	2	PL4		12	-0.1312	-0.0857463	Samples	NA	NA	NA	NA	NA	NA	NA	Orpinomyces	Orpinomyces
Mammalian-sourced	4	GH1		Mammalian-sourced	27	CE1		Mammalian-sourced	9	PL1		13	-0.124446	-0.132434	Samples	NA	NA	NA	NA	NA	NA	NA	Caecomyces	Caecomyces
Mammalian-sourced	4	GH1		Mammalian-sourced	21	CE1		Mammalian-sourced	8	PL3		14	-0.121893	-0.118128	Samples	NA	NA	NA	NA	NA	NA	NA	Anaeromyces	Anaeromyces
Mammalian-sourced	4	GH1		Mammalian-sourced	6	CE1		Mammalian-sourced	4	PL4		15	-0.0993687	-0.0995598	Samples	NA	NA	NA	NA	NA	NA	NA	Cyllamyces	Cyllamyces
Mammalian-sourced	6	GH1		Mammalian-sourced	26	CE1		Mammalian-sourced	6	PL1		16	-0.0828952	0.000229598	Samples	NA	NA	NA	NA	NA	NA	NA	Aklioshbomyces	Aklioshbomyces
Mammalian-sourced	3	GH1		Mammalian-sourced	0	CE1		Mammalian-sourced	1	PL3		17	-0.0699045	-0.137708	Samples	NA	NA	NA	NA	NA	NA	NA	Anaeromyces	Anaeromyces
Mammalian-sourced	3	GH1		Mammalian-sourced	8	CE1		Mammalian-sourced	1	PL4		18	-0.0675329	-0.0717145	Samples	NA	NA	NA	NA	NA	NA	NA	Caecomyces	Caecomyces
Mammalian-sourced	10	GH1		Mammalian-sourced	14	CE1		Mammalian-sourced	7	PL1		19	-0.0668393	-0.124545	Samples	NA	NA	NA	NA	NA	NA	NA	Piromyces	Piromyces
Mammalian-sourced	7	GH1		Mammalian-sourced	7	CE1		Mammalian-sourced	3	PL3		20	-0.0604127	-0.0170415	Samples	NA	NA	NA	NA	NA	NA	NA	Piromyces	Piromyces
Mammalian-sourced	9	GH1		Mammalian-sourced	3	CE1		Mammalian-sourced	3	PL4		21	-0.0604007	-0.0649351	Samples	NA	NA	NA	NA	NA	NA	NA	Aestipascuomyces	Aestipascuomyces
Mammalian-sourced	5	GH1		Mammalian-sourced	26	CE1		Mammalian-sourced	9	PL1		22	-0.0528698	-0.000132817	Samples	NA	NA	NA	NA	NA	NA	NA	Piromyces	Piromyces
Mammalian-sourced	6	GH1		Mammalian-sourced	10	CE1		Mammalian-sourced	3	PL3		23	-0.0435828	-0.120337	Samples	NA	NA	NA	NA	NA	NA	NA	Capellomyces	Capellomyces
Mammalian-sourced	15	GH1		Mammalian-sourced	16	CE1		Mammalian-sourced	3	PL4		24	-0.0406074	-0.0248689	Samples	NA	NA	NA	NA	NA	NA	NA	Neocallimastix	Neocallimastix
Mammalian-sourced	5	GH1		Mammalian-sourced	12	CE1		Mammalian-sourced	11	PL1		25	-0.0406074	-0.0248689	Taxa	CAZy	CAZy	CAZy	CAZy	CAZy	GH	GH152	Taxa	NA
Mammalian-sourced	11	GH1		Mammalian-sourced	32	CE1		Mammalian-sourced	9	PL3		26	-0.0406074	-0.0248689	Taxa	CAZy	CAZy	CAZy	CAZy	CAZy	GH	GH17	Taxa	NA
Mammalian-sourced	6	GH1		Mammalian-sourced	12	CE1		Mammalian-sourced	3	PL4		27	-0.0351442	-0.0751413	Samples	NA	NA	NA	NA	NA	NA	NA	Caecomyces	Caecomyces
Mammalian-sourced	6	GH1		Mammalian-sourced	14	CE1		Mammalian-sourced	19	PL1		28	-0.0296653	-0.115792	Samples	NA	NA	NA	NA	NA	NA	NA	Anaeromyces	Anaeromyces
Mammalian-sourced	3	GH1		Mammalian-sourced	15	CE1		Mammalian-sourced	14	PL3		29	-0.0290446	-0.0684127	Samples	NA	NA	NA	NA	NA	NA	NA	Capellomyces	Capellomyces
Mammalian-sourced	3	GH1		Mammalian-sourced	17	CE1		Mammalian-sourced	12	PL4		30	-0.0223898	-0.0817158	Samples	NA	NA	NA	NA	NA	NA	NA	Orpinomyces	Orpinomyces
Mammalian-sourced	5	GH1		Mammalian-sourced	26	CE1		Mammalian-sourced	4	PL1		31	-0.00258016	-0.0830897	Samples	NA	NA	NA	NA	NA	NA	NA	Orpinomyces	Orpinomyces
Mammalian-sourced	4	GH1		Mammalian-sourced	19	CE1		Mammalian-sourced	6	PL3		32	0.000606106	-0.0528727	Samples	NA	NA	NA	NA	NA	NA	NA	Pecoramyces	Pecoramyces
Mammalian-sourced	9	GH1		Mammalian-sourced	18	CE1		Mammalian-sourced	2	PL4		33	0.00754416	-0.0560004	Samples	NA	NA	NA	NA	NA	NA	NA	Paucimyces	Paucimyces
Mammalian-sourced	8	GH1		Mammalian-sourced	29	CE1		Mammalian-sourced	5	PL1		34	0.0122489	-0.0483501	Taxa	CAZy	CAZy	CAZy	CAZy	CAZy	GH	GH73	Taxa	NA
Mammalian-sourced	11	GH1		Mammalian-sourced	39	CE1		Mammalian-sourced	1	PL3		35	0.0143353	-0.074035	Samples	NA	NA	NA	NA	NA	NA	NA	Orpinomyces	Orpinomyces
Mammalian-sourced	4	GH1		Mammalian-sourced	10	CE1		Mammalian-sourced	3	PL4		36	0.0243442	-0.0222829	Taxa	CAZy	CAZy	CAZy	CAZy	CAZy	GH	GH84	Taxa	NA
Mammalian-sourced	5	GH1		Mammalian-sourced	21	CE1		Mammalian-sourced	2	PL1		37	0.0295255	-0.0209926	Samples	NA	NA	NA	NA	NA	NA	NA	Caecomyces	Caecomyces
Mammalian-sourced	10	GH1		Mammalian-sourced	17	CE1		Mammalian-sourced	2	PL3		38	0.0341394	0.00905838	Taxa	CAZy	CAZy	CAZy	CAZy	CAZy	GH	GH36	Taxa	NA
Mammalian-sourced	6	GH1		Mammalian-sourced	25	CE1		Mammalian-sourced	2	PL4		39	0.036456	-0.0209877	Samples	NA	NA	NA	NA	NA	NA	NA	Pecoramyces	Pecoramyces
Mammalian-sourced	3	GH1		Mammalian-sourced	22	CE1		Mammalian-sourced	4	PL1		40	0.0396927	0.0383331	Taxa	CAZy	CAZy	CAZy	CAZy	CAZy	GH	GH26	Taxa	NA
Mammalian-sourced	8	GH1		Mammalian-sourced	11	CE1		Mammalian-sourced	4	PL3		41	0.0402495	-0.00697364	Taxa	CAZy	CAZy	CAZy	CAZy	CAZy	GH	GH31	Taxa	NA
Mammalian-sourced	4	GH1		Mammalian-sourced	11	CE1		Mammalian-sourced	0	PL4		42	0.0425443	-0.0148398	Taxa	CAZy	CAZy	CAZy	CAZy	CAZy	GH	GH124	Taxa	NA
Mammalian-sourced	15	GH1		Mammalian-sourced	12	CE1		Mammalian-sourced	7	PL1		43	0.0479997	0.00758606	Taxa	CAZy	CAZy	CAZy	CAZy	CAZy	GH	GH1	Taxa	NA
Mammalian-sourced	14	GH1		Mammalian-sourced	23	CE1		Mammalian-sourced	3	PL3		44	0.048665	-0.0135038	Taxa	CAZy	CAZy	CAZy	CAZy	CAZy	GH	GH24	Taxa	NA
Mammalian-sourced	17	GH1		Mammalian-sourced	21	CE1		Mammalian-sourced	2	PL4		45	0.0522904	0.013572	Taxa	CAZy	CAZy	CAZy	CAZy	CAZy	GH	GH35	Taxa	NA
Mammalian-sourced	9	GH1		Mammalian-sourced	26	CE1		Mammalian-sourced	13	PL1		46	0.0552861	0.00532582	Taxa	CAZy	CAZy	CAZy	CAZy	CAZy	GH	GH53	Taxa	NA
Mammalian-sourced	4	GH1		Mammalian-sourced	16	CE1		Mammalian-sourced	5	PL3		47	0.0561043	-0.091	Samples	NA	NA	NA	NA	NA	NA	NA	Anaeromyces	Anaeromyces
Mammalian-sourced	6	GH1		Mammalian-sourced	11	CE1		Mammalian-sourced	4	PL4		48	0.0563468	-0.0298612	Samples	NA	NA	NA	NA	NA	NA	NA	Neocallimastix	Neocallimastix
Mammalian-sourced	6	GH1		Mammalian-sourced	7	CE1		Mammalian-sourced	0	PL1		49	0.0598901	0.0117995	Taxa	CAZy	CAZy	CAZy	CAZy	CAZy	GH	GH20	Taxa	NA
Mammalian-sourced	8	GH1		Mammalian-sourced	5	CE1		Mammalian-sourced	1	PL3		50	0.0614787	0.0173064	Taxa	CAZy	CAZy	CAZy	CAZy	CAZy	GH	GH47	Taxa	NA
Mammalian-sourced	4	GH1		Mammalian-sourced	4	CE1		Mammalian-sourced	0	PL4		51	0.0618499	0.00132525	Taxa	CAZy	CAZy	CAZy	CAZy	CAZy	GH	GH13	Taxa	NA
Mammalian-sourced	6	GH1		Mammalian-sourced	7	CE1		Mammalian-sourced	7	PL1		52	0.0621269	0.0520378	Taxa	CAZy	CAZy	CAZy	CAZy	CAZy	GH	GH105	Taxa	NA
Mammalian-sourced	11	GH1		Mammalian-sourced	5	CE1		Mammalian-sourced	3	PL3		53	0.0622047	0.00381713	Taxa	CAZy	CAZy	CAZy	CAZy	CAZy	GH	GH9	Taxa	NA
Mammalian-sourced	12	GH1		Mammalian-sourced	17	CE1		Mammalian-sourced	2	PL4		54	0.0623651	-0.0251536	Samples	NA	NA	NA	NA	NA	NA	NA	Pecoramyces	Pecoramyces
Tortoise-sourced	3	GH1		Tortoise-sourced	2	CE1		Mammalian-sourced	19	PL1		55	0.0632059	0.0221865	Taxa	CAZy	CAZy	CAZy	CAZy	CAZy	GH	GH18	Taxa	NA
Tortoise-sourced	6	GH1		Tortoise-sourced	2	CE1		Mammalian-sourced	17	PL3		56	0.0642824	-0.0930388	Samples	NA	NA	NA	NA	NA	NA	NA	Orpinomyces	Orpinomyces
Tortoise-sourced	3	GH1		Tortoise-sourced	3	CE1		Mammalian-sourced	8	PL4		57	0.0649047	0.021282	Taxa	CAZy	CAZy	CAZy	CAZy	CAZy	GH	GH37	Taxa	NA
Tortoise-sourced	4	GH1		Tortoise-sourced	4	CE1		Mammalian-sourced	10	PL1		58	0.065483	0.0236825	Taxa	CAZy	CAZy	CAZy	CAZy	CAZy	GH	GH5	Taxa	NA
Tortoise-sourced	5	GH1		Tortoise-sourced	2	CE1		Mammalian-sourced	8	PL3		59	0.066084	0.0081533	Taxa	CAZy	CAZy	CAZy	CAZy	CAZy	GH	GH45	Taxa	NA
Tortoise-sourced	5	GH1		Tortoise-sourced	2	CE1		Mammalian-sourced	1	PL4		60	0.0662081	0.0232522	Taxa	CAZy	CAZy	CAZy	CAZy	CAZy	GH	GH38	Taxa	NA
Tortoise-sourced	4	GH1		Tortoise-sourced	1	CE1		Mammalian-sourced	10	PL1		61	0.0711019	0.00174094	Samples	NA	NA	NA	NA	NA	NA	NA	Pecoramyces	Pecoramyces
Mammalian-sourced	10	GH10		Mammalian-sourced	3	CE12		Mammalian-sourced	6	PL3		62	0.072157	-0.0098281	Taxa	CAZy	CAZy	CAZy	CAZy	CAZy	GH	GH22	Taxa	NA
Mammalian-sourced	10	GH10		Mammalian-sourced	2	CE12		Mammalian-sourced	4	PL4		63	0.0769342	0.0117086	Taxa	CAZy	CAZy	CAZy	CAZy	CAZy	GH	GH16	Taxa	NA
Mammalian-sourced	21	GH10		Mammalian-sourced	4	CE12		Mammalian-sourced	15	PL1		64	0.0774519	-0.0440778	Samples	NA	NA	NA	NA	NA	NA	NA	Orpinomyces	Orpinomyces
Mammalian-sourced	19	GH10		Mammalian-sourced	6	CE12		Mammalian-sourced	13	PL3		65	0.0776962	0.0404821	Taxa	CAZy	CAZy	CAZy	CAZy	CAZy	GH	GH114	Taxa	NA
Mammalian-sourced	16	GH10		Mammalian-sourced	1	CE12		Mammalian-sourced	5	PL4		66	0.0789939	0.0168828	Samples	NA	NA	NA	NA	NA	NA	NA	Piromyces	Piromyces
Mammalian-sourced	4	GH10		Mammalian-sourced	3	CE12		Mammalian-sourced	11	PL1		67	0.080202	-0.0318423	Taxa	CAZy	CAZy	CAZy	CAZy	CAZy	GH	GH120	Taxa	NA
Mammalian-sourced	13	GH10		Mammalian-sourced	2	CE12		Mammalian-sourced	9	PL3		68	0.0811565	0.0149789	Taxa	CAZy	CAZy	CAZy	CAZy	CAZy	GH	GH3	Taxa	NA
Mammalian-sourced	7	GH10		Mammalian-sourced	2	CE12		Mammalian-sourced	3	PL4		69	0.08288	0.0163757	Taxa	CAZy	CAZy	CAZy	CAZy	CAZy	GH	GH48	Taxa	NA
Mammalian-sourced	23	GH10		Mammalian-sourced	4	CE12		Mammalian-sourced	15	PL1		70	0.0833949	0.0179289	Taxa	CAZy	CAZy	CAZy	CAZy	CAZy	GH	GH74	Taxa	NA
Mammalian-sourced	21	GH10		Mammalian-sourced	8	CE12		Mammalian-sourced	8	PL3		71	0.0837588	-0.0115019	Taxa	CAZy	CAZy	CAZy	CAZy	CAZy	GH	GH39	Taxa	NA
Mammalian-sourced	14	GH10		Mammalian-sourced	8	CE12		Mammalian-sourced	3	PL4		72	0.0843063	-0.0150676	Taxa	CAZy	CAZy	CAZy	CAZy	CAZy	GH	GH141	Taxa	NA
Mammalian-sourced	10	GH10		Mammalian-sourced	2	CE12		Mammalian-sourced	13	PL1		73	0.0856682	-0.0117617	Taxa	CAZy	CAZy	CAZy	CAZy	CAZy	GH	GH95	Taxa	NA
Mammalian-sourced	23	GH10		Mammalian-sourced	2	CE12		Mammalian-sourced	7	PL3		74	0.0857936	0.020018	Taxa	CAZy	CAZy	CAZy	CAZy	CAZy	GH	GH10	Taxa	NA
Mammalian-sourced	24	GH10		Mammalian-sourced	2	CE12		Mammalian-sourced	3	PL4		75	0.0861037	0.00853957	Taxa	CAZy	CAZy	CAZy	CAZy	CAZy	GH	GH6	Taxa	NA
Mammalian-sourced	13	GH10		Mammalian-sourced	3	CE12		Mammalian-sourced	27	PL1		76	0.0864059	-0.00282159	Taxa	CAZy	CAZy	CAZy	CAZy	CAZy	GH	GH30	Taxa	NA
Mammalian-sourced	19	GH10		Mammalian-sourced	4	CE12		Mammalian-sourced	8	PL3		77	0.0891309	-0.00222623	Taxa	CAZy	CAZy	CAZy	CAZy	CAZy	GH	GH8	Taxa	NA
Mammalian-sourced	1	GH10		Mammalian-sourced	0	CE12		Mammalian-sourced	4	PL4		78	0.0921056	0.00230652	Taxa	CAZy	CAZy	CAZy	CAZy	CAZy	GH	GH43	Taxa	NA
Mammalian-sourced	15	GH10		Mammalian-sourced	3	CE12		Mammalian-sourced	11	PL1		79	0.093621	0.00221774	Taxa	CAZy	CAZy	CAZy	CAZy	CAZy	GH	GH64	Taxa	NA
Mammalian-sourced	30	GH10		Mammalian-sourced	7	CE12		Mammalian-sourced	10	PL3		80	0.0973157	-0.00149509	Taxa	CAZy	CAZy	CAZy	CAZy	CAZy	GH	GH32	Taxa	NA
Mammalian-sourced	19	GH10		Mammalian-sourced	3	CE12		Mammalian-sourced	2	PL4		81	0.0985839	0.0175572	Taxa	CAZy	CAZy	CAZy	CAZy	CAZy	GH	GH28	Taxa	NA
Mammalian-sourced	10	GH10		Mammalian-sourced	2	CE12		Mammalian-sourced	10	PL1		82	0.099102	0.00957299	Samples	NA	NA	NA	NA	NA	NA	NA	Feramyces	Feramyces
Mammalian-sourced	29	GH10		Mammalian-sourced	4	CE12		Mammalian-sourced	5	PL3		83	0.0995023	-0.00927073	Taxa	CAZy	CAZy	CAZy	CAZy	CAZy	GH	GH2	Taxa	NA
Mammalian-sourced	12	GH10		Mammalian-sourced	5	CE12		Mammalian-sourced	1	PL4		84	0.104148	0.0164349	Taxa	CAZy	CAZy	CAZy	CAZy	CAZy	GH	GH11	Taxa	NA
Mammalian-sourced	18	GH10		Mammalian-sourced	2	CE12		Mammalian-sourced	4	PL1		85	0.105212	-0.067236	Samples	NA	NA	NA	NA	NA	NA	NA	Anaeromyces	Anaeromyces
Mammalian-sourced	13	GH10		Mammalian-sourced	3	CE12		Mammalian-sourced	1	PL3		86	0.10741	-0.00872278	Samples	NA	NA	NA	NA	NA	NA	NA	Pecoramyces	Pecoramyces
Mammalian-sourced	35	GH10		Mammalian-sourced	3	CE12		Mammalian-sourced	3	PL4		87	0.107932	-0.0591615	Samples	NA	NA	NA	NA	NA	NA	NA	Anaeromyces	Anaeromyces
Mammalian-sourced	15	GH10		Mammalian-sourced	2	CE12		Mammalian-sourced	5	PL1		88	0.109089	0.0057093	Taxa	CAZy	CAZy	CAZy	CAZy	CAZy	GH	GH67	Taxa	NA
Mammalian-sourced	19	GH10		Mammalian-sourced	5	CE12		Mammalian-sourced	1	PL3		89	0.111089	0.0394245	Samples	NA	NA	NA	NA	NA	NA	NA	Feramyces	Feramyces
Mammalian-sourced	9	GH10		Mammalian-sourced	3	CE12		Mammalian-sourced	3	PL4		90	0.112453	-0.0194556	Samples	NA	NA	NA	NA	NA	NA	NA	Anaeromyces	Anaeromyces
Mammalian-sourced	12	GH10		Mammalian-sourced	2	CE12		Mammalian-sourced	7	PL1		91	0.115383	0.0213406	Taxa	CAZy	CAZy	CAZy	CAZy	CAZy	GH	GH78	Taxa	NA
Mammalian-sourced	21	GH10		Mammalian-sourced	3	CE12		Mammalian-sourced	2	PL3		92	0.119882	0.00884145	Samples	NA	NA	NA	NA	NA	NA	NA	Pecoramyces	Pecoramyces
Mammalian-sourced	10	GH10		Mammalian-sourced	2	CE12		Mammalian-sourced	6	PL4		93	0.128033	0.0308113	Taxa	CAZy	CAZy	CAZy	CAZy	CAZy	GH	GH115	Taxa	NA
Mammalian-sourced	9	GH10		Mammalian-sourced	3	CE12		Mammalian-sourced	2	PL1		94	0.141426	0.0634749	Taxa	CAZy	CAZy	CAZy	CAZy	CAZy	GH	GH97	Taxa	NA
Mammalian-sourced	14	GH10		Mammalian-sourced	5	CE12		Mammalian-sourced	1	PL3		95	0.146918	-0.00624381	Samples	NA	NA	NA	NA	NA	NA	NA	Pecoramyces	Pecoramyces
Mammalian-sourced	14	GH10		Mammalian-sourced	10	CE12		Mammalian-sourced	3	PL4		96	0.157483	0.0444704	Taxa	CAZy	CAZy	CAZy	CAZy	CAZy	GH	GH55	Taxa	NA
Mammalian-sourced	5	GH10		Mammalian-sourced	1	CE12		Mammalian-sourced	5	PL1		97	0.160355	0.0701688	Samples	NA	NA	NA	NA	NA	NA	NA	Piromyces	Piromyces
Mammalian-sourced	8	GH10		Mammalian-sourced	1	CE12		Mammalian-sourced	4	PL3		98	0.165906	0.0227417	Samples	NA	NA	NA	NA	NA	NA	NA	Caecomyces	Caecomyces
Mammalian-sourced	13	GH10		Mammalian-sourced	2	CE12		Mammalian-sourced	1	PL4		99	0.178791	0.0763005	Taxa	CAZy	CAZy	CAZy	CAZy	CAZy	GH	GH25	Taxa	NA
Mammalian-sourced	23	GH10		Mammalian-sourced	3	CE12		Mammalian-sourced	10	PL1		100	0.188326	0.0580756	Samples	NA	NA	NA	NA	NA	NA	NA	Piromyces	Piromyces
Mammalian-sourced	16	GH10		Mammalian-sourced	2	CE12		Mammalian-sourced	2	PL3		101	0.206017	0.098769	Taxa	CAZy	CAZy	CAZy	CAZy	CAZy	GH	GH76	Taxa	NA
Mammalian-sourced	18	GH10		Mammalian-sourced	3	CE12		Mammalian-sourced	6	PL4		102	0.213206	0.0742648	Taxa	CAZy	CAZy	CAZy	CAZy	CAZy	GH	GH56	Taxa	NA
Mammalian-sourced	9	GH10		Mammalian-sourced	4	CE12		Mammalian-sourced	6	PL1		103	0.220904	0.0932585	Taxa	CAZy	CAZy	CAZy	CAZy	CAZy	GH	GH15	Taxa	NA
Mammalian-sourced	23	GH10		Mammalian-sourced	2	CE12		Mammalian-sourced	2	PL3		104	0.220904	0.0932585	Taxa	CAZy	CAZy	CAZy	CAZy	CAZy	GH	GH57	Taxa	NA
Mammalian-sourced	26	GH10		Mammalian-sourced	7	CE12		Mammalian-sourced	9	PL4		105	0.222148	0.070697	Samples	NA	NA	NA	NA	NA	NA	NA	Neocallimastix	Neocallimastix
Mammalian-sourced	47	GH10		Mammalian-sourced	5	CE12		Mammalian-sourced	1	PL1		106	0.2251	0.13565	Samples	NA	NA	NA	NA	NA	NA	NA	Piromyces	Piromyces
Mammalian-sourced	46	GH10		Mammalian-sourced	4	CE12		Mammalian-sourced	2	PL3		107	0.225558	0.0982846	Taxa	CAZy	CAZy	CAZy	CAZy	CAZy	GH	GH92	Taxa	NA
Mammalian-sourced	13	GH10		Mammalian-sourced	4	CE12		Mammalian-sourced	2	PL4		108	0.22657	0.103059	Taxa	CAZy	CAZy	CAZy	CAZy	CAZy	GH	GH23	Taxa	NA
Mammalian-sourced	14	GH10		Mammalian-sourced	4	CE12		Mammalian-sourced	4	PL1		109	0.229359	0.0776364	Samples	NA	NA	NA	NA	NA	NA	NA	Orpinomyces	Orpinomyces
Mammalian-sourced	8	GH10		Mammalian-sourced	1	CE12		Mammalian-sourced	2	PL3		110	0.235712	0.109251	Taxa	CAZy	CAZy	CAZy	CAZy	CAZy	GH	GH65	Taxa	NA
Mammalian-sourced	13	GH10		Mammalian-sourced	2	CE12		Mammalian-sourced	2	PL4		111	0.238086	0.0904539	Samples	NA	NA	NA	NA	NA	NA	NA	Pecoramyces	Pecoramyces
Mammalian-sourced	9	GH10		Mammalian-sourced	2	CE12		Mammalian-sourced	3	PL1		112	0.238086	0.0904539	Taxa	CAZy	CAZy	CAZy	CAZy	CAZy	GH	GH116	Taxa	NA
Mammalian-sourced	7	GH10		Mammalian-sourced	2	CE12		Mammalian-sourced	2	PL3		113	0.238086	0.0904539	Taxa	CAZy	CAZy	CAZy	CAZy	CAZy	GH	GH27	Taxa	NA
Mammalian-sourced	15	GH10		Mammalian-sourced	4	CE12		Mammalian-sourced	2	PL4		114	0.238086	0.0904539	Taxa	CAZy	CAZy	CAZy	CAZy	CAZy	GH	GH29	Taxa	NA
Mammalian-sourced	16	GH10		Mammalian-sourced	2	CE12		Mammalian-sourced	3	PL1		115	0.238086	0.0904539	Taxa	CAZy	CAZy	CAZy	CAZy	CAZy	GH	GH33	Taxa	NA
Tortoise-sourced	4	GH10		Tortoise-sourced	2	CE12		Mammalian-sourced	4	PL3		116	0.238086	0.0904539	Taxa	CAZy	CAZy	CAZy	CAZy	CAZy	GH	GH89	Taxa	NA
Tortoise-sourced	4	GH10		Tortoise-sourced	1	CE12		Mammalian-sourced	4	PL4		117	0.23827	0.104344	Samples	NA	NA	NA	NA	NA	NA	NA	Neocallimastix	Neocallimastix
Tortoise-sourced	2	GH10		Tortoise-sourced	1	CE12		Mammalian-sourced	5	PL1		118	0.24241	0.107328	Taxa	CAZy	CAZy	CAZy	CAZy	CAZy	GH	GH77	Taxa	NA
Tortoise-sourced	5	GH10		Tortoise-sourced	2	CE12		Mammalian-sourced	3	PL3		119	0.247424	0.132701	Samples	NA	NA	NA	NA	NA	NA	NA	Piromyces	Piromyces
Tortoise-sourced	4	GH10		Tortoise-sourced	0	CE12		Mammalian-sourced	2	PL4		120	0.253481	0.128441	Samples	NA	NA	NA	NA	NA	NA	NA	Piromyces	Piromyces
Tortoise-sourced	13	GH10		Tortoise-sourced	0	CE12		Mammalian-sourced	12	PL1		121	0.253481	0.128441	Taxa	CAZy	CAZy	CAZy	CAZy	CAZy	GH	GH12	Taxa	NA
Tortoise-sourced	8	GH10		Tortoise-sourced	0	CE12		Mammalian-sourced	7	PL3		122	0.257275	0.123884	Samples	NA	NA	NA	NA	NA	NA	NA	Neocallimastix	Neocallimastix
Mammalian-sourced	32	GH11		Mammalian-sourced	2	CE15		Mammalian-sourced	4	PL4		123	0.25838	0.11084	Samples	NA	NA	NA	NA	NA	NA	NA	Pecoramyces	Pecoramyces
Mammalian-sourced	21	GH11		Mammalian-sourced	1	CE15		Mammalian-sourced	15	PL1		124	0.25838	0.11084	Taxa	CAZy	CAZy	CAZy	CAZy	CAZy	GH	GH94	Taxa	NA
Mammalian-sourced	22	GH11		Mammalian-sourced	4	CE15		Mammalian-sourced	10	PL3		125	0.268941	0.164852	Samples	NA	NA	NA	NA	NA	NA	NA	Neocallimastix	Neocallimastix
Mammalian-sourced	21	GH11		Mammalian-sourced	4	CE15		Mammalian-sourced	3	PL4
Mammalian-sourced	19	GH11		Mammalian-sourced	3	CE15		Mammalian-sourced	20	PL1
Mammalian-sourced	7	GH11		Mammalian-sourced	2	CE15		Mammalian-sourced	12	PL3
Mammalian-sourced	14	GH11		Mammalian-sourced	2	CE15		Mammalian-sourced	7	PL4
Mammalian-sourced	8	GH11		Mammalian-sourced	3	CE15		Mammalian-sourced	11	PL1
Mammalian-sourced	42	GH11		Mammalian-sourced	7	CE15		Mammalian-sourced	8	PL3
Mammalian-sourced	45	GH11		Mammalian-sourced	7	CE15		Mammalian-sourced	7	PL4
Mammalian-sourced	36	GH11		Mammalian-sourced	7	CE15		Mammalian-sourced	21	PL1
Mammalian-sourced	20	GH11		Mammalian-sourced	1	CE15		Mammalian-sourced	11	PL3
Mammalian-sourced	53	GH11		Mammalian-sourced	0	CE15		Mammalian-sourced	6	PL4
Mammalian-sourced	57	GH11		Mammalian-sourced	0	CE15		Mammalian-sourced	19	PL1
Mammalian-sourced	30	GH11		Mammalian-sourced	2	CE15		Mammalian-sourced	10	PL3
Mammalian-sourced	50	GH11		Mammalian-sourced	4	CE15		Mammalian-sourced	6	PL4
Mammalian-sourced	4	GH11		Mammalian-sourced	0	CE15		Mammalian-sourced	8	PL1
Mammalian-sourced	26	GH11		Mammalian-sourced	2	CE15		Mammalian-sourced	15	PL3
Mammalian-sourced	46	GH11		Mammalian-sourced	4	CE15		Mammalian-sourced	4	PL4
Mammalian-sourced	27	GH11		Mammalian-sourced	1	CE15		Mammalian-sourced	12	PL1
Mammalian-sourced	15	GH11		Mammalian-sourced	1	CE15		Mammalian-sourced	18	PL3
Mammalian-sourced	36	GH11		Mammalian-sourced	3	CE15		Mammalian-sourced	4	PL4
Mammalian-sourced	41	GH11		Mammalian-sourced	2	CE15		Mammalian-sourced	2	PL1
Mammalian-sourced	35	GH11		Mammalian-sourced	3	CE15		Mammalian-sourced	1	PL3
Mammalian-sourced	28	GH11		Mammalian-sourced	1	CE15		Mammalian-sourced	2	PL4
Mammalian-sourced	64	GH11		Mammalian-sourced	3	CE15		Mammalian-sourced	13	PL1
Mammalian-sourced	21	GH11		Mammalian-sourced	2	CE15		Mammalian-sourced	5	PL3
Mammalian-sourced	34	GH11		Mammalian-sourced	1	CE15		Mammalian-sourced	3	PL4
Mammalian-sourced	23	GH11		Mammalian-sourced	2	CE15		Mammalian-sourced	4	PL1
Mammalian-sourced	13	GH11		Mammalian-sourced	1	CE15		Mammalian-sourced	4	PL3
Mammalian-sourced	18	GH11		Mammalian-sourced	2	CE15		Mammalian-sourced	3	PL4
Mammalian-sourced	13	GH11		Mammalian-sourced	2	CE15		Mammalian-sourced	2	PL1
Mammalian-sourced	17	GH11		Mammalian-sourced	2	CE15		Mammalian-sourced	1	PL3
Mammalian-sourced	14	GH11		Mammalian-sourced	2	CE15		Mammalian-sourced	2	PL4
Mammalian-sourced	28	GH11		Mammalian-sourced	4	CE15		Mammalian-sourced	10	PL1
Mammalian-sourced	13	GH11		Mammalian-sourced	3	CE15		Mammalian-sourced	12	PL3
Mammalian-sourced	20	GH11		Mammalian-sourced	3	CE15		Mammalian-sourced	3	PL4
Mammalian-sourced	21	GH11		Mammalian-sourced	4	CE15		Mammalian-sourced	12	PL1
Mammalian-sourced	32	GH11		Mammalian-sourced	3	CE15		Mammalian-sourced	3	PL3
Mammalian-sourced	32	GH11		Mammalian-sourced	4	CE15		Mammalian-sourced	2	PL4
Mammalian-sourced	20	GH11		Mammalian-sourced	3	CE15		Tortoise-sourced	3	PL1
Mammalian-sourced	22	GH11		Mammalian-sourced	2	CE15		Tortoise-sourced	5	PL3
Mammalian-sourced	26	GH11		Mammalian-sourced	5	CE15		Tortoise-sourced	3	PL4
Mammalian-sourced	46	GH11		Mammalian-sourced	13	CE15		Tortoise-sourced	3	PL1
Mammalian-sourced	55	GH11		Mammalian-sourced	6	CE15		Tortoise-sourced	6	PL3
Mammalian-sourced	51	GH11		Mammalian-sourced	5	CE15		Tortoise-sourced	4	PL4
Mammalian-sourced	32	GH11		Mammalian-sourced	2	CE15		Tortoise-sourced	2	PL1
Mammalian-sourced	36	GH11		Mammalian-sourced	1	CE15		Tortoise-sourced	3	PL3
Mammalian-sourced	17	GH11		Mammalian-sourced	2	CE15		Tortoise-sourced	3	PL4
Mammalian-sourced	15	GH11		Mammalian-sourced	4	CE15		Tortoise-sourced	3	PL1
Mammalian-sourced	12	GH11		Mammalian-sourced	1	CE15		Tortoise-sourced	5	PL3
Mammalian-sourced	18	GH11		Mammalian-sourced	2	CE15		Tortoise-sourced	5	PL4
Mammalian-sourced	13	GH11		Mammalian-sourced	2	CE15		Tortoise-sourced	3	PL1
Mammalian-sourced	19	GH11		Mammalian-sourced	2	CE15		Tortoise-sourced	4	PL3
Tortoise-sourced	0	GH11		Tortoise-sourced	1	CE15		Tortoise-sourced	3	PL4
Tortoise-sourced	0	GH11		Tortoise-sourced	1	CE15		Tortoise-sourced	8	PL1
Tortoise-sourced	0	GH11		Tortoise-sourced	1	CE15		Tortoise-sourced	4	PL3
Tortoise-sourced	0	GH11		Tortoise-sourced	1	CE15		Tortoise-sourced	3	PL4
Tortoise-sourced	0	GH11		Tortoise-sourced	1	CE15		Tortoise-sourced	7	PL1
Tortoise-sourced	1	GH11		Tortoise-sourced	1	CE15		Tortoise-sourced	2	PL3
Tortoise-sourced	1	GH11		Tortoise-sourced	1	CE15		Tortoise-sourced	2	PL4
Mammalian-sourced	1	GH114		Mammalian-sourced	9	CE2
Mammalian-sourced	2	GH114		Mammalian-sourced	5	CE2
Mammalian-sourced	3	GH114		Mammalian-sourced	3	CE2
Mammalian-sourced	2	GH114		Mammalian-sourced	2	CE2
Mammalian-sourced	2	GH114		Mammalian-sourced	2	CE2
Mammalian-sourced	1	GH114		Mammalian-sourced	0	CE2
Mammalian-sourced	0	GH114		Mammalian-sourced	1	CE2
Mammalian-sourced	2	GH114		Mammalian-sourced	1	CE2
Mammalian-sourced	5	GH114		Mammalian-sourced	3	CE2
Mammalian-sourced	14	GH114		Mammalian-sourced	7	CE2
Mammalian-sourced	13	GH114		Mammalian-sourced	2	CE2
Mammalian-sourced	2	GH114		Mammalian-sourced	5	CE2
Mammalian-sourced	16	GH114		Mammalian-sourced	2	CE2
Mammalian-sourced	4	GH114		Mammalian-sourced	6	CE2
Mammalian-sourced	6	GH114		Mammalian-sourced	2	CE2
Mammalian-sourced	8	GH114		Mammalian-sourced	13	CE2
Mammalian-sourced	1	GH114		Mammalian-sourced	0	CE2
Mammalian-sourced	5	GH114		Mammalian-sourced	2	CE2
Mammalian-sourced	4	GH114		Mammalian-sourced	4	CE2
Mammalian-sourced	2	GH114		Mammalian-sourced	3	CE2
Mammalian-sourced	3	GH114		Mammalian-sourced	4	CE2
Mammalian-sourced	6	GH114		Mammalian-sourced	9	CE2
Mammalian-sourced	3	GH114		Mammalian-sourced	6	CE2
Mammalian-sourced	4	GH114		Mammalian-sourced	3	CE2
Mammalian-sourced	3	GH114		Mammalian-sourced	7	CE2
Mammalian-sourced	4	GH114		Mammalian-sourced	4	CE2
Mammalian-sourced	3	GH114		Mammalian-sourced	4	CE2
Mammalian-sourced	4	GH114		Mammalian-sourced	6	CE2
Mammalian-sourced	1	GH114		Mammalian-sourced	2	CE2
Mammalian-sourced	0	GH114		Mammalian-sourced	4	CE2
Mammalian-sourced	0	GH114		Mammalian-sourced	3	CE2
Mammalian-sourced	0	GH114		Mammalian-sourced	2	CE2
Mammalian-sourced	0	GH114		Mammalian-sourced	2	CE2
Mammalian-sourced	0	GH114		Mammalian-sourced	4	CE2
Mammalian-sourced	0	GH114		Mammalian-sourced	8	CE2
Mammalian-sourced	1	GH114		Mammalian-sourced	5	CE2
Mammalian-sourced	4	GH114		Mammalian-sourced	13	CE2
Mammalian-sourced	1	GH114		Mammalian-sourced	6	CE2
Mammalian-sourced	4	GH114		Mammalian-sourced	14	CE2
Mammalian-sourced	1	GH114		Mammalian-sourced	13	CE2
Mammalian-sourced	3	GH114		Mammalian-sourced	5	CE2
Mammalian-sourced	0	GH114		Mammalian-sourced	4	CE2
Mammalian-sourced	5	GH114		Mammalian-sourced	12	CE2
Mammalian-sourced	2	GH114		Mammalian-sourced	8	CE2
Mammalian-sourced	4	GH114		Mammalian-sourced	5	CE2
Mammalian-sourced	2	GH114		Mammalian-sourced	5	CE2
Mammalian-sourced	1	GH114		Mammalian-sourced	5	CE2
Mammalian-sourced	2	GH114		Mammalian-sourced	4	CE2
Mammalian-sourced	3	GH114		Mammalian-sourced	4	CE2
Mammalian-sourced	7	GH114		Mammalian-sourced	5	CE2
Mammalian-sourced	1	GH114		Mammalian-sourced	0	CE2
Mammalian-sourced	1	GH114		Mammalian-sourced	8	CE2
Mammalian-sourced	2	GH114		Mammalian-sourced	1	CE2
Mammalian-sourced	0	GH114		Mammalian-sourced	3	CE2
Tortoise-sourced	2	GH114		Tortoise-sourced	0	CE2
Tortoise-sourced	2	GH114		Tortoise-sourced	0	CE2
Tortoise-sourced	2	GH114		Tortoise-sourced	0	CE2
Tortoise-sourced	2	GH114		Tortoise-sourced	0	CE2
Tortoise-sourced	2	GH114		Tortoise-sourced	0	CE2
Tortoise-sourced	0	GH114		Tortoise-sourced	0	CE2
Tortoise-sourced	1	GH114		Tortoise-sourced	0	CE2
Mammalian-sourced	1	GH115		Mammalian-sourced	2	CE3
Mammalian-sourced	2	GH115		Mammalian-sourced	5	CE3
Mammalian-sourced	3	GH115		Mammalian-sourced	1	CE3
Mammalian-sourced	2	GH115		Mammalian-sourced	1	CE3
Mammalian-sourced	2	GH115		Mammalian-sourced	1	CE3
Mammalian-sourced	0	GH115		Mammalian-sourced	0	CE3
Mammalian-sourced	1	GH115		Mammalian-sourced	2	CE3
Mammalian-sourced	0	GH115		Mammalian-sourced	3	CE3
Mammalian-sourced	9	GH115		Mammalian-sourced	1	CE3
Mammalian-sourced	6	GH115		Mammalian-sourced	5	CE3
Mammalian-sourced	2	GH115		Mammalian-sourced	3	CE3
Mammalian-sourced	2	GH115		Mammalian-sourced	4	CE3
Mammalian-sourced	4	GH115		Mammalian-sourced	5	CE3
Mammalian-sourced	2	GH115		Mammalian-sourced	6	CE3
Mammalian-sourced	1	GH115		Mammalian-sourced	0	CE3
Mammalian-sourced	2	GH115		Mammalian-sourced	5	CE3
Mammalian-sourced	0	GH115		Mammalian-sourced	0	CE3
Mammalian-sourced	1	GH115		Mammalian-sourced	0	CE3
Mammalian-sourced	8	GH115		Mammalian-sourced	4	CE3
Mammalian-sourced	0	GH115		Mammalian-sourced	0	CE3
Mammalian-sourced	1	GH115		Mammalian-sourced	0	CE3
Mammalian-sourced	1	GH115		Mammalian-sourced	2	CE3
Mammalian-sourced	3	GH115		Mammalian-sourced	1	CE3
Mammalian-sourced	0	GH115		Mammalian-sourced	2	CE3
Mammalian-sourced	0	GH115		Mammalian-sourced	1	CE3
Mammalian-sourced	5	GH115		Mammalian-sourced	2	CE3
Mammalian-sourced	1	GH115		Mammalian-sourced	2	CE3
Mammalian-sourced	0	GH115		Mammalian-sourced	1	CE3
Mammalian-sourced	1	GH115		Mammalian-sourced	3	CE3
Mammalian-sourced	1	GH115		Mammalian-sourced	2	CE3
Mammalian-sourced	2	GH115		Mammalian-sourced	6	CE3
Mammalian-sourced	0	GH115		Mammalian-sourced	5	CE3
Mammalian-sourced	2	GH115		Mammalian-sourced	5	CE3
Mammalian-sourced	2	GH115		Mammalian-sourced	7	CE3
Mammalian-sourced	3	GH115		Mammalian-sourced	8	CE3
Mammalian-sourced	2	GH115		Mammalian-sourced	3	CE3
Mammalian-sourced	3	GH115		Mammalian-sourced	6	CE3
Mammalian-sourced	2	GH115		Mammalian-sourced	6	CE3
Mammalian-sourced	6	GH115		Mammalian-sourced	11	CE3
Mammalian-sourced	3	GH115		Mammalian-sourced	10	CE3
Mammalian-sourced	0	GH115		Mammalian-sourced	1	CE3
Mammalian-sourced	2	GH115		Mammalian-sourced	0	CE3
Mammalian-sourced	2	GH115		Mammalian-sourced	5	CE3
Mammalian-sourced	7	GH115		Mammalian-sourced	11	CE3
Mammalian-sourced	9	GH115		Mammalian-sourced	3	CE3
Mammalian-sourced	4	GH115		Mammalian-sourced	4	CE3
Mammalian-sourced	1	GH115		Mammalian-sourced	3	CE3
Mammalian-sourced	2	GH115		Mammalian-sourced	1	CE3
Mammalian-sourced	4	GH115		Mammalian-sourced	7	CE3
Mammalian-sourced	1	GH115		Mammalian-sourced	0	CE3
Mammalian-sourced	0	GH115		Mammalian-sourced	0	CE3
Mammalian-sourced	2	GH115		Mammalian-sourced	3	CE3
Mammalian-sourced	1	GH115		Mammalian-sourced	1	CE3
Mammalian-sourced	0	GH115		Mammalian-sourced	1	CE3
Tortoise-sourced	0	GH115		Tortoise-sourced	0	CE3
Tortoise-sourced	0	GH115		Tortoise-sourced	0	CE3
Tortoise-sourced	0	GH115		Tortoise-sourced	0	CE3
Tortoise-sourced	0	GH115		Tortoise-sourced	0	CE3
Tortoise-sourced	0	GH115		Tortoise-sourced	0	CE3
Tortoise-sourced	0	GH115		Tortoise-sourced	0	CE3
Tortoise-sourced	0	GH115		Tortoise-sourced	0	CE3
Mammalian-sourced	11	GH13		Mammalian-sourced	13	CE4
Mammalian-sourced	13	GH13		Mammalian-sourced	8	CE4
Mammalian-sourced	14	GH13		Mammalian-sourced	10	CE4
Mammalian-sourced	11	GH13		Mammalian-sourced	14	CE4
Mammalian-sourced	10	GH13		Mammalian-sourced	8	CE4
Mammalian-sourced	21	GH13		Mammalian-sourced	12	CE4
Mammalian-sourced	19	GH13		Mammalian-sourced	9	CE4
Mammalian-sourced	23	GH13		Mammalian-sourced	9	CE4
Mammalian-sourced	17	GH13		Mammalian-sourced	17	CE4
Mammalian-sourced	20	GH13		Mammalian-sourced	29	CE4
Mammalian-sourced	13	GH13		Mammalian-sourced	26	CE4
Mammalian-sourced	13	GH13		Mammalian-sourced	7	CE4
Mammalian-sourced	44	GH13		Mammalian-sourced	16	CE4
Mammalian-sourced	19	GH13		Mammalian-sourced	5	CE4
Mammalian-sourced	6	GH13		Mammalian-sourced	13	CE4
Mammalian-sourced	10	GH13		Mammalian-sourced	14	CE4
Mammalian-sourced	0	GH13		Mammalian-sourced	0	CE4
Mammalian-sourced	5	GH13		Mammalian-sourced	16	CE4
Mammalian-sourced	8	GH13		Mammalian-sourced	9	CE4
Mammalian-sourced	9	GH13		Mammalian-sourced	18	CE4
Mammalian-sourced	15	GH13		Mammalian-sourced	10	CE4
Mammalian-sourced	28	GH13		Mammalian-sourced	18	CE4
Mammalian-sourced	18	GH13		Mammalian-sourced	16	CE4
Mammalian-sourced	14	GH13		Mammalian-sourced	16	CE4
Mammalian-sourced	13	GH13		Mammalian-sourced	18	CE4
Mammalian-sourced	25	GH13		Mammalian-sourced	27	CE4
Mammalian-sourced	16	GH13		Mammalian-sourced	20	CE4
Mammalian-sourced	11	GH13		Mammalian-sourced	21	CE4
Mammalian-sourced	12	GH13		Mammalian-sourced	9	CE4
Mammalian-sourced	9	GH13		Mammalian-sourced	5	CE4
Mammalian-sourced	18	GH13		Mammalian-sourced	6	CE4
Mammalian-sourced	20	GH13		Mammalian-sourced	8	CE4
Mammalian-sourced	21	GH13		Mammalian-sourced	7	CE4
Mammalian-sourced	22	GH13		Mammalian-sourced	10	CE4
Mammalian-sourced	16	GH13		Mammalian-sourced	5	CE4
Mammalian-sourced	14	GH13		Mammalian-sourced	6	CE4
Mammalian-sourced	12	GH13		Mammalian-sourced	11	CE4
Mammalian-sourced	10	GH13		Mammalian-sourced	10	CE4
Mammalian-sourced	17	GH13		Mammalian-sourced	10	CE4
Mammalian-sourced	12	GH13		Mammalian-sourced	12	CE4
Mammalian-sourced	17	GH13		Mammalian-sourced	17	CE4
Mammalian-sourced	9	GH13		Mammalian-sourced	12	CE4
Mammalian-sourced	27	GH13		Mammalian-sourced	32	CE4
Mammalian-sourced	29	GH13		Mammalian-sourced	12	CE4
Mammalian-sourced	18	GH13		Mammalian-sourced	21	CE4
Mammalian-sourced	14	GH13		Mammalian-sourced	23	CE4
Mammalian-sourced	16	GH13		Mammalian-sourced	15	CE4
Mammalian-sourced	12	GH13		Mammalian-sourced	14	CE4
Mammalian-sourced	8	GH13		Mammalian-sourced	4	CE4
Mammalian-sourced	13	GH13		Mammalian-sourced	16	CE4
Mammalian-sourced	14	GH13		Mammalian-sourced	9	CE4
Mammalian-sourced	10	GH13		Mammalian-sourced	7	CE4
Mammalian-sourced	19	GH13		Mammalian-sourced	15	CE4
Mammalian-sourced	10	GH13		Mammalian-sourced	15	CE4
Tortoise-sourced	4	GH13		Tortoise-sourced	5	CE4
Tortoise-sourced	7	GH13		Tortoise-sourced	3	CE4
Tortoise-sourced	4	GH13		Tortoise-sourced	3	CE4
Tortoise-sourced	4	GH13		Tortoise-sourced	4	CE4
Tortoise-sourced	5	GH13		Tortoise-sourced	4	CE4
Tortoise-sourced	5	GH13		Tortoise-sourced	1	CE4
Tortoise-sourced	8	GH13		Tortoise-sourced	2	CE4
Mammalian-sourced	9	GH16		Mammalian-sourced	10	CE6
Mammalian-sourced	7	GH16		Mammalian-sourced	11	CE6
Mammalian-sourced	6	GH16		Mammalian-sourced	10	CE6
Mammalian-sourced	8	GH16		Mammalian-sourced	14	CE6
Mammalian-sourced	8	GH16		Mammalian-sourced	8	CE6
Mammalian-sourced	6	GH16		Mammalian-sourced	7	CE6
Mammalian-sourced	8	GH16		Mammalian-sourced	9	CE6
Mammalian-sourced	10	GH16		Mammalian-sourced	6	CE6
Mammalian-sourced	15	GH16		Mammalian-sourced	8	CE6
Mammalian-sourced	16	GH16		Mammalian-sourced	13	CE6
Mammalian-sourced	10	GH16		Mammalian-sourced	10	CE6
Mammalian-sourced	7	GH16		Mammalian-sourced	11	CE6
Mammalian-sourced	14	GH16		Mammalian-sourced	20	CE6
Mammalian-sourced	11	GH16		Mammalian-sourced	15	CE6
Mammalian-sourced	5	GH16		Mammalian-sourced	9	CE6
Mammalian-sourced	7	GH16		Mammalian-sourced	14	CE6
Mammalian-sourced	0	GH16		Mammalian-sourced	0	CE6
Mammalian-sourced	4	GH16		Mammalian-sourced	7	CE6
Mammalian-sourced	11	GH16		Mammalian-sourced	18	CE6
Mammalian-sourced	9	GH16		Mammalian-sourced	8	CE6
Mammalian-sourced	10	GH16		Mammalian-sourced	9	CE6
Mammalian-sourced	15	GH16		Mammalian-sourced	8	CE6
Mammalian-sourced	15	GH16		Mammalian-sourced	10	CE6
Mammalian-sourced	11	GH16		Mammalian-sourced	11	CE6
Mammalian-sourced	7	GH16		Mammalian-sourced	5	CE6
Mammalian-sourced	19	GH16		Mammalian-sourced	14	CE6
Mammalian-sourced	10	GH16		Mammalian-sourced	9	CE6
Mammalian-sourced	9	GH16		Mammalian-sourced	9	CE6
Mammalian-sourced	7	GH16		Mammalian-sourced	7	CE6
Mammalian-sourced	8	GH16		Mammalian-sourced	7	CE6
Mammalian-sourced	14	GH16		Mammalian-sourced	9	CE6
Mammalian-sourced	5	GH16		Mammalian-sourced	12	CE6
Mammalian-sourced	14	GH16		Mammalian-sourced	8	CE6
Mammalian-sourced	14	GH16		Mammalian-sourced	10	CE6
Mammalian-sourced	14	GH16		Mammalian-sourced	5	CE6
Mammalian-sourced	7	GH16		Mammalian-sourced	5	CE6
Mammalian-sourced	7	GH16		Mammalian-sourced	8	CE6
Mammalian-sourced	6	GH16		Mammalian-sourced	8	CE6
Mammalian-sourced	12	GH16		Mammalian-sourced	12	CE6
Mammalian-sourced	7	GH16		Mammalian-sourced	9	CE6
Mammalian-sourced	9	GH16		Mammalian-sourced	12	CE6
Mammalian-sourced	10	GH16		Mammalian-sourced	5	CE6
Mammalian-sourced	18	GH16		Mammalian-sourced	14	CE6
Mammalian-sourced	26	GH16		Mammalian-sourced	20	CE6
Mammalian-sourced	20	GH16		Mammalian-sourced	15	CE6
Mammalian-sourced	14	GH16		Mammalian-sourced	16	CE6
Mammalian-sourced	20	GH16		Mammalian-sourced	11	CE6
Mammalian-sourced	12	GH16		Mammalian-sourced	10	CE6
Mammalian-sourced	6	GH16		Mammalian-sourced	4	CE6
Mammalian-sourced	8	GH16		Mammalian-sourced	10	CE6
Mammalian-sourced	5	GH16		Mammalian-sourced	3	CE6
Mammalian-sourced	6	GH16		Mammalian-sourced	8	CE6
Mammalian-sourced	4	GH16		Mammalian-sourced	4	CE6
Mammalian-sourced	6	GH16		Mammalian-sourced	5	CE6
Tortoise-sourced	2	GH16		Tortoise-sourced	0	CE6
Tortoise-sourced	3	GH16		Tortoise-sourced	0	CE6
Tortoise-sourced	1	GH16		Tortoise-sourced	0	CE6
Tortoise-sourced	3	GH16		Tortoise-sourced	0	CE6
Tortoise-sourced	4	GH16		Tortoise-sourced	0	CE6
Tortoise-sourced	7	GH16		Tortoise-sourced	0	CE6
Tortoise-sourced	6	GH16		Tortoise-sourced	0	CE6
Mammalian-sourced	8	GH18		Mammalian-sourced	3	CE8
Mammalian-sourced	4	GH18		Mammalian-sourced	5	CE8
Mammalian-sourced	4	GH18		Mammalian-sourced	3	CE8
Mammalian-sourced	2	GH18		Mammalian-sourced	3	CE8
Mammalian-sourced	2	GH18		Mammalian-sourced	2	CE8
Mammalian-sourced	1	GH18		Mammalian-sourced	0	CE8
Mammalian-sourced	1	GH18		Mammalian-sourced	1	CE8
Mammalian-sourced	1	GH18		Mammalian-sourced	0	CE8
Mammalian-sourced	7	GH18		Mammalian-sourced	2	CE8
Mammalian-sourced	13	GH18		Mammalian-sourced	1	CE8
Mammalian-sourced	8	GH18		Mammalian-sourced	0	CE8
Mammalian-sourced	4	GH18		Mammalian-sourced	4	CE8
Mammalian-sourced	13	GH18		Mammalian-sourced	3	CE8
Mammalian-sourced	8	GH18		Mammalian-sourced	2	CE8
Mammalian-sourced	6	GH18		Mammalian-sourced	6	CE8
Mammalian-sourced	11	GH18		Mammalian-sourced	2	CE8
Mammalian-sourced	1	GH18		Mammalian-sourced	0	CE8
Mammalian-sourced	3	GH18		Mammalian-sourced	5	CE8
Mammalian-sourced	8	GH18		Mammalian-sourced	0	CE8
Mammalian-sourced	6	GH18		Mammalian-sourced	2	CE8
Mammalian-sourced	5	GH18		Mammalian-sourced	0	CE8
Mammalian-sourced	12	GH18		Mammalian-sourced	3	CE8
Mammalian-sourced	11	GH18		Mammalian-sourced	2	CE8
Mammalian-sourced	9	GH18		Mammalian-sourced	1	CE8
Mammalian-sourced	11	GH18		Mammalian-sourced	1	CE8
Mammalian-sourced	9	GH18		Mammalian-sourced	3	CE8
Mammalian-sourced	7	GH18		Mammalian-sourced	1	CE8
Mammalian-sourced	7	GH18		Mammalian-sourced	1	CE8
Mammalian-sourced	1	GH18		Mammalian-sourced	2	CE8
Mammalian-sourced	1	GH18		Mammalian-sourced	2	CE8
Mammalian-sourced	4	GH18		Mammalian-sourced	2	CE8
Mammalian-sourced	2	GH18		Mammalian-sourced	1	CE8
Mammalian-sourced	2	GH18		Mammalian-sourced	0	CE8
Mammalian-sourced	4	GH18		Mammalian-sourced	1	CE8
Mammalian-sourced	5	GH18		Mammalian-sourced	3	CE8
Mammalian-sourced	2	GH18		Mammalian-sourced	0	CE8
Mammalian-sourced	11	GH18		Mammalian-sourced	1	CE8
Mammalian-sourced	8	GH18		Mammalian-sourced	0	CE8
Mammalian-sourced	15	GH18		Mammalian-sourced	0	CE8
Mammalian-sourced	10	GH18		Mammalian-sourced	0	CE8
Mammalian-sourced	4	GH18		Mammalian-sourced	1	CE8
Mammalian-sourced	11	GH18		Mammalian-sourced	3	CE8
Mammalian-sourced	20	GH18		Mammalian-sourced	4	CE8
Mammalian-sourced	11	GH18		Mammalian-sourced	3	CE8
Mammalian-sourced	13	GH18		Mammalian-sourced	6	CE8
Mammalian-sourced	13	GH18		Mammalian-sourced	6	CE8
Mammalian-sourced	7	GH18		Mammalian-sourced	1	CE8
Mammalian-sourced	7	GH18		Mammalian-sourced	1	CE8
Mammalian-sourced	10	GH18		Mammalian-sourced	1	CE8
Mammalian-sourced	7	GH18		Mammalian-sourced	1	CE8
Mammalian-sourced	7	GH18		Mammalian-sourced	1	CE8
Mammalian-sourced	4	GH18		Mammalian-sourced	1	CE8
Mammalian-sourced	9	GH18		Mammalian-sourced	0	CE8
Mammalian-sourced	8	GH18		Mammalian-sourced	2	CE8
Tortoise-sourced	2	GH18		Tortoise-sourced	0	CE8
Tortoise-sourced	4	GH18		Tortoise-sourced	0	CE8
Tortoise-sourced	2	GH18		Tortoise-sourced	0	CE8
Tortoise-sourced	6	GH18		Tortoise-sourced	1	CE8
Tortoise-sourced	2	GH18		Tortoise-sourced	0	CE8
Tortoise-sourced	6	GH18		Tortoise-sourced	0	CE8
Tortoise-sourced	6	GH18		Tortoise-sourced	1	CE8
Mammalian-sourced	2	GH26
Mammalian-sourced	0	GH26
Mammalian-sourced	2	GH26
Mammalian-sourced	2	GH26
Mammalian-sourced	1	GH26
Mammalian-sourced	2	GH26
Mammalian-sourced	2	GH26
Mammalian-sourced	2	GH26
Mammalian-sourced	3	GH26
Mammalian-sourced	7	GH26
Mammalian-sourced	7	GH26
Mammalian-sourced	0	GH26
Mammalian-sourced	8	GH26
Mammalian-sourced	7	GH26
Mammalian-sourced	4	GH26
Mammalian-sourced	8	GH26
Mammalian-sourced	0	GH26
Mammalian-sourced	3	GH26
Mammalian-sourced	17	GH26
Mammalian-sourced	5	GH26
Mammalian-sourced	5	GH26
Mammalian-sourced	7	GH26
Mammalian-sourced	3	GH26
Mammalian-sourced	6	GH26
Mammalian-sourced	9	GH26
Mammalian-sourced	5	GH26
Mammalian-sourced	4	GH26
Mammalian-sourced	3	GH26
Mammalian-sourced	2	GH26
Mammalian-sourced	4	GH26
Mammalian-sourced	4	GH26
Mammalian-sourced	4	GH26
Mammalian-sourced	4	GH26
Mammalian-sourced	3	GH26
Mammalian-sourced	7	GH26
Mammalian-sourced	3	GH26
Mammalian-sourced	4	GH26
Mammalian-sourced	4	GH26
Mammalian-sourced	8	GH26
Mammalian-sourced	7	GH26
Mammalian-sourced	3	GH26
Mammalian-sourced	4	GH26
Mammalian-sourced	5	GH26
Mammalian-sourced	10	GH26
Mammalian-sourced	13	GH26
Mammalian-sourced	6	GH26
Mammalian-sourced	8	GH26
Mammalian-sourced	4	GH26
Mammalian-sourced	3	GH26
Mammalian-sourced	4	GH26
Mammalian-sourced	3	GH26
Mammalian-sourced	1	GH26
Mammalian-sourced	3	GH26
Mammalian-sourced	5	GH26
Tortoise-sourced	7	GH26
Tortoise-sourced	7	GH26
Tortoise-sourced	4	GH26
Tortoise-sourced	8	GH26
Tortoise-sourced	4	GH26
Tortoise-sourced	3	GH26
Tortoise-sourced	3	GH26
Mammalian-sourced	12	GH3
Mammalian-sourced	11	GH3
Mammalian-sourced	17	GH3
Mammalian-sourced	12	GH3
Mammalian-sourced	15	GH3
Mammalian-sourced	14	GH3
Mammalian-sourced	13	GH3
Mammalian-sourced	10	GH3
Mammalian-sourced	23	GH3
Mammalian-sourced	35	GH3
Mammalian-sourced	16	GH3
Mammalian-sourced	10	GH3
Mammalian-sourced	24	GH3
Mammalian-sourced	21	GH3
Mammalian-sourced	13	GH3
Mammalian-sourced	13	GH3
Mammalian-sourced	2	GH3
Mammalian-sourced	13	GH3
Mammalian-sourced	25	GH3
Mammalian-sourced	24	GH3
Mammalian-sourced	21	GH3
Mammalian-sourced	27	GH3
Mammalian-sourced	22	GH3
Mammalian-sourced	25	GH3
Mammalian-sourced	23	GH3
Mammalian-sourced	49	GH3
Mammalian-sourced	19	GH3
Mammalian-sourced	24	GH3
Mammalian-sourced	13	GH3
Mammalian-sourced	14	GH3
Mammalian-sourced	19	GH3
Mammalian-sourced	13	GH3
Mammalian-sourced	13	GH3
Mammalian-sourced	17	GH3
Mammalian-sourced	17	GH3
Mammalian-sourced	6	GH3
Mammalian-sourced	10	GH3
Mammalian-sourced	9	GH3
Mammalian-sourced	16	GH3
Mammalian-sourced	9	GH3
Mammalian-sourced	20	GH3
Mammalian-sourced	18	GH3
Mammalian-sourced	30	GH3
Mammalian-sourced	30	GH3
Mammalian-sourced	34	GH3
Mammalian-sourced	27	GH3
Mammalian-sourced	28	GH3
Mammalian-sourced	31	GH3
Mammalian-sourced	5	GH3
Mammalian-sourced	13	GH3
Mammalian-sourced	11	GH3
Mammalian-sourced	9	GH3
Mammalian-sourced	11	GH3
Mammalian-sourced	17	GH3
Tortoise-sourced	4	GH3
Tortoise-sourced	3	GH3
Tortoise-sourced	5	GH3
Tortoise-sourced	4	GH3
Tortoise-sourced	5	GH3
Tortoise-sourced	7	GH3
Tortoise-sourced	10	GH3
Mammalian-sourced	2	GH30
Mammalian-sourced	1	GH30
Mammalian-sourced	1	GH30
Mammalian-sourced	1	GH30
Mammalian-sourced	0	GH30
Mammalian-sourced	0	GH30
Mammalian-sourced	1	GH30
Mammalian-sourced	0	GH30
Mammalian-sourced	1	GH30
Mammalian-sourced	2	GH30
Mammalian-sourced	0	GH30
Mammalian-sourced	1	GH30
Mammalian-sourced	3	GH30
Mammalian-sourced	2	GH30
Mammalian-sourced	1	GH30
Mammalian-sourced	2	GH30
Mammalian-sourced	0	GH30
Mammalian-sourced	2	GH30
Mammalian-sourced	2	GH30
Mammalian-sourced	3	GH30
Mammalian-sourced	1	GH30
Mammalian-sourced	3	GH30
Mammalian-sourced	4	GH30
Mammalian-sourced	1	GH30
Mammalian-sourced	1	GH30
Mammalian-sourced	3	GH30
Mammalian-sourced	1	GH30
Mammalian-sourced	1	GH30
Mammalian-sourced	2	GH30
Mammalian-sourced	3	GH30
Mammalian-sourced	6	GH30
Mammalian-sourced	3	GH30
Mammalian-sourced	2	GH30
Mammalian-sourced	3	GH30
Mammalian-sourced	2	GH30
Mammalian-sourced	1	GH30
Mammalian-sourced	3	GH30
Mammalian-sourced	2	GH30
Mammalian-sourced	4	GH30
Mammalian-sourced	3	GH30
Mammalian-sourced	4	GH30
Mammalian-sourced	2	GH30
Mammalian-sourced	2	GH30
Mammalian-sourced	3	GH30
Mammalian-sourced	4	GH30
Mammalian-sourced	3	GH30
Mammalian-sourced	2	GH30
Mammalian-sourced	2	GH30
Mammalian-sourced	1	GH30
Mammalian-sourced	1	GH30
Mammalian-sourced	1	GH30
Mammalian-sourced	1	GH30
Mammalian-sourced	2	GH30
Mammalian-sourced	2	GH30
Tortoise-sourced	0	GH30
Tortoise-sourced	0	GH30
Tortoise-sourced	0	GH30
Tortoise-sourced	0	GH30
Tortoise-sourced	0	GH30
Tortoise-sourced	0	GH30
Tortoise-sourced	0	GH30
Mammalian-sourced	6	GH31
Mammalian-sourced	6	GH31
Mammalian-sourced	7	GH31
Mammalian-sourced	7	GH31
Mammalian-sourced	8	GH31
Mammalian-sourced	10	GH31
Mammalian-sourced	8	GH31
Mammalian-sourced	10	GH31
Mammalian-sourced	9	GH31
Mammalian-sourced	6	GH31
Mammalian-sourced	5	GH31
Mammalian-sourced	6	GH31
Mammalian-sourced	11	GH31
Mammalian-sourced	2	GH31
Mammalian-sourced	3	GH31
Mammalian-sourced	5	GH31
Mammalian-sourced	0	GH31
Mammalian-sourced	2	GH31
Mammalian-sourced	2	GH31
Mammalian-sourced	10	GH31
Mammalian-sourced	12	GH31
Mammalian-sourced	12	GH31
Mammalian-sourced	9	GH31
Mammalian-sourced	7	GH31
Mammalian-sourced	8	GH31
Mammalian-sourced	9	GH31
Mammalian-sourced	6	GH31
Mammalian-sourced	12	GH31
Mammalian-sourced	8	GH31
Mammalian-sourced	7	GH31
Mammalian-sourced	11	GH31
Mammalian-sourced	7	GH31
Mammalian-sourced	11	GH31
Mammalian-sourced	12	GH31
Mammalian-sourced	5	GH31
Mammalian-sourced	4	GH31
Mammalian-sourced	3	GH31
Mammalian-sourced	2	GH31
Mammalian-sourced	7	GH31
Mammalian-sourced	3	GH31
Mammalian-sourced	7	GH31
Mammalian-sourced	4	GH31
Mammalian-sourced	16	GH31
Mammalian-sourced	8	GH31
Mammalian-sourced	6	GH31
Mammalian-sourced	5	GH31
Mammalian-sourced	6	GH31
Mammalian-sourced	7	GH31
Mammalian-sourced	7	GH31
Mammalian-sourced	10	GH31
Mammalian-sourced	2	GH31
Mammalian-sourced	7	GH31
Mammalian-sourced	6	GH31
Mammalian-sourced	5	GH31
Tortoise-sourced	3	GH31
Tortoise-sourced	4	GH31
Tortoise-sourced	4	GH31
Tortoise-sourced	3	GH31
Tortoise-sourced	3	GH31
Tortoise-sourced	3	GH31
Tortoise-sourced	4	GH31
Mammalian-sourced	1	GH38
Mammalian-sourced	1	GH38
Mammalian-sourced	1	GH38
Mammalian-sourced	1	GH38
Mammalian-sourced	1	GH38
Mammalian-sourced	0	GH38
Mammalian-sourced	1	GH38
Mammalian-sourced	2	GH38
Mammalian-sourced	2	GH38
Mammalian-sourced	7	GH38
Mammalian-sourced	2	GH38
Mammalian-sourced	1	GH38
Mammalian-sourced	11	GH38
Mammalian-sourced	3	GH38
Mammalian-sourced	2	GH38
Mammalian-sourced	1	GH38
Mammalian-sourced	0	GH38
Mammalian-sourced	1	GH38
Mammalian-sourced	1	GH38
Mammalian-sourced	1	GH38
Mammalian-sourced	1	GH38
Mammalian-sourced	8	GH38
Mammalian-sourced	2	GH38
Mammalian-sourced	1	GH38
Mammalian-sourced	1	GH38
Mammalian-sourced	1	GH38
Mammalian-sourced	1	GH38
Mammalian-sourced	2	GH38
Mammalian-sourced	2	GH38
Mammalian-sourced	2	GH38
Mammalian-sourced	4	GH38
Mammalian-sourced	0	GH38
Mammalian-sourced	3	GH38
Mammalian-sourced	4	GH38
Mammalian-sourced	1	GH38
Mammalian-sourced	1	GH38
Mammalian-sourced	1	GH38
Mammalian-sourced	2	GH38
Mammalian-sourced	3	GH38
Mammalian-sourced	5	GH38
Mammalian-sourced	1	GH38
Mammalian-sourced	2	GH38
Mammalian-sourced	4	GH38
Mammalian-sourced	3	GH38
Mammalian-sourced	5	GH38
Mammalian-sourced	1	GH38
Mammalian-sourced	4	GH38
Mammalian-sourced	1	GH38
Mammalian-sourced	4	GH38
Mammalian-sourced	4	GH38
Mammalian-sourced	2	GH38
Mammalian-sourced	1	GH38
Mammalian-sourced	2	GH38
Mammalian-sourced	2	GH38
Tortoise-sourced	2	GH38
Tortoise-sourced	1	GH38
Tortoise-sourced	1	GH38
Tortoise-sourced	1	GH38
Tortoise-sourced	1	GH38
Tortoise-sourced	1	GH38
Tortoise-sourced	2	GH38
Mammalian-sourced	3	GH39
Mammalian-sourced	4	GH39
Mammalian-sourced	6	GH39
Mammalian-sourced	9	GH39
Mammalian-sourced	5	GH39
Mammalian-sourced	2	GH39
Mammalian-sourced	8	GH39
Mammalian-sourced	4	GH39
Mammalian-sourced	4	GH39
Mammalian-sourced	1	GH39
Mammalian-sourced	0	GH39
Mammalian-sourced	4	GH39
Mammalian-sourced	2	GH39
Mammalian-sourced	3	GH39
Mammalian-sourced	1	GH39
Mammalian-sourced	2	GH39
Mammalian-sourced	1	GH39
Mammalian-sourced	1	GH39
Mammalian-sourced	2	GH39
Mammalian-sourced	3	GH39
Mammalian-sourced	2	GH39
Mammalian-sourced	4	GH39
Mammalian-sourced	4	GH39
Mammalian-sourced	4	GH39
Mammalian-sourced	4	GH39
Mammalian-sourced	4	GH39
Mammalian-sourced	4	GH39
Mammalian-sourced	5	GH39
Mammalian-sourced	2	GH39
Mammalian-sourced	3	GH39
Mammalian-sourced	2	GH39
Mammalian-sourced	1	GH39
Mammalian-sourced	2	GH39
Mammalian-sourced	3	GH39
Mammalian-sourced	1	GH39
Mammalian-sourced	1	GH39
Mammalian-sourced	5	GH39
Mammalian-sourced	2	GH39
Mammalian-sourced	5	GH39
Mammalian-sourced	2	GH39
Mammalian-sourced	0	GH39
Mammalian-sourced	0	GH39
Mammalian-sourced	3	GH39
Mammalian-sourced	8	GH39
Mammalian-sourced	5	GH39
Mammalian-sourced	5	GH39
Mammalian-sourced	0	GH39
Mammalian-sourced	2	GH39
Mammalian-sourced	1	GH39
Mammalian-sourced	0	GH39
Mammalian-sourced	1	GH39
Mammalian-sourced	1	GH39
Mammalian-sourced	2	GH39
Mammalian-sourced	1	GH39
Tortoise-sourced	0	GH39
Tortoise-sourced	0	GH39
Tortoise-sourced	0	GH39
Tortoise-sourced	0	GH39
Tortoise-sourced	0	GH39
Tortoise-sourced	0	GH39
Tortoise-sourced	0	GH39
Mammalian-sourced	16	GH43
Mammalian-sourced	22	GH43
Mammalian-sourced	28	GH43
Mammalian-sourced	25	GH43
Mammalian-sourced	25	GH43
Mammalian-sourced	10	GH43
Mammalian-sourced	32	GH43
Mammalian-sourced	23	GH43
Mammalian-sourced	36	GH43
Mammalian-sourced	42	GH43
Mammalian-sourced	19	GH43
Mammalian-sourced	21	GH43
Mammalian-sourced	43	GH43
Mammalian-sourced	42	GH43
Mammalian-sourced	12	GH43
Mammalian-sourced	31	GH43
Mammalian-sourced	3	GH43
Mammalian-sourced	10	GH43
Mammalian-sourced	26	GH43
Mammalian-sourced	22	GH43
Mammalian-sourced	22	GH43
Mammalian-sourced	35	GH43
Mammalian-sourced	28	GH43
Mammalian-sourced	27	GH43
Mammalian-sourced	23	GH43
Mammalian-sourced	38	GH43
Mammalian-sourced	27	GH43
Mammalian-sourced	22	GH43
Mammalian-sourced	19	GH43
Mammalian-sourced	14	GH43
Mammalian-sourced	32	GH43
Mammalian-sourced	26	GH43
Mammalian-sourced	30	GH43
Mammalian-sourced	33	GH43
Mammalian-sourced	25	GH43
Mammalian-sourced	23	GH43
Mammalian-sourced	22	GH43
Mammalian-sourced	19	GH43
Mammalian-sourced	39	GH43
Mammalian-sourced	20	GH43
Mammalian-sourced	12	GH43
Mammalian-sourced	18	GH43
Mammalian-sourced	27	GH43
Mammalian-sourced	48	GH43
Mammalian-sourced	38	GH43
Mammalian-sourced	37	GH43
Mammalian-sourced	23	GH43
Mammalian-sourced	21	GH43
Mammalian-sourced	17	GH43
Mammalian-sourced	8	GH43
Mammalian-sourced	10	GH43
Mammalian-sourced	14	GH43
Mammalian-sourced	10	GH43
Mammalian-sourced	19	GH43
Tortoise-sourced	1	GH43
Tortoise-sourced	1	GH43
Tortoise-sourced	1	GH43
Tortoise-sourced	2	GH43
Tortoise-sourced	0	GH43
Tortoise-sourced	2	GH43
Tortoise-sourced	2	GH43
Mammalian-sourced	11	GH45
Mammalian-sourced	9	GH45
Mammalian-sourced	12	GH45
Mammalian-sourced	9	GH45
Mammalian-sourced	9	GH45
Mammalian-sourced	14	GH45
Mammalian-sourced	15	GH45
Mammalian-sourced	14	GH45
Mammalian-sourced	16	GH45
Mammalian-sourced	26	GH45
Mammalian-sourced	25	GH45
Mammalian-sourced	9	GH45
Mammalian-sourced	21	GH45
Mammalian-sourced	16	GH45
Mammalian-sourced	11	GH45
Mammalian-sourced	22	GH45
Mammalian-sourced	2	GH45
Mammalian-sourced	10	GH45
Mammalian-sourced	34	GH45
Mammalian-sourced	13	GH45
Mammalian-sourced	8	GH45
Mammalian-sourced	20	GH45
Mammalian-sourced	19	GH45
Mammalian-sourced	16	GH45
Mammalian-sourced	14	GH45
Mammalian-sourced	17	GH45
Mammalian-sourced	15	GH45
Mammalian-sourced	16	GH45
Mammalian-sourced	9	GH45
Mammalian-sourced	9	GH45
Mammalian-sourced	17	GH45
Mammalian-sourced	12	GH45
Mammalian-sourced	14	GH45
Mammalian-sourced	18	GH45
Mammalian-sourced	16	GH45
Mammalian-sourced	13	GH45
Mammalian-sourced	10	GH45
Mammalian-sourced	14	GH45
Mammalian-sourced	25	GH45
Mammalian-sourced	15	GH45
Mammalian-sourced	15	GH45
Mammalian-sourced	10	GH45
Mammalian-sourced	22	GH45
Mammalian-sourced	19	GH45
Mammalian-sourced	15	GH45
Mammalian-sourced	15	GH45
Mammalian-sourced	17	GH45
Mammalian-sourced	25	GH45
Mammalian-sourced	10	GH45
Mammalian-sourced	7	GH45
Mammalian-sourced	8	GH45
Mammalian-sourced	11	GH45
Mammalian-sourced	13	GH45
Mammalian-sourced	12	GH45
Tortoise-sourced	7	GH45
Tortoise-sourced	6	GH45
Tortoise-sourced	6	GH45
Tortoise-sourced	5	GH45
Tortoise-sourced	5	GH45
Tortoise-sourced	3	GH45
Tortoise-sourced	3	GH45
Mammalian-sourced	5	GH47
Mammalian-sourced	5	GH47
Mammalian-sourced	2	GH47
Mammalian-sourced	2	GH47
Mammalian-sourced	2	GH47
Mammalian-sourced	2	GH47
Mammalian-sourced	2	GH47
Mammalian-sourced	2	GH47
Mammalian-sourced	2	GH47
Mammalian-sourced	6	GH47
Mammalian-sourced	2	GH47
Mammalian-sourced	3	GH47
Mammalian-sourced	6	GH47
Mammalian-sourced	2	GH47
Mammalian-sourced	6	GH47
Mammalian-sourced	4	GH47
Mammalian-sourced	1	GH47
Mammalian-sourced	3	GH47
Mammalian-sourced	6	GH47
Mammalian-sourced	2	GH47
Mammalian-sourced	2	GH47
Mammalian-sourced	10	GH47
Mammalian-sourced	3	GH47
Mammalian-sourced	4	GH47
Mammalian-sourced	5	GH47
Mammalian-sourced	3	GH47
Mammalian-sourced	2	GH47
Mammalian-sourced	4	GH47
Mammalian-sourced	4	GH47
Mammalian-sourced	3	GH47
Mammalian-sourced	7	GH47
Mammalian-sourced	3	GH47
Mammalian-sourced	6	GH47
Mammalian-sourced	4	GH47
Mammalian-sourced	3	GH47
Mammalian-sourced	0	GH47
Mammalian-sourced	3	GH47
Mammalian-sourced	1	GH47
Mammalian-sourced	11	GH47
Mammalian-sourced	5	GH47
Mammalian-sourced	3	GH47
Mammalian-sourced	7	GH47
Mammalian-sourced	10	GH47
Mammalian-sourced	7	GH47
Mammalian-sourced	12	GH47
Mammalian-sourced	7	GH47
Mammalian-sourced	2	GH47
Mammalian-sourced	2	GH47
Mammalian-sourced	2	GH47
Mammalian-sourced	10	GH47
Mammalian-sourced	1	GH47
Mammalian-sourced	2	GH47
Mammalian-sourced	2	GH47
Mammalian-sourced	4	GH47
Tortoise-sourced	2	GH47
Tortoise-sourced	1	GH47
Tortoise-sourced	2	GH47
Tortoise-sourced	2	GH47
Tortoise-sourced	2	GH47
Tortoise-sourced	3	GH47
Tortoise-sourced	3	GH47
Mammalian-sourced	6	GH48
Mammalian-sourced	6	GH48
Mammalian-sourced	8	GH48
Mammalian-sourced	6	GH48
Mammalian-sourced	3	GH48
Mammalian-sourced	6	GH48
Mammalian-sourced	3	GH48
Mammalian-sourced	8	GH48
Mammalian-sourced	15	GH48
Mammalian-sourced	5	GH48
Mammalian-sourced	6	GH48
Mammalian-sourced	6	GH48
Mammalian-sourced	13	GH48
Mammalian-sourced	11	GH48
Mammalian-sourced	3	GH48
Mammalian-sourced	21	GH48
Mammalian-sourced	3	GH48
Mammalian-sourced	5	GH48
Mammalian-sourced	13	GH48
Mammalian-sourced	7	GH48
Mammalian-sourced	8	GH48
Mammalian-sourced	6	GH48
Mammalian-sourced	12	GH48
Mammalian-sourced	10	GH48
Mammalian-sourced	8	GH48
Mammalian-sourced	14	GH48
Mammalian-sourced	5	GH48
Mammalian-sourced	16	GH48
Mammalian-sourced	3	GH48
Mammalian-sourced	3	GH48
Mammalian-sourced	4	GH48
Mammalian-sourced	4	GH48
Mammalian-sourced	5	GH48
Mammalian-sourced	5	GH48
Mammalian-sourced	8	GH48
Mammalian-sourced	6	GH48
Mammalian-sourced	3	GH48
Mammalian-sourced	8	GH48
Mammalian-sourced	5	GH48
Mammalian-sourced	5	GH48
Mammalian-sourced	6	GH48
Mammalian-sourced	1	GH48
Mammalian-sourced	15	GH48
Mammalian-sourced	14	GH48
Mammalian-sourced	13	GH48
Mammalian-sourced	14	GH48
Mammalian-sourced	11	GH48
Mammalian-sourced	11	GH48
Mammalian-sourced	6	GH48
Mammalian-sourced	5	GH48
Mammalian-sourced	5	GH48
Mammalian-sourced	2	GH48
Mammalian-sourced	4	GH48
Mammalian-sourced	9	GH48
Tortoise-sourced	1	GH48
Tortoise-sourced	1	GH48
Tortoise-sourced	2	GH48
Tortoise-sourced	5	GH48
Tortoise-sourced	1	GH48
Tortoise-sourced	3	GH48
Tortoise-sourced	3	GH48
Mammalian-sourced	21	GH5
Mammalian-sourced	14	GH5
Mammalian-sourced	27	GH5
Mammalian-sourced	18	GH5
Mammalian-sourced	15	GH5
Mammalian-sourced	17	GH5
Mammalian-sourced	22	GH5
Mammalian-sourced	15	GH5
Mammalian-sourced	45	GH5
Mammalian-sourced	50	GH5
Mammalian-sourced	22	GH5
Mammalian-sourced	14	GH5
Mammalian-sourced	35	GH5
Mammalian-sourced	23	GH5
Mammalian-sourced	28	GH5
Mammalian-sourced	35	GH5
Mammalian-sourced	3	GH5
Mammalian-sourced	28	GH5
Mammalian-sourced	65	GH5
Mammalian-sourced	22	GH5
Mammalian-sourced	24	GH5
Mammalian-sourced	56	GH5
Mammalian-sourced	21	GH5
Mammalian-sourced	17	GH5
Mammalian-sourced	33	GH5
Mammalian-sourced	37	GH5
Mammalian-sourced	32	GH5
Mammalian-sourced	16	GH5
Mammalian-sourced	16	GH5
Mammalian-sourced	16	GH5
Mammalian-sourced	21	GH5
Mammalian-sourced	15	GH5
Mammalian-sourced	18	GH5
Mammalian-sourced	24	GH5
Mammalian-sourced	29	GH5
Mammalian-sourced	12	GH5
Mammalian-sourced	18	GH5
Mammalian-sourced	21	GH5
Mammalian-sourced	29	GH5
Mammalian-sourced	18	GH5
Mammalian-sourced	30	GH5
Mammalian-sourced	27	GH5
Mammalian-sourced	48	GH5
Mammalian-sourced	47	GH5
Mammalian-sourced	53	GH5
Mammalian-sourced	42	GH5
Mammalian-sourced	32	GH5
Mammalian-sourced	23	GH5
Mammalian-sourced	9	GH5
Mammalian-sourced	28	GH5
Mammalian-sourced	13	GH5
Mammalian-sourced	15	GH5
Mammalian-sourced	20	GH5
Mammalian-sourced	17	GH5
Tortoise-sourced	16	GH5
Tortoise-sourced	15	GH5
Tortoise-sourced	13	GH5
Tortoise-sourced	15	GH5
Tortoise-sourced	17	GH5
Tortoise-sourced	12	GH5
Tortoise-sourced	13	GH5
Mammalian-sourced	1	GH53
Mammalian-sourced	1	GH53
Mammalian-sourced	2	GH53
Mammalian-sourced	1	GH53
Mammalian-sourced	1	GH53
Mammalian-sourced	2	GH53
Mammalian-sourced	5	GH53
Mammalian-sourced	3	GH53
Mammalian-sourced	2	GH53
Mammalian-sourced	2	GH53
Mammalian-sourced	2	GH53
Mammalian-sourced	1	GH53
Mammalian-sourced	1	GH53
Mammalian-sourced	3	GH53
Mammalian-sourced	2	GH53
Mammalian-sourced	2	GH53
Mammalian-sourced	0	GH53
Mammalian-sourced	3	GH53
Mammalian-sourced	3	GH53
Mammalian-sourced	2	GH53
Mammalian-sourced	2	GH53
Mammalian-sourced	3	GH53
Mammalian-sourced	2	GH53
Mammalian-sourced	1	GH53
Mammalian-sourced	2	GH53
Mammalian-sourced	3	GH53
Mammalian-sourced	2	GH53
Mammalian-sourced	2	GH53
Mammalian-sourced	2	GH53
Mammalian-sourced	2	GH53
Mammalian-sourced	2	GH53
Mammalian-sourced	3	GH53
Mammalian-sourced	2	GH53
Mammalian-sourced	3	GH53
Mammalian-sourced	2	GH53
Mammalian-sourced	1	GH53
Mammalian-sourced	1	GH53
Mammalian-sourced	1	GH53
Mammalian-sourced	2	GH53
Mammalian-sourced	2	GH53
Mammalian-sourced	3	GH53
Mammalian-sourced	2	GH53
Mammalian-sourced	5	GH53
Mammalian-sourced	4	GH53
Mammalian-sourced	5	GH53
Mammalian-sourced	3	GH53
Mammalian-sourced	1	GH53
Mammalian-sourced	1	GH53
Mammalian-sourced	3	GH53
Mammalian-sourced	1	GH53
Mammalian-sourced	0	GH53
Mammalian-sourced	1	GH53
Mammalian-sourced	2	GH53
Mammalian-sourced	3	GH53
Tortoise-sourced	1	GH53
Tortoise-sourced	1	GH53
Tortoise-sourced	1	GH53
Tortoise-sourced	1	GH53
Tortoise-sourced	1	GH53
Tortoise-sourced	1	GH53
Tortoise-sourced	1	GH53
Mammalian-sourced	11	GH6
Mammalian-sourced	13	GH6
Mammalian-sourced	32	GH6
Mammalian-sourced	28	GH6
Mammalian-sourced	29	GH6
Mammalian-sourced	11	GH6
Mammalian-sourced	23	GH6
Mammalian-sourced	18	GH6
Mammalian-sourced	63	GH6
Mammalian-sourced	28	GH6
Mammalian-sourced	21	GH6
Mammalian-sourced	12	GH6
Mammalian-sourced	18	GH6
Mammalian-sourced	24	GH6
Mammalian-sourced	14	GH6
Mammalian-sourced	36	GH6
Mammalian-sourced	5	GH6
Mammalian-sourced	16	GH6
Mammalian-sourced	34	GH6
Mammalian-sourced	18	GH6
Mammalian-sourced	17	GH6
Mammalian-sourced	28	GH6
Mammalian-sourced	25	GH6
Mammalian-sourced	31	GH6
Mammalian-sourced	21	GH6
Mammalian-sourced	40	GH6
Mammalian-sourced	25	GH6
Mammalian-sourced	37	GH6
Mammalian-sourced	12	GH6
Mammalian-sourced	11	GH6
Mammalian-sourced	17	GH6
Mammalian-sourced	15	GH6
Mammalian-sourced	20	GH6
Mammalian-sourced	20	GH6
Mammalian-sourced	30	GH6
Mammalian-sourced	13	GH6
Mammalian-sourced	11	GH6
Mammalian-sourced	18	GH6
Mammalian-sourced	18	GH6
Mammalian-sourced	25	GH6
Mammalian-sourced	23	GH6
Mammalian-sourced	9	GH6
Mammalian-sourced	27	GH6
Mammalian-sourced	25	GH6
Mammalian-sourced	48	GH6
Mammalian-sourced	39	GH6
Mammalian-sourced	27	GH6
Mammalian-sourced	19	GH6
Mammalian-sourced	14	GH6
Mammalian-sourced	8	GH6
Mammalian-sourced	10	GH6
Mammalian-sourced	15	GH6
Mammalian-sourced	18	GH6
Mammalian-sourced	26	GH6
Tortoise-sourced	3	GH6
Tortoise-sourced	5	GH6
Tortoise-sourced	2	GH6
Tortoise-sourced	4	GH6
Tortoise-sourced	1	GH6
Tortoise-sourced	7	GH6
Tortoise-sourced	7	GH6
Mammalian-sourced	1	GH74
Mammalian-sourced	1	GH74
Mammalian-sourced	2	GH74
Mammalian-sourced	2	GH74
Mammalian-sourced	2	GH74
Mammalian-sourced	2	GH74
Mammalian-sourced	3	GH74
Mammalian-sourced	2	GH74
Mammalian-sourced	2	GH74
Mammalian-sourced	9	GH74
Mammalian-sourced	0	GH74
Mammalian-sourced	1	GH74
Mammalian-sourced	4	GH74
Mammalian-sourced	6	GH74
Mammalian-sourced	2	GH74
Mammalian-sourced	2	GH74
Mammalian-sourced	0	GH74
Mammalian-sourced	2	GH74
Mammalian-sourced	2	GH74
Mammalian-sourced	2	GH74
Mammalian-sourced	2	GH74
Mammalian-sourced	3	GH74
Mammalian-sourced	4	GH74
Mammalian-sourced	2	GH74
Mammalian-sourced	3	GH74
Mammalian-sourced	3	GH74
Mammalian-sourced	2	GH74
Mammalian-sourced	2	GH74
Mammalian-sourced	1	GH74
Mammalian-sourced	1	GH74
Mammalian-sourced	2	GH74
Mammalian-sourced	3	GH74
Mammalian-sourced	2	GH74
Mammalian-sourced	2	GH74
Mammalian-sourced	2	GH74
Mammalian-sourced	0	GH74
Mammalian-sourced	2	GH74
Mammalian-sourced	1	GH74
Mammalian-sourced	1	GH74
Mammalian-sourced	3	GH74
Mammalian-sourced	4	GH74
Mammalian-sourced	1	GH74
Mammalian-sourced	5	GH74
Mammalian-sourced	5	GH74
Mammalian-sourced	4	GH74
Mammalian-sourced	3	GH74
Mammalian-sourced	2	GH74
Mammalian-sourced	4	GH74
Mammalian-sourced	2	GH74
Mammalian-sourced	1	GH74
Mammalian-sourced	0	GH74
Mammalian-sourced	1	GH74
Mammalian-sourced	1	GH74
Mammalian-sourced	1	GH74
Tortoise-sourced	0	GH74
Tortoise-sourced	0	GH74
Tortoise-sourced	0	GH74
Tortoise-sourced	2	GH74
Tortoise-sourced	0	GH74
Tortoise-sourced	3	GH74
Tortoise-sourced	2	GH74
Mammalian-sourced	2	GH8
Mammalian-sourced	2	GH8
Mammalian-sourced	4	GH8
Mammalian-sourced	3	GH8
Mammalian-sourced	2	GH8
Mammalian-sourced	3	GH8
Mammalian-sourced	6	GH8
Mammalian-sourced	5	GH8
Mammalian-sourced	6	GH8
Mammalian-sourced	6	GH8
Mammalian-sourced	8	GH8
Mammalian-sourced	2	GH8
Mammalian-sourced	5	GH8
Mammalian-sourced	7	GH8
Mammalian-sourced	1	GH8
Mammalian-sourced	2	GH8
Mammalian-sourced	0	GH8
Mammalian-sourced	1	GH8
Mammalian-sourced	2	GH8
Mammalian-sourced	3	GH8
Mammalian-sourced	3	GH8
Mammalian-sourced	3	GH8
Mammalian-sourced	4	GH8
Mammalian-sourced	3	GH8
Mammalian-sourced	3	GH8
Mammalian-sourced	3	GH8
Mammalian-sourced	2	GH8
Mammalian-sourced	2	GH8
Mammalian-sourced	2	GH8
Mammalian-sourced	1	GH8
Mammalian-sourced	2	GH8
Mammalian-sourced	2	GH8
Mammalian-sourced	2	GH8
Mammalian-sourced	2	GH8
Mammalian-sourced	1	GH8
Mammalian-sourced	2	GH8
Mammalian-sourced	2	GH8
Mammalian-sourced	2	GH8
Mammalian-sourced	5	GH8
Mammalian-sourced	4	GH8
Mammalian-sourced	3	GH8
Mammalian-sourced	2	GH8
Mammalian-sourced	4	GH8
Mammalian-sourced	2	GH8
Mammalian-sourced	2	GH8
Mammalian-sourced	4	GH8
Mammalian-sourced	2	GH8
Mammalian-sourced	2	GH8
Mammalian-sourced	2	GH8
Mammalian-sourced	0	GH8
Mammalian-sourced	1	GH8
Mammalian-sourced	2	GH8
Mammalian-sourced	1	GH8
Mammalian-sourced	2	GH8
Tortoise-sourced	0	GH8
Tortoise-sourced	0	GH8
Tortoise-sourced	0	GH8
Tortoise-sourced	0	GH8
Tortoise-sourced	0	GH8
Tortoise-sourced	0	GH8
Tortoise-sourced	0	GH8
Mammalian-sourced	10	GH9
Mammalian-sourced	13	GH9
Mammalian-sourced	12	GH9
Mammalian-sourced	12	GH9
Mammalian-sourced	10	GH9
Mammalian-sourced	13	GH9
Mammalian-sourced	21	GH9
Mammalian-sourced	20	GH9
Mammalian-sourced	13	GH9
Mammalian-sourced	29	GH9
Mammalian-sourced	20	GH9
Mammalian-sourced	11	GH9
Mammalian-sourced	25	GH9
Mammalian-sourced	9	GH9
Mammalian-sourced	11	GH9
Mammalian-sourced	15	GH9
Mammalian-sourced	5	GH9
Mammalian-sourced	11	GH9
Mammalian-sourced	23	GH9
Mammalian-sourced	7	GH9
Mammalian-sourced	10	GH9
Mammalian-sourced	21	GH9
Mammalian-sourced	17	GH9
Mammalian-sourced	13	GH9
Mammalian-sourced	8	GH9
Mammalian-sourced	13	GH9
Mammalian-sourced	8	GH9
Mammalian-sourced	11	GH9
Mammalian-sourced	10	GH9
Mammalian-sourced	10	GH9
Mammalian-sourced	20	GH9
Mammalian-sourced	17	GH9
Mammalian-sourced	16	GH9
Mammalian-sourced	22	GH9
Mammalian-sourced	19	GH9
Mammalian-sourced	7	GH9
Mammalian-sourced	7	GH9
Mammalian-sourced	9	GH9
Mammalian-sourced	17	GH9
Mammalian-sourced	10	GH9
Mammalian-sourced	18	GH9
Mammalian-sourced	9	GH9
Mammalian-sourced	17	GH9
Mammalian-sourced	24	GH9
Mammalian-sourced	13	GH9
Mammalian-sourced	19	GH9
Mammalian-sourced	7	GH9
Mammalian-sourced	14	GH9
Mammalian-sourced	7	GH9
Mammalian-sourced	10	GH9
Mammalian-sourced	6	GH9
Mammalian-sourced	9	GH9
Mammalian-sourced	8	GH9
Mammalian-sourced	13	GH9
Tortoise-sourced	4	GH9
Tortoise-sourced	5	GH9
Tortoise-sourced	5	GH9
Tortoise-sourced	6	GH9
Tortoise-sourced	5	GH9
Tortoise-sourced	7	GH9
Tortoise-sourced	5	GH9
Mammalian-sourced	2	GH95
Mammalian-sourced	3	GH95
Mammalian-sourced	1	GH95
Mammalian-sourced	1	GH95
Mammalian-sourced	1	GH95
Mammalian-sourced	0	GH95
Mammalian-sourced	3	GH95
Mammalian-sourced	1	GH95
Mammalian-sourced	1	GH95
Mammalian-sourced	2	GH95
Mammalian-sourced	0	GH95
Mammalian-sourced	3	GH95
Mammalian-sourced	4	GH95
Mammalian-sourced	7	GH95
Mammalian-sourced	1	GH95
Mammalian-sourced	1	GH95
Mammalian-sourced	0	GH95
Mammalian-sourced	1	GH95
Mammalian-sourced	2	GH95
Mammalian-sourced	1	GH95
Mammalian-sourced	2	GH95
Mammalian-sourced	2	GH95
Mammalian-sourced	4	GH95
Mammalian-sourced	2	GH95
Mammalian-sourced	1	GH95
Mammalian-sourced	1	GH95
Mammalian-sourced	2	GH95
Mammalian-sourced	3	GH95
Mammalian-sourced	3	GH95
Mammalian-sourced	1	GH95
Mammalian-sourced	4	GH95
Mammalian-sourced	2	GH95
Mammalian-sourced	2	GH95
Mammalian-sourced	4	GH95
Mammalian-sourced	1	GH95
Mammalian-sourced	2	GH95
Mammalian-sourced	2	GH95
Mammalian-sourced	1	GH95
Mammalian-sourced	2	GH95
Mammalian-sourced	1	GH95
Mammalian-sourced	2	GH95
Mammalian-sourced	0	GH95
Mammalian-sourced	3	GH95
Mammalian-sourced	1	GH95
Mammalian-sourced	3	GH95
Mammalian-sourced	3	GH95
Mammalian-sourced	0	GH95
Mammalian-sourced	1	GH95
Mammalian-sourced	2	GH95
Mammalian-sourced	0	GH95
Mammalian-sourced	1	GH95
Mammalian-sourced	1	GH95
Mammalian-sourced	1	GH95
Mammalian-sourced	1	GH95
Tortoise-sourced	0	GH95
Tortoise-sourced	0	GH95
Tortoise-sourced	0	GH95
Tortoise-sourced	0	GH95
Tortoise-sourced	0	GH95
Tortoise-sourced	0	GH95
Tortoise-sourced	0	GH95

## Sheet: Figure 5
Figure 5B						Figure 5C-total					Figure 5C-Broken down
	AB3	B1.1	T130A.3				CE	GH	PL		Dbcan	AB	B	T
CAZymes	134	72	43			AB3	40	90	4		CE4	11	0	0
Carbohydrate binding modules	118	87	34			B1.1	1	70	2		CE1	8	0	0
Spore coat protein	30	9	6			T130A	1	33	9		CE16	7	0	0
Phosphatases	13	1	1								CE12	4	0	0
Esterase	10	0	0								CE8	4	0	0
Expansins	3	3	1								CE6	3	0	0
Chitin binding domains	2	0	0								CE18	2	0	0
acyltransferase	1	7	3								CE15	1	1	1
Hydrolase	0	2	0								GH48	13	8	2
Others	5	2	3								GH5	13	11	8
											GH43	12	4	0
											GH6	12	7	7
											GH10	10	2	1
											GH11	6	4	0
											GH39	6	0	0
											GH9	6	9	9
											GH16	2	0	0
											GH26	2	3	3
											GH74	2	3	1
											GH8	2	0	0
											GH105	1	0	0
											GH141	1	0	0
											GH2	1	0	0
											GH95	1	0	0
											GH114	0	4	0
											GH18	0	2	0
											GH24	0	1	0
											GH3	0	0	2
											GH45	0	11	0
											PL3	2	1	1
											PL4	2	1	0
											PL1	0	0	8

## Sheet: Figure S2
Figure S2A						Figure S2B
	Observed	Shannon	Simpson	InvSimpson			Axis.1	Axis.2	SampleType	Animal	Family	Class
bison_Zoo_596	73	2.29584	0.777876	4.502		bison_Zoo_596	-0.228708	-0.0623513	Bison	Bison	Bovidae	Mammalia
bison_Zoo_597	67	2.26365	0.778862	4.52206		bison_Zoo_597	-0.274722	-0.0334048	Bison	Bison	Bovidae	Mammalia
bison_Zoo_815	66	2.26144	0.744171	3.90886		bison_Zoo_815	-0.269619	-0.036691	Bison	Bison	Bovidae	Mammalia
bison_Zoo_816	49	1.29032	0.516946	2.07016		bison_Zoo_816	-0.287405	0.0611322	Bison	Bison	Bovidae	Mammalia
Goat_Zoo_817	61	2.32149	0.747921	3.96701		Goat_Zoo_817	-0.264468	-0.043867	Goat	Goat	Bovidae	Mammalia
Goat_Zoo_818	67	2.61866	0.880238	8.34992		Goat_Zoo_818	-0.233849	-0.068973	Goat	Goat	Bovidae	Mammalia
Lechwe_Zoo_844	62	2.57786	0.874227	7.95083		Lechwe_Zoo_844	-0.175008	-0.0986021	Lechwe	Lechwe	Bovidae	Mammalia
MiniZebu_Zoo_404	26	2.02972	0.794733	4.87171		MiniZebu_Zoo_404	-0.23097	0.00545199	Miniature_Zebu	Miniature_Zebu	Bovidae	Mammalia
Sheep_Zoo_823	20	0.591793	0.240427	1.31653		Sheep_Zoo_823	-0.232082	0.258426	Sheep	Sheep	Bovidae	Mammalia
Sheep_Zoo_824	23	1.25234	0.62347	2.65583		Sheep_Zoo_824	-0.126334	0.15846	Sheep	Sheep	Bovidae	Mammalia
SulcataTort_S4_Hawk	9	0.336928	0.117695	1.1334		SulcataTort_S4_Hawk	0.301846	0.0384227	Sulcata	Tortoise	Testudinae	Reptilia
Tort_Zoo_519	3	0.0721164	0.0233218	1.02388		Tort_Zoo_519	0.363149	0.00634755	Sulcata	Tortoise	Testudinae	Reptilia
Tort_Zoo_522	5	0.277171	0.116651	1.13206		Tort_Zoo_522	0.353081	-0.00828848	Pancake	Tortoise	Testudinae	Reptilia
Tort_Zoo_523	75	2.92646	0.866689	7.50124		Tort_Zoo_523	-0.267619	-0.0715287	Ploughshare	Tortoise	Testudinae	Reptilia
Tort_Zoo_588	62	1.61301	0.547561	2.21024		Tort_Zoo_588	0.230656	-0.0961102	BurmeseStar	Tortoise	Testudinae	Reptilia
Tort_Zoo_590	9	0.110476	0.0333628	1.03451		Tort_Zoo_590	0.348605	0.0303365	Texas	Tortoise	Testudinae	Reptilia
Tort_Zoo_591	5	0.0921265	0.0276833	1.02847		Tort_Zoo_591	0.361471	0.00443785	Impressed	Tortoise	Testudinae	Reptilia
Tort_Zoo_593	5	0.252592	0.0903191	1.09929		Tort_Zoo_593	0.348773	-0.00438431	IndianStar	Tortoise	Testudinae	Reptilia
Tort_Zoo_594	9	0.110531	0.0354586	1.03676		Tort_Zoo_594	0.361805	0.0055122	Galapagos	Tortoise	Testudinae	Reptilia
Tort_Zoo_595	1	0	0	1		Tort_Zoo_595	0.365666	0.0103971	Egyptian	Tortoise	Testudinae	Reptilia
Tort_Zoo_604	72	2.90594	0.894144	9.44682		Tort_Zoo_604	-0.148411	-0.136187	Galapagos	Tortoise	Testudinae	Reptilia
Zoo_515	20	1.10735	0.398306	1.66197		Zoo_515	-0.295856	0.081464	Bison	Bison	Bovidae	Mammalia

## Sheet: Figure S5
Figure S5A						Figure S5B
Strain	Class	Genus	Average_length	Average_GC				Cellular component	Molecular Function	Biological Process
R1	Mammalian-sourced	Aestipascuomyces	693.5	0.276		GO	Mammalian-sourced	13468.7	1937.57	215.434
WTS	Mammalian-sourced	Aklioshbomyces	770.9	0.251			Tortoise-sourced	9812.39	1258.94	136.205
ABS23	Mammalian-sourced	Anaeromyces	839.6	0.245
C3G	Mammalian-sourced	Anaeromyces	659.9	0.241		Figure S5C
C3J	Mammalian-sourced	Anaeromyces	942.1	0.249			COG	[J] Translation, ribosomal structure and biogenesis	[K] Transcription	[L] Replication, recombination and repair	[A] RNA processing and modification	[B] Chromatin structure and dynamics	[D] Cell cycle control, cell division, chromosome partitioning	[T] Signal transduction mechanisms	[V] Defense mechanisms	[Y] Nuclear structure	[M] Cell wall/membrane/envelope biogenesis	[N] Cell motility	[U] Intracellular trafficking, secretion, and vesicular transport	[W] Extracellular structures	[X] Mobilome: prophages, transposons	[Z] Cytoskeleton	[O] Posttranslational modification, protein turnover, chaperones	[C] Energy production and conversion	[E] Amino acid transport and metabolism	[F] Nucleotide transport and metabolism	[G] Carbohydrate transport and metabolism	[H] Coenzyme transport and metabolism	[I] Lipid transport and metabolism	[P] Inorganic ion transport and metabolism	[Q] Secondary metabolites biosynthesis, transport and catabolism	[R] General function prediction only	[S] Function unknown
G3G	Mammalian-sourced	Anaeromyces	815.3	0.249		COG	Mammalian-sourced	729.792	165.472	296.566	3.32075	3.77358	101.151	659.736	226.509		345.472	35.5472	36.6981	0.0377358	22.0566	24.2642	835.698	329.83	449.415	214.189	1125.6	301.075	325.66	232.717	112.83	477.623	71.4528
Na	Mammalian-sourced	Anaeromyces	904.6	0.257			Tortoise-sourced	508.256	115.925	208.367	1.76011	3.11051	68.593	476.534	160.644		257.496	25.5067	23.2426	0.00539084	15.2938	13.4663	594.814	227.976	349.059	159.884	809.515	191.582	216.523	184.388	66.2615	352.803	52.9218
O2	Mammalian-sourced	Anaeromyces	970.2	0.248		KOG	Mammalian-sourced	609.491	475.189	346.755	618.075	199.792	355.151	845.585	65.9434	77.434	122.642	17.3585	565.132	12.2075	2.58491	324.642	1180.04	257.566	424.208	158.585	392.585	97.0566	369.358	211.208	141.208	1436.51	558.038
Cap2a	Mammalian-sourced	Capellomyces	691.8	0.244			Tortoise-sourced	472.784	343.741	253.536	427.439	139.256	255.879	585.512	45.8491	56.7763	82.6631	11.7655	417.162	7.74394	2.9407	241.092	837.577	197.509	283.887	134.084	300.084	60.4367	263.48	150.458	108.173	1024.36	416.291
Robustus	Mammalian-sourced	Capellomyces	1281.9	0.251
Churrovis	Mammalian-sourced	Caecomyces	1031	0.262		Figure S5D
Brit4	Mammalian-sourced	Caecomyces	587	0.278		KEGG		Metabolism	Genetic Information Processing	Environmental Information Processing	Cellular Processes	Organismal Systems	Human Diseases
FD27	Mammalian-sourced	Caecomyces	499.5	0.211			Mammalian-sourced	1806.83	2112.4	809.66	652.698	260.151	337.774
Iso3	Mammalian-sourced	Caecomyces	862	0.269			Tortoise-sourced	953.714	1511.14	497	478.286	168.714	248.143
TB33	Mammalian-sourced	Caecomyces	591.8	0.219
TSB2	Mammalian-sourced	Cyllamyces	891.8	0.266			Metabolism		Carbohydrate metabolism	Energy metabolism	Lipid metabolism	Nucleotide metabolism	Amino acid metabolism	Glycan biosynthesis and metabolism	Metabolism of cofactors and vitamins	Metabolism of terpenoids and polyketides	Biosynthesis of other secondary metabolites	Xenobiotics biodegradation and metabolism
WSF2	Mammalian-sourced	Feramyces	533	0.227				Mammalian-sourced	781.623	119.302	177.038	148.528	236.566	138.528	153.302	43.7736	1.18868	6.98113
WSF3	Mammalian-sourced	Feramyces	468.5	0.242				Tortoise-sourced	370.571	53	119.714	89.2857	126.143	96.7143	73	23.8571	0	1.42857
ZO44	Mammalian-sourced	Khoyollomyces	701.7	0.268
Orc37	Mammalian-sourced	Liebetanzomyces	888.8	0.247
Californiae	Mammalian-sourced	Neocallimastix	1222.7	0.264			Genetic Information Processing		Transcription	Translation	Folding, sorting and degradation	Replication and repair	Information processing in viruses
G3	Mammalian-sourced	Neocallimastix	551.4	0.267				Mammalian-sourced	448.623	679.717	761.113	222.755	0.188679
EC30	Mammalian-sourced	Neocallimastix	837.4	0.268				Tortoise-sourced	323.571	495.857	531.714	160	0
Hef5	Mammalian-sourced	Neocallimastix	850.6	0.258
Neolan	Mammalian-sourced	Neocallimastix	695.9	0.259			Environmental Information Processing		Membrane transport	Signal transduction	Signaling molecules and interaction
AB3	Mammalian-sourced	Orpinomyces	907.2	0.273				Mammalian-sourced	206.849	589.396	13.4151
AB6	Mammalian-sourced	Orpinomyces	948.5	0.272				Tortoise-sourced	68.8571	424	4.14286
ABC24	Mammalian-sourced	Orpinomyces	870.5	0.265
D3A	Mammalian-sourced	Orpinomyces	754.5	0.262			Cellular Processes		Transport and catabolism	Cell motility	Cell growth and death	Cellular community - eukaryotes	Cellular community - prokaryotes	Aging
D3B	Mammalian-sourced	Orpinomyces	799.5	0.27				Mammalian-sourced	449.717	27.0189	142.717	32.566	0.679245	23.9623
D4C	Mammalian-sourced	Orpinomyces	832.9	0.27				Tortoise-sourced	339.857	20.5714	95	22.8571	0	7.28571
BB3	Mammalian-sourced	Paucimyces	785.6	0.265
AS31	Mammalian-sourced	Pecoramyces	418.4	0.201
AS32	Mammalian-sourced	Pecoramyces	852.6	0.277
C1A	Mammalian-sourced	Pecoramyces	729.9	0.295
FS3C	Mammalian-sourced	Pecoramyces	608.9	0.237
FX4B	Mammalian-sourced	Pecoramyces	674.3	0.237
Orc30	Mammalian-sourced	Pecoramyces	952.5	0.258
S4B	Mammalian-sourced	Pecoramyces	683.8	0.248
YC3	Mammalian-sourced	Pecoramyces	727.2	0.241
DonB11	Mammalian-sourced	Piromyces	1167.8	0.256
Finnis	Mammalian-sourced	Piromyces	1304.2	0.267
Ors32	Mammalian-sourced	Piromyces	1041.5	0.265
Axs23	Mammalian-sourced	Piromyces	729.2	0.273
A1	Mammalian-sourced	Piromyces	776	0.272
B4	Mammalian-sourced	Piromyces	741.2	0.294
B5	Mammalian-sourced	Piromyces	592.2	0.238
PirE2	Mammalian-sourced	Piromyces	796.3	0.269
EO1	Tortoise-sourced	Eutestudomyces	478.411	0.196919
BO1	Tortoise-sourced	Eutestudomyces	590.419	0.193652
GO1	Tortoise-sourced	Eutestudomyces	834.74	0.286035
NOS1	Tortoise-sourced	Eutestudomyces	884.699	0.262163
T130A	Tortoise-sourced	Eutestudomyces	503.572	0.234251
B1.1	Tortoise-sourced	Astrotestudomyces	575.821	0.181952
B1.2	Tortoise-sourced	Astrotestudomyces	590.419	0.193652

## Sheet: Figure S6
Figure S6A						Figure S6B						Figure S6C
	GroupA	GroupB	GroupC	GroupD			GroupA	GroupB	GroupC	GroupD			Cluster D
Metabolism	132	100	41	16027		Carbohydrate metabolism	10	10	4	5053		GH6	594
Genetic Information Processing	202	304	140	8552		Metabolism of cofactors and vitamins	0	1	0	1039		GH3	494
Environmental Information Processing	33	130	48	2371		Lipid metabolism	8	17	8	890		GH43	286
Cellular Processes	58	63	17	803		Amino acid metabolism	13	6	4	890		GH5	221
Organismal Systems	9	65	12	795		Glycan biosynthesis and metabolism	3	9	0	795		GH18	180
Human Diseases	7	19	12	801		Nucleotide metabolism	1	4	11	605		GH95	84
Poorly characterized	0	16	21	819		Metabolism of terpenoids and polyketides	0	5	0	392		PL1	83
						Energy metabolism	17	3	0	259		GH2	73
						Metabolism of other amino acids	0	8	0	138		GH9	64
						Xenobiotics biodegradation and metabolism	0	0	0	68		GH13	64
						Biosynthesis of other secondary metabolites	0	0	0	53		GH32	64
												GH31	55
												GH1	36
												GH78	27
												Non-CAZy	2728

## Sheet: Figure S7
Figure S7
	AB3	B1.1	T130A.3
Cellobiose	5.64167	1.45667	5.99167
Cellulose	7.66667	2.30417	5.74667
Glucose	8.28333	5.30833	2.11667
Switchgrass	4.62667	1.62333	2.46167
Xylan	6.6	0.42	-0.333333

## Sheet: Figure S8
Figure S8A				Figure S8B				Figure S8C
Group	Value	GH		Group	Value	CE		Group	Value	PL
Anaeromycetaceae	6	GH1		Anaeromycetaceae	15	CE1		Anaeromycetaceae	5	PL1
Anaeromycetaceae	10	GH1		Anaeromycetaceae	13	CE1		Anaeromycetaceae	5	PL1
Anaeromycetaceae	3	GH1		Anaeromycetaceae	15	CE1		Anaeromycetaceae	4	PL1
Anaeromycetaceae	3	GH1		Anaeromycetaceae	17	CE1		Anaeromycetaceae	5	PL1
Anaeromycetaceae	5	GH1		Anaeromycetaceae	26	CE1		Anaeromycetaceae	7	PL1
Anaeromycetaceae	4	GH1		Anaeromycetaceae	19	CE1		Anaeromycetaceae	2	PL1
Anaeromycetaceae	9	GH1		Anaeromycetaceae	18	CE1		Anaeromycetaceae	5	PL1
Anaeromycetaceae	8	GH1		Anaeromycetaceae	29	CE1		Anaeromycetaceae	10	PL1
Anaeromycetaceae	11	GH1		Anaeromycetaceae	39	CE1		Anaeromycetaceae	6	PL1
Tortoise-sourced	3	GH1		Tortoise-sourced	2	CE1		Tortoise-sourced	3	PL1
Tortoise-sourced	6	GH1		Tortoise-sourced	2	CE1		Tortoise-sourced	3	PL1
Tortoise-sourced	3	GH1		Tortoise-sourced	3	CE1		Tortoise-sourced	2	PL1
Tortoise-sourced	4	GH1		Tortoise-sourced	4	CE1		Tortoise-sourced	3	PL1
Tortoise-sourced	5	GH1		Tortoise-sourced	2	CE1		Tortoise-sourced	3	PL1
Tortoise-sourced	5	GH1		Tortoise-sourced	2	CE1		Tortoise-sourced	8	PL1
Tortoise-sourced	4	GH1		Tortoise-sourced	1	CE1		Tortoise-sourced	7	PL1
Anaeromycetaceae	10	GH10		Anaeromycetaceae	3	CE12		Anaeromycetaceae	1	PL3
Anaeromycetaceae	10	GH10		Anaeromycetaceae	2	CE12		Anaeromycetaceae	1	PL3
Anaeromycetaceae	9	GH10		Anaeromycetaceae	3	CE12		Anaeromycetaceae	1	PL3
Anaeromycetaceae	12	GH10		Anaeromycetaceae	2	CE12		Anaeromycetaceae	1	PL3
Anaeromycetaceae	21	GH10		Anaeromycetaceae	3	CE12		Anaeromycetaceae	2	PL3
Anaeromycetaceae	10	GH10		Anaeromycetaceae	2	CE12		Anaeromycetaceae	1	PL3
Anaeromycetaceae	9	GH10		Anaeromycetaceae	3	CE12		Anaeromycetaceae	4	PL3
Anaeromycetaceae	14	GH10		Anaeromycetaceae	5	CE12		Anaeromycetaceae	2	PL3
Anaeromycetaceae	14	GH10		Anaeromycetaceae	10	CE12		Anaeromycetaceae	2	PL3
Tortoise-sourced	4	GH10		Tortoise-sourced	2	CE12		Tortoise-sourced	5	PL3
Tortoise-sourced	4	GH10		Tortoise-sourced	1	CE12		Tortoise-sourced	6	PL3
Tortoise-sourced	2	GH10		Tortoise-sourced	1	CE12		Tortoise-sourced	3	PL3
Tortoise-sourced	5	GH10		Tortoise-sourced	2	CE12		Tortoise-sourced	5	PL3
Tortoise-sourced	4	GH10		Tortoise-sourced	0	CE12		Tortoise-sourced	4	PL3
Tortoise-sourced	13	GH10		Tortoise-sourced	0	CE12		Tortoise-sourced	4	PL3
Tortoise-sourced	8	GH10		Tortoise-sourced	0	CE12		Tortoise-sourced	2	PL3
Anaeromycetaceae	32	GH11		Anaeromycetaceae	2	CE15		Anaeromycetaceae	3	PL4
Anaeromycetaceae	21	GH11		Anaeromycetaceae	1	CE15		Anaeromycetaceae	3	PL4
Anaeromycetaceae	23	GH11		Anaeromycetaceae	2	CE15		Anaeromycetaceae	3	PL4
Anaeromycetaceae	13	GH11		Anaeromycetaceae	1	CE15		Anaeromycetaceae	3	PL4
Anaeromycetaceae	18	GH11		Anaeromycetaceae	2	CE15		Anaeromycetaceae	6	PL4
Anaeromycetaceae	13	GH11		Anaeromycetaceae	2	CE15		Anaeromycetaceae	3	PL4
Anaeromycetaceae	17	GH11		Anaeromycetaceae	2	CE15		Anaeromycetaceae	1	PL4
Anaeromycetaceae	14	GH11		Anaeromycetaceae	2	CE15		Anaeromycetaceae	6	PL4
Anaeromycetaceae	28	GH11		Anaeromycetaceae	4	CE15		Anaeromycetaceae	9	PL4
Tortoise-sourced	0	GH11		Tortoise-sourced	1	CE15		Tortoise-sourced	3	PL4
Tortoise-sourced	0	GH11		Tortoise-sourced	1	CE15		Tortoise-sourced	4	PL4
Tortoise-sourced	0	GH11		Tortoise-sourced	1	CE15		Tortoise-sourced	3	PL4
Tortoise-sourced	0	GH11		Tortoise-sourced	1	CE15		Tortoise-sourced	5	PL4
Tortoise-sourced	0	GH11		Tortoise-sourced	1	CE15		Tortoise-sourced	3	PL4
Tortoise-sourced	1	GH11		Tortoise-sourced	1	CE15		Tortoise-sourced	3	PL4
Tortoise-sourced	1	GH11		Tortoise-sourced	1	CE15		Tortoise-sourced	2	PL4
Anaeromycetaceae	11	GH13		Anaeromycetaceae	9	CE2		Neocallimastigaceae 2	11	PL1
Anaeromycetaceae	13	GH13		Anaeromycetaceae	5	CE2		Neocallimastigaceae 2	11	PL1
Anaeromycetaceae	12	GH13		Anaeromycetaceae	2	CE2		Neocallimastigaceae 2	9	PL1
Anaeromycetaceae	9	GH13		Anaeromycetaceae	4	CE2		Neocallimastigaceae 2	6	PL1
Anaeromycetaceae	18	GH13		Anaeromycetaceae	3	CE2		Neocallimastigaceae 2	10	PL1
Anaeromycetaceae	20	GH13		Anaeromycetaceae	2	CE2		Neocallimastigaceae 2	10	PL1
Anaeromycetaceae	21	GH13		Anaeromycetaceae	2	CE2		Neocallimastigaceae 2	15	PL1
Anaeromycetaceae	22	GH13		Anaeromycetaceae	4	CE2		Neocallimastigaceae 2	11	PL1
Anaeromycetaceae	16	GH13		Anaeromycetaceae	8	CE2		Neocallimastigaceae 2	7	PL3
Tortoise-sourced	4	GH13		Tortoise-sourced	0	CE2		Neocallimastigaceae 2	4	PL3
Tortoise-sourced	7	GH13		Tortoise-sourced	0	CE2		Neocallimastigaceae 2	8	PL3
Tortoise-sourced	4	GH13		Tortoise-sourced	0	CE2		Neocallimastigaceae 2	1	PL3
Tortoise-sourced	4	GH13		Tortoise-sourced	0	CE2		Neocallimastigaceae 2	8	PL3
Tortoise-sourced	5	GH13		Tortoise-sourced	0	CE2		Neocallimastigaceae 2	6	PL3
Tortoise-sourced	5	GH13		Tortoise-sourced	0	CE2		Neocallimastigaceae 2	13	PL3
Tortoise-sourced	8	GH13		Tortoise-sourced	0	CE2		Neocallimastigaceae 2	9	PL3
Anaeromycetaceae	9	GH16		Anaeromycetaceae	2	CE3		Neocallimastigaceae 2	3	PL4
Anaeromycetaceae	7	GH16		Anaeromycetaceae	5	CE3		Neocallimastigaceae 2	2	PL4
Anaeromycetaceae	7	GH16		Anaeromycetaceae	3	CE3		Neocallimastigaceae 2	4	PL4
Anaeromycetaceae	8	GH16		Anaeromycetaceae	2	CE3		Neocallimastigaceae 2	1	PL4
Anaeromycetaceae	14	GH16		Anaeromycetaceae	6	CE3		Neocallimastigaceae 2	1	PL4
Anaeromycetaceae	5	GH16		Anaeromycetaceae	5	CE3		Neocallimastigaceae 2	4	PL4
Anaeromycetaceae	14	GH16		Anaeromycetaceae	5	CE3		Neocallimastigaceae 2	5	PL4
Anaeromycetaceae	14	GH16		Anaeromycetaceae	7	CE3		Neocallimastigaceae 2	3	PL4
Anaeromycetaceae	14	GH16		Anaeromycetaceae	8	CE3		Caecomycetaceae	1	PL1
Tortoise-sourced	2	GH16		Tortoise-sourced	0	CE3		Caecomycetaceae	4	PL1
Tortoise-sourced	3	GH16		Tortoise-sourced	0	CE3		Caecomycetaceae	3	PL1
Tortoise-sourced	1	GH16		Tortoise-sourced	0	CE3		Caecomycetaceae	3	PL1
Tortoise-sourced	3	GH16		Tortoise-sourced	0	CE3		Caecomycetaceae	5	PL1
Tortoise-sourced	4	GH16		Tortoise-sourced	0	CE3		Caecomycetaceae	2	PL1
Tortoise-sourced	7	GH16		Tortoise-sourced	0	CE3		Caecomycetaceae	2	PL3
Tortoise-sourced	6	GH16		Tortoise-sourced	0	CE3		Caecomycetaceae	2	PL3
Anaeromycetaceae	8	GH18		Anaeromycetaceae	13	CE4		Caecomycetaceae	2	PL3
Anaeromycetaceae	4	GH18		Anaeromycetaceae	8	CE4		Caecomycetaceae	4	PL3
Anaeromycetaceae	1	GH18		Anaeromycetaceae	9	CE4		Caecomycetaceae	3	PL3
Anaeromycetaceae	1	GH18		Anaeromycetaceae	5	CE4		Caecomycetaceae	1	PL3
Anaeromycetaceae	4	GH18		Anaeromycetaceae	6	CE4		Caecomycetaceae	2	PL4
Anaeromycetaceae	2	GH18		Anaeromycetaceae	8	CE4		Caecomycetaceae	2	PL4
Anaeromycetaceae	2	GH18		Anaeromycetaceae	7	CE4		Caecomycetaceae	2	PL4
Anaeromycetaceae	4	GH18		Anaeromycetaceae	10	CE4		Caecomycetaceae	4	PL4
Anaeromycetaceae	5	GH18		Anaeromycetaceae	5	CE4		Caecomycetaceae	2	PL4
Tortoise-sourced	2	GH18		Tortoise-sourced	5	CE4		Caecomycetaceae	2	PL4
Tortoise-sourced	4	GH18		Tortoise-sourced	3	CE4		Neocallimastigaceae 1	12	PL1
Tortoise-sourced	2	GH18		Tortoise-sourced	3	CE4		Neocallimastigaceae 1	15	PL1
Tortoise-sourced	6	GH18		Tortoise-sourced	4	CE4		Neocallimastigaceae 1	20	PL1
Tortoise-sourced	2	GH18		Tortoise-sourced	4	CE4		Neocallimastigaceae 1	11	PL1
Tortoise-sourced	6	GH18		Tortoise-sourced	1	CE4		Neocallimastigaceae 1	21	PL1
Tortoise-sourced	6	GH18		Tortoise-sourced	2	CE4		Neocallimastigaceae 1	19	PL1
Anaeromycetaceae	1	GH2		Anaeromycetaceae	10	CE6		Neocallimastigaceae 1	8	PL1
Anaeromycetaceae	1	GH2		Anaeromycetaceae	11	CE6		Neocallimastigaceae 1	12	PL1
Anaeromycetaceae	2	GH2		Anaeromycetaceae	7	CE6		Neocallimastigaceae 1	7	PL3
Anaeromycetaceae	2	GH2		Anaeromycetaceae	7	CE6		Neocallimastigaceae 1	10	PL3
Anaeromycetaceae	6	GH2		Anaeromycetaceae	9	CE6		Neocallimastigaceae 1	12	PL3
Anaeromycetaceae	4	GH2		Anaeromycetaceae	12	CE6		Neocallimastigaceae 1	8	PL3
Anaeromycetaceae	5	GH2		Anaeromycetaceae	8	CE6		Neocallimastigaceae 1	11	PL3
Anaeromycetaceae	4	GH2		Anaeromycetaceae	10	CE6		Neocallimastigaceae 1	10	PL3
Anaeromycetaceae	3	GH2		Anaeromycetaceae	5	CE6		Neocallimastigaceae 1	15	PL3
Tortoise-sourced	0	GH2		Tortoise-sourced	0	CE6		Neocallimastigaceae 1	18	PL3
Tortoise-sourced	0	GH2		Tortoise-sourced	0	CE6		Neocallimastigaceae 1	4	PL4
Tortoise-sourced	0	GH2		Tortoise-sourced	0	CE6		Neocallimastigaceae 1	3	PL4
Tortoise-sourced	0	GH2		Tortoise-sourced	0	CE6		Neocallimastigaceae 1	7	PL4
Tortoise-sourced	0	GH2		Tortoise-sourced	0	CE6		Neocallimastigaceae 1	7	PL4
Tortoise-sourced	0	GH2		Tortoise-sourced	0	CE6		Neocallimastigaceae 1	6	PL4
Tortoise-sourced	0	GH2		Tortoise-sourced	0	CE6		Neocallimastigaceae 1	6	PL4
Anaeromycetaceae	2	GH26		Anaeromycetaceae	3	CE8		Neocallimastigaceae 1	4	PL4
Anaeromycetaceae	0	GH26		Anaeromycetaceae	5	CE8		Neocallimastigaceae 1	4	PL4
Anaeromycetaceae	2	GH26		Anaeromycetaceae	2	CE8
Anaeromycetaceae	4	GH26		Anaeromycetaceae	2	CE8
Anaeromycetaceae	4	GH26		Anaeromycetaceae	2	CE8
Anaeromycetaceae	4	GH26		Anaeromycetaceae	1	CE8
Anaeromycetaceae	4	GH26		Anaeromycetaceae	0	CE8
Anaeromycetaceae	3	GH26		Anaeromycetaceae	1	CE8
Anaeromycetaceae	7	GH26		Anaeromycetaceae	3	CE8
Tortoise-sourced	7	GH26		Tortoise-sourced	0	CE8
Tortoise-sourced	7	GH26		Tortoise-sourced	0	CE8
Tortoise-sourced	4	GH26		Tortoise-sourced	0	CE8
Tortoise-sourced	8	GH26		Tortoise-sourced	1	CE8
Tortoise-sourced	4	GH26		Tortoise-sourced	0	CE8
Tortoise-sourced	3	GH26		Tortoise-sourced	0	CE8
Tortoise-sourced	3	GH26		Tortoise-sourced	1	CE8
Anaeromycetaceae	12	GH3		Neocallimastigaceae 2	14	CE1
Anaeromycetaceae	11	GH3		Neocallimastigaceae 2	17	CE1
Anaeromycetaceae	13	GH3		Neocallimastigaceae 2	13	CE1
Anaeromycetaceae	14	GH3		Neocallimastigaceae 2	6	CE1
Anaeromycetaceae	19	GH3		Neocallimastigaceae 2	7	CE1
Anaeromycetaceae	13	GH3		Neocallimastigaceae 2	3	CE1
Anaeromycetaceae	13	GH3		Neocallimastigaceae 2	26	CE1
Anaeromycetaceae	17	GH3		Neocallimastigaceae 2	10	CE1
Anaeromycetaceae	17	GH3		Neocallimastigaceae 2	4	CE12
Tortoise-sourced	4	GH3		Neocallimastigaceae 2	6	CE12
Tortoise-sourced	3	GH3		Neocallimastigaceae 2	1	CE12
Tortoise-sourced	5	GH3		Neocallimastigaceae 2	3	CE12
Tortoise-sourced	4	GH3		Neocallimastigaceae 2	3	CE12
Tortoise-sourced	5	GH3		Neocallimastigaceae 2	2	CE12
Tortoise-sourced	7	GH3		Neocallimastigaceae 2	4	CE12
Tortoise-sourced	10	GH3		Neocallimastigaceae 2	5	CE12
Anaeromycetaceae	2	GH30		Neocallimastigaceae 2	4	CE15
Anaeromycetaceae	1	GH30		Neocallimastigaceae 2	4	CE15
Anaeromycetaceae	2	GH30		Neocallimastigaceae 2	3	CE15
Anaeromycetaceae	3	GH30		Neocallimastigaceae 2	2	CE15
Anaeromycetaceae	6	GH30		Neocallimastigaceae 2	1	CE15
Anaeromycetaceae	3	GH30		Neocallimastigaceae 2	1	CE15
Anaeromycetaceae	2	GH30		Neocallimastigaceae 2	3	CE15
Anaeromycetaceae	3	GH30		Neocallimastigaceae 2	2	CE15
Anaeromycetaceae	2	GH30		Neocallimastigaceae 2	3	CE2
Tortoise-sourced	0	GH30		Neocallimastigaceae 2	2	CE2
Tortoise-sourced	0	GH30		Neocallimastigaceae 2	2	CE2
Tortoise-sourced	0	GH30		Neocallimastigaceae 2	0	CE2
Tortoise-sourced	0	GH30		Neocallimastigaceae 2	3	CE2
Tortoise-sourced	0	GH30		Neocallimastigaceae 2	4	CE2
Tortoise-sourced	0	GH30		Neocallimastigaceae 2	9	CE2
Tortoise-sourced	0	GH30		Neocallimastigaceae 2	6	CE2
Anaeromycetaceae	6	GH31		Neocallimastigaceae 2	10	CE4
Anaeromycetaceae	6	GH31		Neocallimastigaceae 2	14	CE4
Anaeromycetaceae	8	GH31		Neocallimastigaceae 2	8	CE4
Anaeromycetaceae	7	GH31		Neocallimastigaceae 2	12	CE4
Anaeromycetaceae	11	GH31		Neocallimastigaceae 2	18	CE4
Anaeromycetaceae	7	GH31		Neocallimastigaceae 2	10	CE4
Anaeromycetaceae	11	GH31		Neocallimastigaceae 2	18	CE4
Anaeromycetaceae	12	GH31		Neocallimastigaceae 2	16	CE4
Anaeromycetaceae	5	GH31		Neocallimastigaceae 2	10	CE6
Tortoise-sourced	3	GH31		Neocallimastigaceae 2	14	CE6
Tortoise-sourced	4	GH31		Neocallimastigaceae 2	8	CE6
Tortoise-sourced	4	GH31		Neocallimastigaceae 2	7	CE6
Tortoise-sourced	3	GH31		Neocallimastigaceae 2	8	CE6
Tortoise-sourced	3	GH31		Neocallimastigaceae 2	9	CE6
Tortoise-sourced	3	GH31		Neocallimastigaceae 2	8	CE6
Tortoise-sourced	4	GH31		Neocallimastigaceae 2	10	CE6
Anaeromycetaceae	1	GH38		Caecomycetaceae	10	CE1
Anaeromycetaceae	1	GH38		Caecomycetaceae	21	CE1
Anaeromycetaceae	2	GH38		Caecomycetaceae	17	CE1
Anaeromycetaceae	2	GH38		Caecomycetaceae	25	CE1
Anaeromycetaceae	4	GH38		Caecomycetaceae	22	CE1
Anaeromycetaceae	0	GH38		Caecomycetaceae	7	CE1
Anaeromycetaceae	3	GH38		Caecomycetaceae	3	CE15
Anaeromycetaceae	4	GH38		Caecomycetaceae	3	CE15
Anaeromycetaceae	1	GH38		Caecomycetaceae	4	CE15
Tortoise-sourced	2	GH38		Caecomycetaceae	3	CE15
Tortoise-sourced	1	GH38		Caecomycetaceae	4	CE15
Tortoise-sourced	1	GH38		Caecomycetaceae	2	CE15
Tortoise-sourced	1	GH38		Caecomycetaceae	5	CE2
Tortoise-sourced	1	GH38		Caecomycetaceae	13	CE2
Tortoise-sourced	1	GH38		Caecomycetaceae	6	CE2
Tortoise-sourced	2	GH38		Caecomycetaceae	14	CE2
Anaeromycetaceae	3	GH39		Caecomycetaceae	13	CE2
Anaeromycetaceae	4	GH39		Caecomycetaceae	4	CE2
Anaeromycetaceae	2	GH39		Caecomycetaceae	3	CE3
Anaeromycetaceae	3	GH39		Caecomycetaceae	6	CE3
Anaeromycetaceae	2	GH39		Caecomycetaceae	6	CE3
Anaeromycetaceae	1	GH39		Caecomycetaceae	11	CE3
Anaeromycetaceae	2	GH39		Caecomycetaceae	10	CE3
Anaeromycetaceae	3	GH39		Caecomycetaceae	7	CE3
Anaeromycetaceae	1	GH39		Caecomycetaceae	6	CE4
Tortoise-sourced	0	GH39		Caecomycetaceae	11	CE4
Tortoise-sourced	0	GH39		Caecomycetaceae	10	CE4
Tortoise-sourced	0	GH39		Caecomycetaceae	10	CE4
Tortoise-sourced	0	GH39		Caecomycetaceae	12	CE4
Tortoise-sourced	0	GH39		Caecomycetaceae	4	CE4
Tortoise-sourced	0	GH39		Caecomycetaceae	5	CE6
Tortoise-sourced	0	GH39		Caecomycetaceae	8	CE6
Anaeromycetaceae	16	GH43		Caecomycetaceae	8	CE6
Anaeromycetaceae	22	GH43		Caecomycetaceae	12	CE6
Anaeromycetaceae	19	GH43		Caecomycetaceae	9	CE6
Anaeromycetaceae	14	GH43		Caecomycetaceae	4	CE6
Anaeromycetaceae	32	GH43		Neocallimastigaceae 1	11	CE1
Anaeromycetaceae	26	GH43		Neocallimastigaceae 1	11	CE1
Anaeromycetaceae	30	GH43		Neocallimastigaceae 1	12	CE1
Anaeromycetaceae	33	GH43		Neocallimastigaceae 1	23	CE1
Anaeromycetaceae	25	GH43		Neocallimastigaceae 1	21	CE1
Tortoise-sourced	1	GH43		Neocallimastigaceae 1	26	CE1
Tortoise-sourced	1	GH43		Neocallimastigaceae 1	16	CE1
Tortoise-sourced	1	GH43		Neocallimastigaceae 1	11	CE1
Tortoise-sourced	2	GH43		Neocallimastigaceae 1	3	CE12
Tortoise-sourced	0	GH43		Neocallimastigaceae 1	4	CE12
Tortoise-sourced	2	GH43		Neocallimastigaceae 1	2	CE12
Tortoise-sourced	2	GH43		Neocallimastigaceae 1	7	CE12
Anaeromycetaceae	11	GH45		Neocallimastigaceae 1	5	CE12
Anaeromycetaceae	9	GH45		Neocallimastigaceae 1	4	CE12
Anaeromycetaceae	9	GH45		Neocallimastigaceae 1	4	CE12
Anaeromycetaceae	9	GH45		Neocallimastigaceae 1	4	CE12
Anaeromycetaceae	17	GH45		Neocallimastigaceae 1	3	CE15
Anaeromycetaceae	12	GH45		Neocallimastigaceae 1	2	CE15
Anaeromycetaceae	14	GH45		Neocallimastigaceae 1	5	CE15
Anaeromycetaceae	18	GH45		Neocallimastigaceae 1	13	CE15
Anaeromycetaceae	16	GH45		Neocallimastigaceae 1	6	CE15
Tortoise-sourced	7	GH45		Neocallimastigaceae 1	5	CE15
Tortoise-sourced	6	GH45		Neocallimastigaceae 1	2	CE15
Tortoise-sourced	6	GH45		Neocallimastigaceae 1	1	CE15
Tortoise-sourced	5	GH45		Neocallimastigaceae 1	5	CE2
Tortoise-sourced	5	GH45		Neocallimastigaceae 1	4	CE2
Tortoise-sourced	3	GH45		Neocallimastigaceae 1	12	CE2
Tortoise-sourced	3	GH45		Neocallimastigaceae 1	8	CE2
Anaeromycetaceae	5	GH47		Neocallimastigaceae 1	5	CE2
Anaeromycetaceae	5	GH47		Neocallimastigaceae 1	5	CE2
Anaeromycetaceae	4	GH47		Neocallimastigaceae 1	5	CE2
Anaeromycetaceae	3	GH47		Neocallimastigaceae 1	4	CE2
Anaeromycetaceae	7	GH47		Neocallimastigaceae 1	1	CE3
Anaeromycetaceae	3	GH47		Neocallimastigaceae 1	0	CE3
Anaeromycetaceae	6	GH47		Neocallimastigaceae 1	5	CE3
Anaeromycetaceae	4	GH47		Neocallimastigaceae 1	11	CE3
Anaeromycetaceae	3	GH47		Neocallimastigaceae 1	3	CE3
Tortoise-sourced	2	GH47		Neocallimastigaceae 1	4	CE3
Tortoise-sourced	1	GH47		Neocallimastigaceae 1	3	CE3
Tortoise-sourced	2	GH47		Neocallimastigaceae 1	1	CE3
Tortoise-sourced	2	GH47		Neocallimastigaceae 1	17	CE4
Tortoise-sourced	2	GH47		Neocallimastigaceae 1	12	CE4
Tortoise-sourced	3	GH47		Neocallimastigaceae 1	32	CE4
Tortoise-sourced	3	GH47		Neocallimastigaceae 1	12	CE4
Anaeromycetaceae	6	GH48		Neocallimastigaceae 1	21	CE4
Anaeromycetaceae	6	GH48		Neocallimastigaceae 1	23	CE4
Anaeromycetaceae	3	GH48		Neocallimastigaceae 1	15	CE4
Anaeromycetaceae	3	GH48		Neocallimastigaceae 1	14	CE4
Anaeromycetaceae	4	GH48		Neocallimastigaceae 1	12	CE6
Anaeromycetaceae	4	GH48		Neocallimastigaceae 1	5	CE6
Anaeromycetaceae	5	GH48		Neocallimastigaceae 1	14	CE6
Anaeromycetaceae	5	GH48		Neocallimastigaceae 1	20	CE6
Anaeromycetaceae	8	GH48		Neocallimastigaceae 1	15	CE6
Tortoise-sourced	1	GH48		Neocallimastigaceae 1	16	CE6
Tortoise-sourced	1	GH48		Neocallimastigaceae 1	11	CE6
Tortoise-sourced	2	GH48		Neocallimastigaceae 1	10	CE6
Tortoise-sourced	5	GH48		Neocallimastigaceae 1	1	CE8
Tortoise-sourced	1	GH48		Neocallimastigaceae 1	3	CE8
Tortoise-sourced	3	GH48		Neocallimastigaceae 1	4	CE8
Tortoise-sourced	3	GH48		Neocallimastigaceae 1	3	CE8
Anaeromycetaceae	21	GH5		Neocallimastigaceae 1	6	CE8
Anaeromycetaceae	14	GH5		Neocallimastigaceae 1	6	CE8
Anaeromycetaceae	16	GH5		Neocallimastigaceae 1	1	CE8
Anaeromycetaceae	16	GH5		Neocallimastigaceae 1	1	CE8
Anaeromycetaceae	21	GH5
Anaeromycetaceae	15	GH5
Anaeromycetaceae	18	GH5
Anaeromycetaceae	24	GH5
Anaeromycetaceae	29	GH5
Tortoise-sourced	16	GH5
Tortoise-sourced	15	GH5
Tortoise-sourced	13	GH5
Tortoise-sourced	15	GH5
Tortoise-sourced	17	GH5
Tortoise-sourced	12	GH5
Tortoise-sourced	13	GH5
Anaeromycetaceae	1	GH53
Anaeromycetaceae	1	GH53
Anaeromycetaceae	2	GH53
Anaeromycetaceae	2	GH53
Anaeromycetaceae	2	GH53
Anaeromycetaceae	3	GH53
Anaeromycetaceae	2	GH53
Anaeromycetaceae	3	GH53
Anaeromycetaceae	2	GH53
Tortoise-sourced	1	GH53
Tortoise-sourced	1	GH53
Tortoise-sourced	1	GH53
Tortoise-sourced	1	GH53
Tortoise-sourced	1	GH53
Tortoise-sourced	1	GH53
Tortoise-sourced	1	GH53
Anaeromycetaceae	11	GH6
Anaeromycetaceae	13	GH6
Anaeromycetaceae	12	GH6
Anaeromycetaceae	11	GH6
Anaeromycetaceae	17	GH6
Anaeromycetaceae	15	GH6
Anaeromycetaceae	20	GH6
Anaeromycetaceae	20	GH6
Anaeromycetaceae	30	GH6
Tortoise-sourced	3	GH6
Tortoise-sourced	5	GH6
Tortoise-sourced	2	GH6
Tortoise-sourced	4	GH6
Tortoise-sourced	1	GH6
Tortoise-sourced	7	GH6
Tortoise-sourced	7	GH6
Anaeromycetaceae	1	GH74
Anaeromycetaceae	1	GH74
Anaeromycetaceae	1	GH74
Anaeromycetaceae	1	GH74
Anaeromycetaceae	2	GH74
Anaeromycetaceae	3	GH74
Anaeromycetaceae	2	GH74
Anaeromycetaceae	2	GH74
Anaeromycetaceae	2	GH74
Tortoise-sourced	0	GH74
Tortoise-sourced	0	GH74
Tortoise-sourced	0	GH74
Tortoise-sourced	2	GH74
Tortoise-sourced	0	GH74
Tortoise-sourced	3	GH74
Tortoise-sourced	2	GH74
Anaeromycetaceae	10	GH9
Anaeromycetaceae	13	GH9
Anaeromycetaceae	10	GH9
Anaeromycetaceae	10	GH9
Anaeromycetaceae	20	GH9
Anaeromycetaceae	17	GH9
Anaeromycetaceae	16	GH9
Anaeromycetaceae	22	GH9
Anaeromycetaceae	19	GH9
Tortoise-sourced	4	GH9
Tortoise-sourced	5	GH9
Tortoise-sourced	5	GH9
Tortoise-sourced	6	GH9
Tortoise-sourced	5	GH9
Tortoise-sourced	7	GH9
Tortoise-sourced	5	GH9
Anaeromycetaceae	2	GH95
Anaeromycetaceae	3	GH95
Anaeromycetaceae	3	GH95
Anaeromycetaceae	1	GH95
Anaeromycetaceae	4	GH95
Anaeromycetaceae	2	GH95
Anaeromycetaceae	2	GH95
Anaeromycetaceae	4	GH95
Anaeromycetaceae	1	GH95
Tortoise-sourced	0	GH95
Tortoise-sourced	0	GH95
Tortoise-sourced	0	GH95
Tortoise-sourced	0	GH95
Tortoise-sourced	0	GH95
Tortoise-sourced	0	GH95
Tortoise-sourced	0	GH95
Neocallimastigaceae 2	6	GH1
Neocallimastigaceae 2	6	GH1
Neocallimastigaceae 2	9	GH1
Neocallimastigaceae 2	4	GH1
Neocallimastigaceae 2	7	GH1
Neocallimastigaceae 2	9	GH1
Neocallimastigaceae 2	5	GH1
Neocallimastigaceae 2	6	GH1
Neocallimastigaceae 2	21	GH10
Neocallimastigaceae 2	19	GH10
Neocallimastigaceae 2	16	GH10
Neocallimastigaceae 2	4	GH10
Neocallimastigaceae 2	19	GH10
Neocallimastigaceae 2	10	GH10
Neocallimastigaceae 2	29	GH10
Neocallimastigaceae 2	12	GH10
Neocallimastigaceae 2	22	GH11
Neocallimastigaceae 2	21	GH11
Neocallimastigaceae 2	19	GH11
Neocallimastigaceae 2	7	GH11
Neocallimastigaceae 2	27	GH11
Neocallimastigaceae 2	15	GH11
Neocallimastigaceae 2	36	GH11
Neocallimastigaceae 2	41	GH11
Neocallimastigaceae 2	3	GH114
Neocallimastigaceae 2	2	GH114
Neocallimastigaceae 2	2	GH114
Neocallimastigaceae 2	1	GH114
Neocallimastigaceae 2	2	GH114
Neocallimastigaceae 2	3	GH114
Neocallimastigaceae 2	6	GH114
Neocallimastigaceae 2	3	GH114
Neocallimastigaceae 2	14	GH13
Neocallimastigaceae 2	11	GH13
Neocallimastigaceae 2	10	GH13
Neocallimastigaceae 2	21	GH13
Neocallimastigaceae 2	9	GH13
Neocallimastigaceae 2	15	GH13
Neocallimastigaceae 2	28	GH13
Neocallimastigaceae 2	18	GH13
Neocallimastigaceae 2	6	GH16
Neocallimastigaceae 2	8	GH16
Neocallimastigaceae 2	8	GH16
Neocallimastigaceae 2	6	GH16
Neocallimastigaceae 2	9	GH16
Neocallimastigaceae 2	10	GH16
Neocallimastigaceae 2	15	GH16
Neocallimastigaceae 2	15	GH16
Neocallimastigaceae 2	4	GH18
Neocallimastigaceae 2	2	GH18
Neocallimastigaceae 2	2	GH18
Neocallimastigaceae 2	1	GH18
Neocallimastigaceae 2	6	GH18
Neocallimastigaceae 2	5	GH18
Neocallimastigaceae 2	12	GH18
Neocallimastigaceae 2	11	GH18
Neocallimastigaceae 2	2	GH26
Neocallimastigaceae 2	2	GH26
Neocallimastigaceae 2	1	GH26
Neocallimastigaceae 2	2	GH26
Neocallimastigaceae 2	5	GH26
Neocallimastigaceae 2	5	GH26
Neocallimastigaceae 2	7	GH26
Neocallimastigaceae 2	3	GH26
Neocallimastigaceae 2	17	GH3
Neocallimastigaceae 2	12	GH3
Neocallimastigaceae 2	15	GH3
Neocallimastigaceae 2	14	GH3
Neocallimastigaceae 2	24	GH3
Neocallimastigaceae 2	21	GH3
Neocallimastigaceae 2	27	GH3
Neocallimastigaceae 2	22	GH3
Neocallimastigaceae 2	7	GH31
Neocallimastigaceae 2	7	GH31
Neocallimastigaceae 2	8	GH31
Neocallimastigaceae 2	10	GH31
Neocallimastigaceae 2	10	GH31
Neocallimastigaceae 2	12	GH31
Neocallimastigaceae 2	12	GH31
Neocallimastigaceae 2	9	GH31
Neocallimastigaceae 2	1	GH38
Neocallimastigaceae 2	1	GH38
Neocallimastigaceae 2	1	GH38
Neocallimastigaceae 2	0	GH38
Neocallimastigaceae 2	1	GH38
Neocallimastigaceae 2	1	GH38
Neocallimastigaceae 2	8	GH38
Neocallimastigaceae 2	2	GH38
Neocallimastigaceae 2	6	GH39
Neocallimastigaceae 2	9	GH39
Neocallimastigaceae 2	5	GH39
Neocallimastigaceae 2	2	GH39
Neocallimastigaceae 2	3	GH39
Neocallimastigaceae 2	2	GH39
Neocallimastigaceae 2	4	GH39
Neocallimastigaceae 2	4	GH39
Neocallimastigaceae 2	28	GH43
Neocallimastigaceae 2	25	GH43
Neocallimastigaceae 2	25	GH43
Neocallimastigaceae 2	10	GH43
Neocallimastigaceae 2	22	GH43
Neocallimastigaceae 2	22	GH43
Neocallimastigaceae 2	35	GH43
Neocallimastigaceae 2	28	GH43
Neocallimastigaceae 2	12	GH45
Neocallimastigaceae 2	9	GH45
Neocallimastigaceae 2	9	GH45
Neocallimastigaceae 2	14	GH45
Neocallimastigaceae 2	13	GH45
Neocallimastigaceae 2	8	GH45
Neocallimastigaceae 2	20	GH45
Neocallimastigaceae 2	19	GH45
Neocallimastigaceae 2	2	GH47
Neocallimastigaceae 2	2	GH47
Neocallimastigaceae 2	2	GH47
Neocallimastigaceae 2	2	GH47
Neocallimastigaceae 2	2	GH47
Neocallimastigaceae 2	2	GH47
Neocallimastigaceae 2	10	GH47
Neocallimastigaceae 2	3	GH47
Neocallimastigaceae 2	8	GH48
Neocallimastigaceae 2	6	GH48
Neocallimastigaceae 2	3	GH48
Neocallimastigaceae 2	6	GH48
Neocallimastigaceae 2	7	GH48
Neocallimastigaceae 2	8	GH48
Neocallimastigaceae 2	6	GH48
Neocallimastigaceae 2	12	GH48
Neocallimastigaceae 2	27	GH5
Neocallimastigaceae 2	18	GH5
Neocallimastigaceae 2	15	GH5
Neocallimastigaceae 2	17	GH5
Neocallimastigaceae 2	22	GH5
Neocallimastigaceae 2	24	GH5
Neocallimastigaceae 2	56	GH5
Neocallimastigaceae 2	21	GH5
Neocallimastigaceae 2	2	GH53
Neocallimastigaceae 2	1	GH53
Neocallimastigaceae 2	1	GH53
Neocallimastigaceae 2	2	GH53
Neocallimastigaceae 2	2	GH53
Neocallimastigaceae 2	2	GH53
Neocallimastigaceae 2	3	GH53
Neocallimastigaceae 2	2	GH53
Neocallimastigaceae 2	32	GH6
Neocallimastigaceae 2	28	GH6
Neocallimastigaceae 2	29	GH6
Neocallimastigaceae 2	11	GH6
Neocallimastigaceae 2	18	GH6
Neocallimastigaceae 2	17	GH6
Neocallimastigaceae 2	28	GH6
Neocallimastigaceae 2	25	GH6
Neocallimastigaceae 2	2	GH74
Neocallimastigaceae 2	2	GH74
Neocallimastigaceae 2	2	GH74
Neocallimastigaceae 2	2	GH74
Neocallimastigaceae 2	2	GH74
Neocallimastigaceae 2	2	GH74
Neocallimastigaceae 2	3	GH74
Neocallimastigaceae 2	4	GH74
Neocallimastigaceae 2	4	GH8
Neocallimastigaceae 2	3	GH8
Neocallimastigaceae 2	2	GH8
Neocallimastigaceae 2	3	GH8
Neocallimastigaceae 2	3	GH8
Neocallimastigaceae 2	3	GH8
Neocallimastigaceae 2	3	GH8
Neocallimastigaceae 2	4	GH8
Neocallimastigaceae 2	12	GH9
Neocallimastigaceae 2	12	GH9
Neocallimastigaceae 2	10	GH9
Neocallimastigaceae 2	13	GH9
Neocallimastigaceae 2	7	GH9
Neocallimastigaceae 2	10	GH9
Neocallimastigaceae 2	21	GH9
Neocallimastigaceae 2	17	GH9
Caecomycetaceae	4	GH1
Caecomycetaceae	5	GH1
Caecomycetaceae	10	GH1
Caecomycetaceae	6	GH1
Caecomycetaceae	3	GH1
Caecomycetaceae	6	GH1
Caecomycetaceae	5	GH10
Caecomycetaceae	8	GH10
Caecomycetaceae	13	GH10
Caecomycetaceae	23	GH10
Caecomycetaceae	16	GH10
Caecomycetaceae	8	GH10
Caecomycetaceae	13	GH11
Caecomycetaceae	20	GH11
Caecomycetaceae	21	GH11
Caecomycetaceae	32	GH11
Caecomycetaceae	32	GH11
Caecomycetaceae	17	GH11
Caecomycetaceae	1	GH114
Caecomycetaceae	4	GH114
Caecomycetaceae	1	GH114
Caecomycetaceae	4	GH114
Caecomycetaceae	1	GH114
Caecomycetaceae	3	GH114
Caecomycetaceae	2	GH115
Caecomycetaceae	3	GH115
Caecomycetaceae	2	GH115
Caecomycetaceae	6	GH115
Caecomycetaceae	3	GH115
Caecomycetaceae	4	GH115
Caecomycetaceae	14	GH13
Caecomycetaceae	12	GH13
Caecomycetaceae	10	GH13
Caecomycetaceae	17	GH13
Caecomycetaceae	12	GH13
Caecomycetaceae	8	GH13
Caecomycetaceae	7	GH16
Caecomycetaceae	7	GH16
Caecomycetaceae	6	GH16
Caecomycetaceae	12	GH16
Caecomycetaceae	7	GH16
Caecomycetaceae	6	GH16
Caecomycetaceae	2	GH18
Caecomycetaceae	11	GH18
Caecomycetaceae	8	GH18
Caecomycetaceae	15	GH18
Caecomycetaceae	10	GH18
Caecomycetaceae	10	GH18
Caecomycetaceae	3	GH26
Caecomycetaceae	4	GH26
Caecomycetaceae	4	GH26
Caecomycetaceae	8	GH26
Caecomycetaceae	7	GH26
Caecomycetaceae	3	GH26
Caecomycetaceae	6	GH3
Caecomycetaceae	10	GH3
Caecomycetaceae	9	GH3
Caecomycetaceae	16	GH3
Caecomycetaceae	9	GH3
Caecomycetaceae	5	GH3
Caecomycetaceae	4	GH31
Caecomycetaceae	3	GH31
Caecomycetaceae	2	GH31
Caecomycetaceae	7	GH31
Caecomycetaceae	3	GH31
Caecomycetaceae	7	GH31
Caecomycetaceae	1	GH38
Caecomycetaceae	1	GH38
Caecomycetaceae	2	GH38
Caecomycetaceae	3	GH38
Caecomycetaceae	5	GH38
Caecomycetaceae	4	GH38
Caecomycetaceae	23	GH43
Caecomycetaceae	22	GH43
Caecomycetaceae	19	GH43
Caecomycetaceae	39	GH43
Caecomycetaceae	20	GH43
Caecomycetaceae	17	GH43
Caecomycetaceae	13	GH45
Caecomycetaceae	10	GH45
Caecomycetaceae	14	GH45
Caecomycetaceae	25	GH45
Caecomycetaceae	15	GH45
Caecomycetaceae	10	GH45
Caecomycetaceae	0	GH47
Caecomycetaceae	3	GH47
Caecomycetaceae	1	GH47
Caecomycetaceae	11	GH47
Caecomycetaceae	5	GH47
Caecomycetaceae	2	GH47
Caecomycetaceae	6	GH48
Caecomycetaceae	3	GH48
Caecomycetaceae	8	GH48
Caecomycetaceae	5	GH48
Caecomycetaceae	5	GH48
Caecomycetaceae	6	GH48
Caecomycetaceae	12	GH5
Caecomycetaceae	18	GH5
Caecomycetaceae	21	GH5
Caecomycetaceae	29	GH5
Caecomycetaceae	18	GH5
Caecomycetaceae	9	GH5
Caecomycetaceae	13	GH6
Caecomycetaceae	11	GH6
Caecomycetaceae	18	GH6
Caecomycetaceae	18	GH6
Caecomycetaceae	25	GH6
Caecomycetaceae	14	GH6
Caecomycetaceae	7	GH9
Caecomycetaceae	7	GH9
Caecomycetaceae	9	GH9
Caecomycetaceae	17	GH9
Caecomycetaceae	10	GH9
Caecomycetaceae	7	GH9
Tortoise-sourced	0	GH115
Tortoise-sourced	0	GH115
Tortoise-sourced	0	GH115
Tortoise-sourced	0	GH115
Tortoise-sourced	0	GH115
Tortoise-sourced	0	GH115
Tortoise-sourced	0	GH115
Tortoise-sourced	0	GH32
Tortoise-sourced	0	GH32
Tortoise-sourced	0	GH32
Tortoise-sourced	0	GH32
Tortoise-sourced	0	GH32
Tortoise-sourced	0	GH32
Tortoise-sourced	0	GH32
Neocallimastigaceae 1	8	GH1
Neocallimastigaceae 1	4	GH1
Neocallimastigaceae 1	15	GH1
Neocallimastigaceae 1	14	GH1
Neocallimastigaceae 1	17	GH1
Neocallimastigaceae 1	9	GH1
Neocallimastigaceae 1	4	GH1
Neocallimastigaceae 1	6	GH1
Neocallimastigaceae 1	18	GH10
Neocallimastigaceae 1	9	GH10
Neocallimastigaceae 1	23	GH10
Neocallimastigaceae 1	26	GH10
Neocallimastigaceae 1	47	GH10
Neocallimastigaceae 1	46	GH10
Neocallimastigaceae 1	13	GH10
Neocallimastigaceae 1	14	GH10
Neocallimastigaceae 1	20	GH11
Neocallimastigaceae 1	22	GH11
Neocallimastigaceae 1	26	GH11
Neocallimastigaceae 1	46	GH11
Neocallimastigaceae 1	55	GH11
Neocallimastigaceae 1	51	GH11
Neocallimastigaceae 1	32	GH11
Neocallimastigaceae 1	36	GH11
Neocallimastigaceae 1	3	GH114
Neocallimastigaceae 1	0	GH114
Neocallimastigaceae 1	5	GH114
Neocallimastigaceae 1	2	GH114
Neocallimastigaceae 1	4	GH114
Neocallimastigaceae 1	2	GH114
Neocallimastigaceae 1	1	GH114
Neocallimastigaceae 1	2	GH114
Neocallimastigaceae 1	0	GH115
Neocallimastigaceae 1	2	GH115
Neocallimastigaceae 1	2	GH115
Neocallimastigaceae 1	7	GH115
Neocallimastigaceae 1	9	GH115
Neocallimastigaceae 1	4	GH115
Neocallimastigaceae 1	1	GH115
Neocallimastigaceae 1	2	GH115
Neocallimastigaceae 1	17	GH13
Neocallimastigaceae 1	9	GH13
Neocallimastigaceae 1	27	GH13
Neocallimastigaceae 1	29	GH13
Neocallimastigaceae 1	18	GH13
Neocallimastigaceae 1	14	GH13
Neocallimastigaceae 1	16	GH13
Neocallimastigaceae 1	12	GH13
Neocallimastigaceae 1	9	GH16
Neocallimastigaceae 1	10	GH16
Neocallimastigaceae 1	18	GH16
Neocallimastigaceae 1	26	GH16
Neocallimastigaceae 1	20	GH16
Neocallimastigaceae 1	14	GH16
Neocallimastigaceae 1	20	GH16
Neocallimastigaceae 1	12	GH16
Neocallimastigaceae 1	4	GH18
Neocallimastigaceae 1	11	GH18
Neocallimastigaceae 1	20	GH18
Neocallimastigaceae 1	11	GH18
Neocallimastigaceae 1	13	GH18
Neocallimastigaceae 1	13	GH18
Neocallimastigaceae 1	7	GH18
Neocallimastigaceae 1	7	GH18
Neocallimastigaceae 1	3	GH26
Neocallimastigaceae 1	4	GH26
Neocallimastigaceae 1	5	GH26
Neocallimastigaceae 1	10	GH26
Neocallimastigaceae 1	13	GH26
Neocallimastigaceae 1	6	GH26
Neocallimastigaceae 1	8	GH26
Neocallimastigaceae 1	4	GH26
Neocallimastigaceae 1	20	GH3
Neocallimastigaceae 1	18	GH3
Neocallimastigaceae 1	30	GH3
Neocallimastigaceae 1	30	GH3
Neocallimastigaceae 1	34	GH3
Neocallimastigaceae 1	27	GH3
Neocallimastigaceae 1	28	GH3
Neocallimastigaceae 1	31	GH3
Neocallimastigaceae 1	4	GH30
Neocallimastigaceae 1	2	GH30
Neocallimastigaceae 1	2	GH30
Neocallimastigaceae 1	3	GH30
Neocallimastigaceae 1	4	GH30
Neocallimastigaceae 1	3	GH30
Neocallimastigaceae 1	2	GH30
Neocallimastigaceae 1	2	GH30
Neocallimastigaceae 1	7	GH31
Neocallimastigaceae 1	4	GH31
Neocallimastigaceae 1	16	GH31
Neocallimastigaceae 1	8	GH31
Neocallimastigaceae 1	6	GH31
Neocallimastigaceae 1	5	GH31
Neocallimastigaceae 1	6	GH31
Neocallimastigaceae 1	7	GH31
Neocallimastigaceae 1	2	GH32
Neocallimastigaceae 1	2	GH32
Neocallimastigaceae 1	5	GH32
Neocallimastigaceae 1	3	GH32
Neocallimastigaceae 1	3	GH32
Neocallimastigaceae 1	2	GH32
Neocallimastigaceae 1	4	GH32
Neocallimastigaceae 1	5	GH32
Neocallimastigaceae 1	1	GH38
Neocallimastigaceae 1	2	GH38
Neocallimastigaceae 1	4	GH38
Neocallimastigaceae 1	3	GH38
Neocallimastigaceae 1	5	GH38
Neocallimastigaceae 1	1	GH38
Neocallimastigaceae 1	4	GH38
Neocallimastigaceae 1	1	GH38
Neocallimastigaceae 1	0	GH39
Neocallimastigaceae 1	0	GH39
Neocallimastigaceae 1	3	GH39
Neocallimastigaceae 1	8	GH39
Neocallimastigaceae 1	5	GH39
Neocallimastigaceae 1	5	GH39
Neocallimastigaceae 1	0	GH39
Neocallimastigaceae 1	2	GH39
Neocallimastigaceae 1	12	GH43
Neocallimastigaceae 1	18	GH43
Neocallimastigaceae 1	27	GH43
Neocallimastigaceae 1	48	GH43
Neocallimastigaceae 1	38	GH43
Neocallimastigaceae 1	37	GH43
Neocallimastigaceae 1	23	GH43
Neocallimastigaceae 1	21	GH43
Neocallimastigaceae 1	15	GH45
Neocallimastigaceae 1	10	GH45
Neocallimastigaceae 1	22	GH45
Neocallimastigaceae 1	19	GH45
Neocallimastigaceae 1	15	GH45
Neocallimastigaceae 1	15	GH45
Neocallimastigaceae 1	17	GH45
Neocallimastigaceae 1	25	GH45
Neocallimastigaceae 1	3	GH47
Neocallimastigaceae 1	7	GH47
Neocallimastigaceae 1	10	GH47
Neocallimastigaceae 1	7	GH47
Neocallimastigaceae 1	12	GH47
Neocallimastigaceae 1	7	GH47
Neocallimastigaceae 1	2	GH47
Neocallimastigaceae 1	2	GH47
Neocallimastigaceae 1	6	GH48
Neocallimastigaceae 1	1	GH48
Neocallimastigaceae 1	15	GH48
Neocallimastigaceae 1	14	GH48
Neocallimastigaceae 1	13	GH48
Neocallimastigaceae 1	14	GH48
Neocallimastigaceae 1	11	GH48
Neocallimastigaceae 1	11	GH48
Neocallimastigaceae 1	30	GH5
Neocallimastigaceae 1	27	GH5
Neocallimastigaceae 1	48	GH5
Neocallimastigaceae 1	47	GH5
Neocallimastigaceae 1	53	GH5
Neocallimastigaceae 1	42	GH5
Neocallimastigaceae 1	32	GH5
Neocallimastigaceae 1	23	GH5
Neocallimastigaceae 1	3	GH53
Neocallimastigaceae 1	2	GH53
Neocallimastigaceae 1	5	GH53
Neocallimastigaceae 1	4	GH53
Neocallimastigaceae 1	5	GH53
Neocallimastigaceae 1	3	GH53
Neocallimastigaceae 1	1	GH53
Neocallimastigaceae 1	1	GH53
Neocallimastigaceae 1	23	GH6
Neocallimastigaceae 1	9	GH6
Neocallimastigaceae 1	27	GH6
Neocallimastigaceae 1	25	GH6
Neocallimastigaceae 1	48	GH6
Neocallimastigaceae 1	39	GH6
Neocallimastigaceae 1	27	GH6
Neocallimastigaceae 1	19	GH6
Neocallimastigaceae 1	4	GH74
Neocallimastigaceae 1	1	GH74
Neocallimastigaceae 1	5	GH74
Neocallimastigaceae 1	5	GH74
Neocallimastigaceae 1	4	GH74
Neocallimastigaceae 1	3	GH74
Neocallimastigaceae 1	2	GH74
Neocallimastigaceae 1	4	GH74
Neocallimastigaceae 1	3	GH8
Neocallimastigaceae 1	2	GH8
Neocallimastigaceae 1	4	GH8
Neocallimastigaceae 1	2	GH8
Neocallimastigaceae 1	2	GH8
Neocallimastigaceae 1	4	GH8
Neocallimastigaceae 1	2	GH8
Neocallimastigaceae 1	2	GH8
Neocallimastigaceae 1	18	GH9
Neocallimastigaceae 1	9	GH9
Neocallimastigaceae 1	17	GH9
Neocallimastigaceae 1	24	GH9
Neocallimastigaceae 1	13	GH9
Neocallimastigaceae 1	19	GH9
Neocallimastigaceae 1	7	GH9
Neocallimastigaceae 1	14	GH9
Tortoise-sourced	2	GH114
Tortoise-sourced	2	GH114
Tortoise-sourced	2	GH114
Tortoise-sourced	2	GH114
Tortoise-sourced	2	GH114
Tortoise-sourced	0	GH114
Tortoise-sourced	1	GH114
Tortoise-sourced	0	GH8
Tortoise-sourced	0	GH8
Tortoise-sourced	0	GH8
Tortoise-sourced	0	GH8
Tortoise-sourced	0	GH8
Tortoise-sourced	0	GH8
Tortoise-sourced	0	GH8

## Sheet: Figure S9
Figure S9A			Figure S9B					Figure S9C
	% total			AB3	B1.1	T130A			AB3	B1.1	T130A
AB3	11.4907		Metabolism	174	216	107		Carbohydrate metabolism	154	170	84
B1.1	7.02247		Genetic Information Processing	16	46	24		Energy metabolism	0	2	1
T130A	6.97807		Environmental Information Processing	8	22	14		Lipid metabolism	3	13	5
			Cellular Processes	6	13	6		Nucleotide metabolism	5	3	2
			Organismal Systems	5	1	1		Amino acid metabolism	0	11	3
			Human Diseases	6	7	2		Metabolism of other amino acids	7	0	0
			Brite Hierarchies	63	60	27		Glycan biosynthesis and metabolism	4	13	8
								Metabolism of cofactors and vitamins	0	3	1
								Metabolism of terpenoids and polyketides	1	1	3
Figure S9D			Pie charts in Figure S9E
	% CAZymes			AB3
AB3	18.283		CE4	40
B1.1	11.9891		GH10	37
T130A	12.6933		CE16	22
			GH43	21
			PL3	18
			CE18	18
			GH5	15
			GH48	15
			GH6	14
			CE1	14
			CE12	12
			GH3	11
			GH11	11
			Others (<3%)	97
			Verdict	B1.1
			GH45	52
			GH5	28
			GH114	23
			GH43	17
			GH11	16
			GH3	14
			GH9	11
			GH18	11
			GH16	9
			GH10	8
			GH48	8
			Others (<3%)	41
			Verdict	T130A.3
			PL1	28
			GH5	26
			GH6	18
			GH9	15
			GH26	7
			PL4	7
			GH1	6
			GH3	5
			GH31	5
			Others (<3%)	15

[truncated: 1 more sheets: Figure S10]
